# Supplementary material for: Prostate cancer risk variants of the HOXB genetic locus
Source: Sci Rep. 2021 May 31;11:11385. doi: 10.1038/s41598-021-89399-7 (PMC8167119; doi:10.1038/s41598-021-89399-7)
Supplement: Supplementary file 2 — Supplementary Information 2. [file 41598_2021_89399_MOESM2_ESM.xlsx]

## Sheet: Manuscript
	Prostate cancer risk variants of the HOXB genetic locus
	William D. Dupont,1 Joan P. Breyer,2,3 Spenser H. Johnson,2 W. Dale Plummer,1 and Jeffrey R. Smith2,3,*
	1Department of Biostatistics, Vanderbilt-Ingram Cancer Center, Vanderbilt University Medical Center, Nashville, TN, USA; 2Department of Medicine, Vanderbilt-Ingram Cancer Center, Vanderbilt Genetics Institute, Vanderbilt University Medical Center, Nashville, TN, USA; 3Medical Research Service, Tennessee Valley Healthcare System Veteran's Administration, Nashville, TN, USA.
	*Corresponding Author: Jeffrey R. Smith, MD, PhD, Department of Medicine, Division of Genetic Medicine, Vanderbilt-Ingram Cancer Center, Vanderbilt University Medical Center, 507 Light Hall, 2215 Garland Avenue, Nashville, TN 37232. Phone 615-936-2660. E-mail: jeffrey.smith@vumc.org
	Nature Scientific Reports

## Sheet: Supplementary Table 1
	Supplementary Table 1.				Prostate Cancer Risk Variants of the HOXB Genetic Locus. W. Dupont, J. Breyer, S. Johnson, W.D. Plummer, and J. Smith. Nature Scientific Reports. 2020.
		A1 minor (effect allele)	A2 major
					Supplementary Table 1. Results of tests of association for HOXB locus variants of Figure 1. Results are presented for each separate study population and for combined study populations, together with additional sub-analyses of potential interest. All variants of hg19 interval 17:45,316,626-46,960,760 with genotypic data in ICPCG, PLCO, and NFPCS study subjects are listed. Each statistical test emp…
				ICPCG Subjects					PLCO Subjects							NFPCS Subjects													Combined Subjects							ICPCG & NFPCS Combined Subjects
	hg19 position			MAF_control	MAF_FHx≥3_case	OR	P		MAF_control	MAF_case	OR	P	ORadj age	Padj age		MAF_control	MAF_case	OR	P	ORadj age	Padj age	MAF_FHx≥3_case	OR_FHx≥3	P_FHx≥3	MAF_FHx=2_case	OR_FHx=2	P_FHx=2		MAF_control	MAF_case	OR	P	ORadj site	Padj site		MAF_control	MAF_FHx≥3_case	OR_FHx≥3	P_FHx≥3	OR_FHx≥3adj site	P_FHx≥3adj site	MAF_FHx≥3&under60_case	OR_FHx≥3&under60	P_FHx≥3&under60	OR_FHx≥3&under60adj site	P_FHx≥3&under60adj site	MAF_FHx≥3&aggressive_case	OR_FHx≥3&aggressive	P_FHx≥3&aggressive
	17:45416600	C	T	0.002922	0.0111	4.154	0.0001961		0.002288	0.004566	1.954	0.03552	1.944	0.03732		0.001823	0.008499	4.627	0.01854	4.473	0.02426	0.007553	3.794	0.07121	0.008671	4.926	0.02627		0.002378	0.006976	2.974	1.51e-06	2.993	1.76e-06		0.002493	0.01058	4.37	8.04e-06	4.09	3.74e-05	0.01323	6.093	3.2e-07	5.583	3.94e-06	0.01128	4.807	7.97e-06
	17:45574038	C	G	0.003287	0.01251	4.067	0.0001007		0.002816	0.006414	2.315	0.003098	2.296	0.003444		0.00243	0.00779	3.382	0.03977	3.229	0.05419	0.007553	3.13	0.09719	0.007225	3.303	0.08138		0.002873	0.008449	3.018	8.76e-08	3.009	1.31e-07		0.002947	0.01181	4.05	4.78e-06	3.835	2.26e-05	0.0144	5.419	2.77e-07	5.129	2.63e-06	0.0123	4.305	8.37e-06
	17:45615944	T	G	0.002922	0.0113	4.221	0.0001626		0.002288	0.004892	2.094	0.01936	2.084	0.02039		0.001823	0.00779	4.278	0.02687	4.108	0.03583	0.007553	3.794	0.07121	0.007225	4.17	0.0542		0.002378	0.007168	3.053	7.88e-07	3.027	1.28e-06		0.002493	0.01075	4.43	6.44e-06	4.076	3.82e-05	0.01362	6.284	1.81e-07	5.729	2.51e-06	0.01128	4.789	8.38e-06
	17:45658911	G	A	0.002557	0.0113	4.841	9.72e-05		0.002288	0.00511	2.192	0.01263	2.193	0.01268		0.001823	0.00779	4.211	0.02861	3.889	0.04336	0.006042	2.919	0.1658	0.008671	4.926	0.02627		0.002279	0.007296	3.245	2.96e-07	3.218	4.83e-07		0.002267	0.01058	4.787	5.27e-06	4.314	3.75e-05	0.01362	6.92	1.18e-07	6.311	1.63e-06	0.01094	5.076	8.82e-06
	17:46054408	T	C	0.001096	0.01029	10.45	8.49e-05		0.001056	0.003588	3.335	0.00676	3.391	0.006099		0.001215	0.00779	6.239	0.01783	5.083	0.03791	0.007553	5.728	0.03887	0.007225	5.879	0.03578		0.00109	0.00608	5.707	4.96e-08	5.756	5.56e-08		0.001133	0.009873	8.939	2.95e-06	8.684	6.51e-06	0.01206	12.9	1.85e-07	12.42	7.4e-07	0.01025	9.515	3.59e-06
	17:46185108	T	G	0.001461	0.01049	8.261	5.45e-05		0.000528	0.003153	5.975	0.003273	6.129	0.002896		0.0006075	0.005666	8.778	0.04138	7.447	0.0621	0.007553	10.93	0.03006	0.00289	4.902	0.1974		0.0007926	0.005696	7.5	5.4e-08	7.48	6.71e-08		0.001133	0.01005	9.126	2.4e-06	8.709	5.55e-06	0.01167	12.34	3.23e-07	12.11	8.26e-07	0.01162	10.72	8.81e-07
	17:46238735	C	T	0.001096	0.01211	13.16	1.53e-05		0.00088	0.004023	4.562	0.001492	4.643	0.001333		0.0006075	0.007082	11.39	0.02078	10.46	0.02686	0.01057	16.23	0.009482	0.00289	4.902	0.1974		0.0008916	0.006848	8.068	2.1e-09	8.053	2.71e-09		0.0009066	0.01181	13.71	4.12e-07	13.81	5.57e-07	0.01284	17.59	1.01e-07	18.21	1.44e-07	0.01367	16.3	1.22e-07
	17:46711519	A	C	0.004748	0.02199	5.144	3.45e-08		0.004752	0.007393	1.581	0.04596	1.652	0.02941		0.006075	0.01487	2.485	0.0197	2.402	0.03304	0.01964	3.31	0.00532	0.01156	1.947	0.1674		0.004953	0.01286	2.648	1e-09	2.699	7.39e-10		0.005213	0.02186	4.272	2.48e-10	4.495	2.83e-10	0.02335	4.868	2.51e-10	4.998	1.57e-09	0.02461	4.922	5.58e-11
	17:46732251	T	C	0.004748	0.02199	5.144	3.45e-08		0.004752	0.007393	1.581	0.04596	1.652	0.02941		0.005468	0.01275	2.348	0.03942	2.188	0.06993	0.01662	3.051	0.01492	0.01012	1.922	0.203		0.004854	0.01267	2.66	1.2e-09	2.681	1.34e-09		0.004986	0.02151	4.386	2.68e-10	4.458	6.96e-10	0.02296	5.009	2.56e-10	4.981	3.06e-09	0.02427	5.06	5.83e-11
	17:46763849	G	A	0.004383	0.02119	5.4	4.46e-08		0.003696	0.007175	1.944	0.008455	2.015	0.005664		0.00486	0.01416	2.944	0.01072	2.858	0.01828	0.01662	3.345	0.01045	0.01301	2.813	0.03624		0.004062	0.01242	3.119	5.17e-11	3.168	4.53e-11		0.004533	0.0208	4.685	2.57e-10	4.749	6.93e-10	0.02257	5.483	1.25e-10	5.342	2.5e-09	0.02358	5.424	5.27e-11
	17:46805705	T	C	0.002922	0.01755	6.914	2.21e-07		0.001232	0.004349	3.379	0.002874	3.526	0.002077		0.001215	0.01062	8.685	0.004277	9.221	0.004211	0.0136	10.85	0.002496	0.007225	6.239	0.03016		0.001684	0.009153	5.576	2.59e-11	5.719	2.01e-11		0.002267	0.0171	7.922	6.1e-10	7.821	1.72e-09	0.01946	10.04	5.91e-11	9.465	8.45e-10	0.01982	9.451	8.22e-11
	17:46860777	C	T	0.006939	0.02119	3.42	1.25e-06		0.003696	0.006088	1.662	0.04858	1.707	0.03851		0.00486	0.01275	2.609	0.02582	2.324	0.06055	0.0136	2.621	0.0505	0.01301	2.787	0.038		0.004755	0.01158	2.505	2.09e-08	2.526	2.34e-08		0.00612	0.02028	3.404	1.59e-08	3.279	1.22e-07	0.0214	3.85	1.96e-08	3.812	1.74e-07	0.02119	3.576	5.39e-08
	17:46114750	A	G	0.001461	0.01352	10.74	4.77e-06		0.001584	0.004675	2.978	0.00303	3.078	0.002315		0.001823	0.005666	3.192	0.09127	3.094	0.109	0.007553	4.299	0.05149	0.00289	1.797	0.5269		0.001585	0.007552	4.969	2.2e-09	4.925	3.64e-09		0.001587	0.01269	8.291	1.11e-07	8.111	2.72e-07	0.0144	10.73	1.62e-08	10.27	1.01e-07	0.01367	9.101	9.28e-08
	17:45316626	C	T	0.2308	0.2456	1.075	0.1998		0.2365	0.2422	1.035	0.3855	1.032	0.4264		0.2345	0.2479	1.088	0.3286	1.078	0.4085	0.2356	1.008	0.94	0.2688	1.224	0.05711		0.2348	0.2439	1.052	0.09299	1.049	0.1125		0.2325	0.2445	1.067	0.17	1.055	0.2909	0.2389	1.023	0.6963	0.9906	0.8823	0.2505	1.103	0.07812
	17:45316717	T	C	0.3824	0.4029	1.078	0.1231		0.3821	0.3888	1.031	0.3753	1.029	0.4004		0.3712	0.3817	1.064	0.413	1.059	0.4764	0.3686	1.008	0.9354	0.3974	1.133	0.1902		0.3806	0.3926	1.052	0.05169	1.045	0.09872		0.3787	0.3986	1.084	0.05007	1.051	0.2592	0.3934	1.056	0.2834	1.007	0.8928	0.4057	1.119	0.02102
	17:45316804	G	C	0.2308	0.2456	1.075	0.1998		0.2365	0.2422	1.035	0.3855	1.032	0.4264		0.2345	0.2479	1.088	0.3286	1.078	0.4085	0.2356	1.008	0.94	0.2688	1.224	0.05711		0.2348	0.2439	1.052	0.09299	1.049	0.1125		0.2325	0.2445	1.067	0.17	1.055	0.2909	0.2389	1.023	0.6963	0.9906	0.8823	0.2505	1.103	0.07812
	17:45317022	G	A	0.1256	0.1297	1.053	0.4732		0.1316	0.1301	0.9853	0.7657	0.9809	0.6994		0.1276	0.1317	1.045	0.6932	1.056	0.6387	0.1344	1.066	0.6495	0.1358	1.082	0.5623		0.1293	0.1305	1.009	0.8119	1.011	0.7767		0.1262	0.131	1.046	0.4601	1.063	0.3515	0.1257	0.9917	0.9134	0.9714	0.7267	0.1357	1.093	0.2151
	17:45317135	T	G	0.0515	0.05468	1.025	0.8168		0.04822	0.05556	1.168	0.04506	1.165	0.04966		0.04739	0.05595	1.189	0.3013	1.098	0.5913	0.04079	0.8271	0.415	0.07081	1.572	0.01926		0.04914	0.05517	1.133	0.03171	1.125	0.04593		0.05032	0.05272	1.041	0.6551	0.9766	0.8071	0.05564	1.088	0.4468	1.03	0.8049	0.05332	1.051	0.6424
	17:45317140	A	G	0.001826	0.001009	0.5336	0.3222		0.000704	0.0009785	1.367	0.6037	1.344	0.6246		0.001215	0.001416	1.017	0.9864	1.453	0.7249	0.001511	1.242	0.8602	0.001445	0.9758	0.9841		0.00109	0.001024	0.9185	0.8284	0.9027	0.7975		0.001587	0.001058	0.6504	0.4405	0.5654	0.3411	0.001556	0.9615	0.9502	0.7228	0.6272	0.001025	0.6169	0.4849
	17:45317342	A	T	0.009131	0.005044	0.5638	0.03953		0.004928	0.004349	0.8738	0.5806	0.8709	0.5723		0.00486	0.01133	2.301	0.05716	2.499	0.05066	0.01208	2.54	0.06612	0.01156	2.304	0.09991		0.006043	0.005248	0.8635	0.3817	0.88	0.4532		0.00748	0.005994	0.7986	0.3548	0.7788	0.3344	0.005058	0.6566	0.2025	0.579	0.1228	0.005126	0.7113	0.2696
	17:45317417	A	T	0.1052	0.1158	1.079	0.3209		0.1049	0.1121	1.086	0.1295	1.086	0.1306		0.1069	0.1161	1.112	0.3662	1.079	0.5354	0.1012	0.9432	0.7017	0.1329	1.31	0.05316		0.1055	0.1134	1.088	0.04096	1.081	0.06152		0.1063	0.1135	1.073	0.276	1.032	0.6499	0.1132	1.052	0.522	1.014	0.8701	0.1148	1.088	0.2717
	17:45317499	C	T	0.1052	0.1158	1.079	0.3209		0.1049	0.1121	1.086	0.1295	1.086	0.1306		0.1063	0.1161	1.113	0.3607	1.079	0.5339	0.1012	0.9443	0.7072	0.1329	1.312	0.05222		0.1054	0.1134	1.088	0.04006	1.082	0.0602		0.1061	0.1135	1.074	0.2753	1.032	0.6482	0.1132	1.052	0.5207	1.014	0.8692	0.1148	1.088	0.2716
	17:45318080	T	C	0.1381	0.1408	1.023	0.7448		0.1318	0.1342	1.023	0.6552	1.023	0.6512		0.113	0.1169	1.065	0.5861	1.076	0.5432	0.1208	1.132	0.394	0.1069	0.9371	0.661		0.1305	0.1346	1.038	0.3191	1.023	0.5534		0.1287	0.1382	1.082	0.1818	1.025	0.6908	0.1393	1.104	0.1729	1.034	0.6683	0.1381	1.082	0.2628
	17:45318090	A	G	0.2305	0.2448	1.071	0.2184		0.2341	0.2399	1.036	0.3653	1.033	0.4057		0.2333	0.2493	1.114	0.2134	1.106	0.2704	0.2372	1.032	0.7742	0.2702	1.256	0.03298		0.2331	0.2424	1.054	0.07985	1.052	0.09713		0.2319	0.244	1.072	0.1442	1.058	0.2681	0.2385	1.029	0.6287	0.9922	0.9026	0.2495	1.106	0.07168
	17:45318146	G	A	0.1052	0.1158	1.079	0.3209		0.1049	0.1121	1.086	0.1295	1.086	0.1306		0.1069	0.1161	1.112	0.3662	1.079	0.5354	0.1012	0.9432	0.7017	0.1329	1.31	0.05316		0.1055	0.1134	1.088	0.04096	1.081	0.06152		0.1063	0.1135	1.073	0.276	1.032	0.6499	0.1132	1.052	0.522	1.014	0.8701	0.1148	1.088	0.2717
	17:45318188	C	T	0.2312	0.2472	1.082	0.1606		0.2372	0.2428	1.034	0.3955	1.031	0.4359		0.2363	0.25	1.098	0.2789	1.087	0.3569	0.2372	1.014	0.8999	0.2717	1.242	0.04189		0.2356	0.2449	1.054	0.08035	1.051	0.1		0.2335	0.2461	1.075	0.1273	1.061	0.2419	0.2409	1.033	0.5836	0.9975	0.9683	0.2519	1.11	0.06035
	17:45318270	T	A	0.0515	0.05488	1.028	0.7905		0.04822	0.05566	1.17	0.04258	1.167	0.04688		0.04739	0.05595	1.189	0.3013	1.098	0.5913	0.04079	0.8271	0.415	0.07081	1.572	0.01926		0.04914	0.0553	1.135	0.02864	1.127	0.04179		0.05032	0.05289	1.045	0.6272	0.98	0.8346	0.05603	1.095	0.4084	1.038	0.7544	0.05366	1.058	0.5992
	17:45318289	C	T	0.1256	0.1299	1.055	0.4593		0.1316	0.13	0.9844	0.7517	0.98	0.6855		0.1276	0.1324	1.051	0.6514	1.064	0.5918	0.136	1.08	0.5796	0.1358	1.082	0.5623		0.1293	0.1306	1.01	0.8007	1.012	0.767		0.1262	0.1313	1.05	0.4292	1.067	0.3237	0.1257	0.9917	0.9134	0.9714	0.7267	0.1357	1.093	0.2151
	17:45318326	A	G	0.1256	0.1299	1.055	0.4593		0.1316	0.13	0.9844	0.7517	0.98	0.6855		0.1276	0.1324	1.051	0.6514	1.064	0.5918	0.136	1.08	0.5796	0.1358	1.082	0.5623		0.1293	0.1306	1.01	0.8007	1.012	0.767		0.1262	0.1313	1.05	0.4292	1.067	0.3237	0.1257	0.9917	0.9134	0.9714	0.7267	0.1357	1.093	0.2151
	17:45318328	T	C	0.005113	0.003228	0.6284	0.2083		0.004224	0.003696	0.8785	0.6289	0.8579	0.5682		0.003645	0.004958	1.34	0.6014	1.567	0.4634	0.004532	1.223	0.7772	0.00578	1.549	0.5012		0.004359	0.003648	0.8387	0.3831	0.8368	0.383		0.004533	0.00335	0.7284	0.3256	0.6909	0.2827	0.004669	1.061	0.8717	1.067	0.8703	0.003418	0.7513	0.4637
	17:45318452	A	C	0.126	0.1314	1.065	0.3833		0.1323	0.1307	0.9844	0.7511	0.9802	0.687		0.1294	0.1339	1.06	0.5974	1.071	0.5557	0.136	1.075	0.6044	0.1387	1.106	0.4554		0.1301	0.1315	1.013	0.742	1.014	0.719		0.1272	0.1326	1.059	0.3504	1.073	0.2819	0.1276	1.007	0.9228	0.983	0.8355	0.137	1.104	0.1652
	17:45318549	A	G	0.05369	0.06094	1.12	0.2804		0.05667	0.05643	1.007	0.9236	1.01	0.8969		0.05893	0.0602	1.04	0.8011	1.055	0.7441	0.06042	1.046	0.8192	0.06214	1.075	0.7054		0.05627	0.05812	1.037	0.5121	1.033	0.5686		0.05576	0.06065	1.091	0.3189	1.079	0.4165	0.0572	1.008	0.9443	0.9901	0.9328	0.06118	1.105	0.3303
	17:45318630	T	C	0.2531	0.2488	0.9796	0.7101		0.2621	0.256	0.9657	0.3643	0.9704	0.4349		0.2618	0.25	0.9184	0.3106	0.8915	0.1946	0.2492	0.9033	0.343	0.25	0.9306	0.496		0.2592	0.2535	0.9674	0.2578	0.9657	0.239		0.2554	0.2495	0.9656	0.4528	0.9614	0.4309	0.2568	0.9998	0.9974	0.999	0.9875	0.2413	0.9267	0.175
	17:45318722	G	A	0.2579	0.2736	1.062	0.2652		0.2506	0.2589	1.049	0.2162	1.05	0.2098		0.2436	0.2521	1.066	0.456	1.051	0.575	0.2387	0.9959	0.97	0.2616	1.112	0.3131		0.2517	0.2625	1.061	0.04463	1.05	0.0981		0.2532	0.2685	1.079	0.09751	1.031	0.537	0.2685	1.075	0.1958	1.026	0.6707	0.2707	1.094	0.09753
	17:45318840	C	A	0.2579	0.2736	1.062	0.2652		0.2506	0.2589	1.049	0.2162	1.05	0.2098		0.2436	0.2521	1.066	0.456	1.051	0.575	0.2387	0.9959	0.97	0.2616	1.112	0.3131		0.2517	0.2625	1.061	0.04463	1.05	0.0981		0.2532	0.2685	1.079	0.09751	1.031	0.537	0.2685	1.075	0.1958	1.026	0.6707	0.2707	1.094	0.09753
	17:45318939	T	A	0.2579	0.2736	1.062	0.2652		0.2506	0.2589	1.049	0.2162	1.05	0.2098		0.2436	0.2521	1.066	0.456	1.051	0.575	0.2387	0.9959	0.97	0.2616	1.112	0.3131		0.2517	0.2625	1.061	0.04463	1.05	0.0981		0.2532	0.2685	1.079	0.09751	1.031	0.537	0.2685	1.075	0.1958	1.026	0.6707	0.2707	1.094	0.09753
	17:45319113	A	G	0.0084	0.009282	1.086	0.7448		0.008979	0.008589	0.9534	0.7911	0.9489	0.7715		0.00729	0.005666	0.7717	0.5746	0.6904	0.4391	0.007553	1.02	0.9713	0.001445	0.1872	0.1088		0.008621	0.008641	0.9956	0.9743	0.9732	0.8459		0.00816	0.009344	1.159	0.5009	1.096	0.6959	0.008949	1.107	0.7066	1.092	0.7597	0.009569	1.196	0.484
	17:45319186	G	C	0.2579	0.2736	1.062	0.2652		0.2508	0.2593	1.051	0.204	1.051	0.1987		0.2436	0.2514	1.061	0.4863	1.048	0.6007	0.2387	0.9959	0.97	0.2601	1.103	0.3519		0.2518	0.2627	1.061	0.04297	1.051	0.09581		0.2532	0.2685	1.079	0.09751	1.031	0.537	0.2685	1.075	0.1958	1.026	0.6707	0.2707	1.094	0.09753
	17:45319271	T	A	0.2579	0.2736	1.062	0.2652		0.2508	0.2593	1.051	0.204	1.051	0.1987		0.2436	0.2514	1.061	0.4863	1.048	0.6007	0.2387	0.9959	0.97	0.2601	1.103	0.3519		0.2518	0.2627	1.061	0.04297	1.051	0.09581		0.2532	0.2685	1.079	0.09751	1.031	0.537	0.2685	1.075	0.1958	1.026	0.6707	0.2707	1.094	0.09753
	17:45319352	A	G	0.003652	0.003834	1.005	0.9898		0.00264	0.002609	0.9754	0.9398	0.9469	0.8693		0.0006075	0.002833	4.421	0.1872	3.846	0.2478	0	NA	NA	0.004335	7.437	0.08653		0.002576	0.003008	1.156	0.5553	1.078	0.7618		0.002493	0.00335	1.341	0.4411	0.9144	0.8198	0.003113	1.219	0.6713	0.7939	0.6355	0.004785	1.934	0.1041
	17:45319463	T	C	0.2582	0.2736	1.06	0.2806		0.2508	0.2593	1.051	0.204	1.051	0.1987		0.2436	0.2514	1.061	0.4863	1.048	0.6007	0.2387	0.9959	0.97	0.2601	1.103	0.3519		0.2519	0.2627	1.06	0.04483	1.05	0.09948		0.2534	0.2685	1.078	0.1029	1.029	0.5571	0.2685	1.074	0.2033	1.025	0.6882	0.2707	1.093	0.1019
	17:45319529	T	G	0.2582	0.2736	1.06	0.2806		0.2508	0.2593	1.051	0.204	1.051	0.1987		0.2436	0.2514	1.061	0.4863	1.048	0.6007	0.2387	0.9959	0.97	0.2601	1.103	0.3519		0.2519	0.2627	1.06	0.04483	1.05	0.09948		0.2534	0.2685	1.078	0.1029	1.029	0.5571	0.2685	1.074	0.2033	1.025	0.6882	0.2707	1.093	0.1019
	17:45319912	G	T	0.2582	0.274	1.062	0.265		0.2511	0.2594	1.049	0.2168	1.05	0.2123		0.2448	0.2535	1.069	0.4354	1.053	0.5597	0.2402	0.9994	0.9954	0.263	1.116	0.2972		0.2523	0.2631	1.061	0.0445	1.05	0.09708		0.2539	0.269	1.079	0.09694	1.031	0.5315	0.2693	1.077	0.1878	1.026	0.6682	0.2714	1.096	0.09248
	17:45320014	G	T	0.01461	0.01675	1.102	0.6106		0.01355	0.01272	0.9252	0.6019	0.9328	0.6414		0.02369	0.01771	0.7236	0.218	0.7147	0.2199	0.01511	0.6095	0.1716	0.02023	0.8463	0.6022		0.01555	0.0144	0.9225	0.4431	0.9472	0.6116		0.01813	0.0164	0.9057	0.5201	0.9598	0.8038	0.01556	0.8487	0.4028	0.9482	0.8029	0.01743	0.9846	0.9324
	17:45320202	A	G	0.2582	0.2736	1.06	0.2806		0.2511	0.2593	1.048	0.2223	1.049	0.2173		0.2442	0.2521	1.062	0.4833	1.048	0.6003	0.2402	1.001	0.9945	0.2601	1.099	0.3683		0.2522	0.2628	1.059	0.04973	1.049	0.1071		0.2536	0.2687	1.077	0.1044	1.03	0.5435	0.2685	1.073	0.2116	1.024	0.6962	0.2707	1.092	0.1067
	17:45320218	T	A	0.2586	0.2736	1.058	0.2962		0.2511	0.2593	1.048	0.2223	1.049	0.2173		0.2442	0.2521	1.062	0.4833	1.048	0.6003	0.2402	1.001	0.9945	0.2601	1.099	0.3683		0.2523	0.2628	1.059	0.05184	1.048	0.1117		0.2539	0.2687	1.076	0.1099	1.028	0.5661	0.2685	1.071	0.2192	1.022	0.7176	0.2707	1.091	0.1111
	17:45320299	T	G	0.1355	0.141	1.07	0.334		0.139	0.1387	0.9957	0.9295	0.9921	0.8698		0.1367	0.1402	1.038	0.7258	1.04	0.7288	0.142	1.049	0.7246	0.1431	1.061	0.6543		0.1376	0.14	1.02	0.5934	1.022	0.5639		0.1358	0.1419	1.057	0.3517	1.073	0.2659	0.1366	1.01	0.8935	1.002	0.9761	0.1473	1.106	0.1446
	17:45320383	G	C	0.2586	0.2736	1.058	0.2966		0.2513	0.2595	1.049	0.2199	1.049	0.2145		0.2442	0.2521	1.062	0.4833	1.048	0.6003	0.2402	1.001	0.9945	0.2601	1.099	0.3683		0.2524	0.2629	1.059	0.05109	1.048	0.1114		0.2539	0.2687	1.076	0.1102	1.028	0.5705	0.2689	1.073	0.2065	1.023	0.7052	0.2703	1.089	0.1188
	17:45320514	T	G	0.2582	0.2736	1.06	0.2807		0.2513	0.2595	1.049	0.2199	1.049	0.2145		0.2442	0.2521	1.062	0.4833	1.048	0.6003	0.2402	1.001	0.9945	0.2601	1.099	0.3683		0.2523	0.2629	1.059	0.04903	1.049	0.1081		0.2536	0.2687	1.077	0.1045	1.029	0.5542	0.2689	1.075	0.1992	1.025	0.6869	0.2703	1.09	0.1133
	17:45320624	A	G	0.002191	0.004237	1.92	0.1607		0.003872	0.003479	0.9005	0.7066	0.9275	0.7875		0.005468	0.001416	0.2516	0.07889	0.2281	0.06706	0.001511	0.2749	0.2222	0.001445	0.2637	0.2077		0.003666	0.00352	0.9517	0.8167	0.949	0.8088		0.0034	0.003879	1.14	0.698	1.245	0.5445	0.003113	0.9003	0.8114	0.9782	0.9638	0.004443	1.328	0.4571
	17:45320688	G	A	0.1359	0.141	1.066	0.3579		0.139	0.1386	0.9949	0.9157	0.9913	0.858		0.1373	0.1402	1.033	0.7615	1.033	0.772	0.142	1.044	0.7521	0.1431	1.055	0.6825		0.1378	0.14	1.018	0.6344	1.02	0.5978		0.1362	0.1419	1.052	0.3867	1.069	0.2879	0.1366	1.006	0.9364	0.9988	0.9882	0.1473	1.101	0.1618
	17:45320718	A	G	0.1585	0.1421	0.8828	0.05894		0.1463	0.1522	1.042	0.3863	1.044	0.3717		0.1592	0.1601	0.9913	0.9306	0.9876	0.9067	0.1677	1.056	0.6655	0.1532	0.9413	0.6317		0.1519	0.1496	0.9799	0.5699	0.9875	0.7281		0.1591	0.1449	0.8964	0.05053	0.9192	0.1588	0.1447	0.8995	0.1309	0.9117	0.222	0.1435	0.8887	0.07907
	17:45320811	T	C	0.1092	0.1219	1.095	0.2292		0.1102	0.1183	1.09	0.1038	1.09	0.1049		0.1124	0.1211	1.099	0.4065	1.077	0.535	0.1057	0.9365	0.6588	0.1387	1.295	0.05659		0.1105	0.1194	1.094	0.02534	1.086	0.04292		0.1108	0.1194	1.083	0.2092	1.039	0.5735	0.1179	1.05	0.5278	1.005	0.9543	0.122	1.113	0.1533
	17:45321030	A	G	0.1362	0.1418	1.07	0.3292		0.1396	0.1394	0.9971	0.9516	0.9938	0.8974		0.1379	0.1416	1.052	0.6356	1.049	0.6703	0.142	1.05	0.7213	0.146	1.089	0.5162		0.1383	0.1408	1.022	0.5581	1.024	0.5308		0.1367	0.1426	1.061	0.3191	1.074	0.2608	0.1377	1.018	0.806	1.007	0.9335	0.148	1.111	0.1277
	17:45321037	A	G	0.1636	0.1675	1.045	0.4942		0.1624	0.1636	1.007	0.871	1.004	0.9226		0.1671	0.1622	0.9748	0.801	0.9767	0.8249	0.1662	0.995	0.9691	0.1633	0.9861	0.9108		0.1635	0.1651	1.012	0.7318	1.011	0.7457		0.1648	0.1678	1.028	0.6169	1.035	0.557	0.1619	0.9864	0.84	0.9757	0.7381	0.1753	1.084	0.2074
	17:45321622	A	C	0.1636	0.1675	1.044	0.5021		0.1623	0.1636	1.008	0.8526	1.006	0.9012		0.1665	0.1629	0.9839	0.8727	0.9899	0.9243	0.1662	1.001	0.9956	0.1647	0.9992	0.9947		0.1633	0.1651	1.014	0.6924	1.014	0.7007		0.1646	0.1678	1.03	0.592	1.037	0.5416	0.1623	0.9904	0.8863	0.9787	0.7689	0.1753	1.086	0.1962
	17:45321694	T	C	0.1636	0.1677	1.046	0.4885		0.1623	0.1636	1.008	0.8526	1.006	0.9012		0.1659	0.1629	0.9858	0.8875	0.9923	0.9419	0.1662	1.003	0.9837	0.1647	1.001	0.9962		0.1632	0.1652	1.015	0.6748	1.014	0.6818		0.1643	0.168	1.031	0.5745	1.038	0.5227	0.1623	0.9906	0.8895	0.9788	0.7704	0.1753	1.086	0.1962
	17:45321775	T	A	0.1636	0.1677	1.046	0.4885		0.1623	0.1636	1.008	0.8526	1.006	0.9012		0.1665	0.1622	0.9785	0.8305	0.9849	0.8866	0.1647	0.9889	0.9314	0.1647	0.9992	0.9947		0.1633	0.1651	1.014	0.693	1.013	0.7033		0.1646	0.1678	1.03	0.5937	1.035	0.5531	0.1619	0.9874	0.8516	0.9742	0.7221	0.1753	1.086	0.1962
	17:45321776	C	G	0.1636	0.1677	1.046	0.4885		0.1623	0.1636	1.008	0.8526	1.006	0.9012		0.1665	0.1622	0.9785	0.8305	0.9849	0.8866	0.1647	0.9889	0.9314	0.1647	0.9992	0.9947		0.1633	0.1651	1.014	0.693	1.013	0.7033		0.1646	0.1678	1.03	0.5937	1.035	0.5531	0.1619	0.9874	0.8516	0.9742	0.7221	0.1753	1.086	0.1962
	17:45322179	A	G	0.001461	0.001211	0.9857	0.9824		0.00088	0.001196	1.345	0.5843	1.383	0.5503		0.0006075	0.001416	2.663	0.4299	1.506	0.7496	0.003021	5.854	0.1587	0	NA	NA		0.0009907	0.001216	1.23	0.5973	1.344	0.454		0.001133	0.00141	1.265	0.6815	1.663	0.3958	0.001556	1.362	0.6464	1.759	0.4311	0.001025	0.857	0.8334
	17:45322248	G	T	0.1636	0.1679	1.047	0.4758		0.1624	0.1636	1.007	0.8743	1.004	0.9239		0.1665	0.1622	0.9785	0.8305	0.9849	0.8866	0.1647	0.9889	0.9314	0.1647	0.9992	0.9947		0.1634	0.1652	1.013	0.6987	1.013	0.7148		0.1646	0.168	1.031	0.5797	1.036	0.5454	0.1623	0.99	0.8816	0.976	0.7407	0.1757	1.089	0.1855
	17:45322572	T	G	0.1636	0.1679	1.047	0.4758		0.1623	0.1637	1.009	0.8386	1.006	0.8878		0.1671	0.1622	0.9776	0.8237	0.9847	0.8851	0.1647	0.9881	0.9261	0.1647	0.9984	0.9899		0.1634	0.1653	1.014	0.6788	1.014	0.6947		0.1648	0.168	1.031	0.5805	1.036	0.5467	0.1623	0.9898	0.8803	0.9759	0.74	0.1757	1.089	0.1855
	17:45323125	C	T	0.1636	0.1677	1.046	0.488		0.1623	0.1637	1.009	0.8386	1.006	0.8878		0.1671	0.1622	0.9776	0.8237	0.9847	0.8851	0.1647	0.9881	0.9261	0.1647	0.9984	0.9899		0.1634	0.1652	1.014	0.6879	1.013	0.7039		0.1648	0.1678	1.03	0.5952	1.035	0.5609	0.1623	0.9898	0.8803	0.9759	0.74	0.1757	1.089	0.1855
	17:45323142	C	T	0.05186	0.05569	1.035	0.7433		0.04875	0.0561	1.165	0.04668	1.161	0.05266		0.04739	0.05737	1.222	0.2285	1.132	0.475	0.0423	0.8604	0.5137	0.07225	1.61	0.01328		0.04953	0.05594	1.139	0.024	1.13	0.03681		0.05054	0.05377	1.058	0.5365	0.989	0.9092	0.0572	1.112	0.3313	1.049	0.6886	0.05468	1.076	0.4958
	17:45323262	G	A	0.1636	0.1679	1.047	0.4758		0.1623	0.1637	1.009	0.8386	1.006	0.8878		0.1671	0.1622	0.9776	0.8237	0.9847	0.8851	0.1647	0.9881	0.9261	0.1647	0.9984	0.9899		0.1634	0.1653	1.014	0.6788	1.014	0.6947		0.1648	0.168	1.031	0.5805	1.036	0.5467	0.1623	0.9898	0.8803	0.9759	0.74	0.1757	1.089	0.1855
	17:45323349	C	T	0.1636	0.1679	1.047	0.4758		0.1623	0.1637	1.009	0.8386	1.006	0.8878		0.1671	0.1622	0.9776	0.8237	0.9847	0.8851	0.1647	0.9881	0.9261	0.1647	0.9984	0.9899		0.1634	0.1653	1.014	0.6788	1.014	0.6947		0.1648	0.168	1.031	0.5805	1.036	0.5467	0.1623	0.9898	0.8803	0.9759	0.74	0.1757	1.089	0.1855
	17:45323355	G	C	0.1636	0.1679	1.047	0.4758		0.1623	0.1637	1.009	0.8386	1.006	0.8878		0.1671	0.1622	0.9776	0.8237	0.9847	0.8851	0.1647	0.9881	0.9261	0.1647	0.9984	0.9899		0.1634	0.1653	1.014	0.6788	1.014	0.6947		0.1648	0.168	1.031	0.5805	1.036	0.5467	0.1623	0.9898	0.8803	0.9759	0.74	0.1757	1.089	0.1855
	17:45323360	T	C	0.006574	0.005044	0.7986	0.4725		0.005106	0.007284	1.423	0.1153	1.385	0.1462		0.00486	0.007082	1.448	0.4412	1.453	0.4544	0.007553	1.626	0.4026	0.007225	1.475	0.5009		0.00545	0.006528	1.199	0.2824	1.206	0.2712		0.005893	0.005289	0.9095	0.7255	0.8962	0.7047	0.003891	0.6763	0.2972	0.6172	0.2304	0.005468	0.9311	0.8239
	17:45323435	G	T	0.0003652	0.001009	2.497	0.4119		0.001584	0.001087	0.8176	0.6759	0.82	0.6811		0.001215	0.0007082	0.8632	0.9078	0.7635	0.8352	0	NA	NA	0.001445	1.638	0.7022		0.001189	0.001024	0.9289	0.8523	1.008	0.9841		0.00068	0.0008815	1.122	0.8781	1.475	0.6283	0.0007782	0.9985	0.9987	1.777	0.5795	0.001025	1.322	0.7383
	17:45323819	G	A	0.1636	0.1679	1.047	0.4758		0.1623	0.1637	1.009	0.8386	1.006	0.8878		0.1665	0.1622	0.9829	0.865	0.9875	0.9062	0.1647	0.9932	0.958	0.1647	1.004	0.9744		0.1633	0.1653	1.015	0.6631	1.014	0.6823		0.1646	0.168	1.033	0.5588	1.037	0.5346	0.1623	0.9916	0.9006	0.9769	0.7499	0.1757	1.091	0.1765
	17:45323852	C	T	0.003287	0.004237	1.338	0.47		0.005808	0.005327	0.9218	0.7165	0.9154	0.6941		0.001823	0.002125	1.063	0.9411	0.8262	0.8281	0	NA	NA	0.004335	2.315	0.3094		0.004458	0.004672	1.052	0.7904	1.039	0.8417		0.00272	0.003702	1.385	0.3723	1.28	0.5158	0.003891	1.479	0.3663	1.461	0.4146	0.002734	0.9947	0.9908
	17:45323892	A	G	0.1636	0.1679	1.047	0.4758		0.1623	0.1637	1.009	0.8386	1.006	0.8878		0.1665	0.1622	0.9829	0.865	0.9875	0.9062	0.1647	0.9932	0.958	0.1647	1.004	0.9744		0.1633	0.1653	1.015	0.6631	1.014	0.6823		0.1646	0.168	1.033	0.5588	1.037	0.5346	0.1623	0.9916	0.9006	0.9769	0.7499	0.1757	1.091	0.1765
	17:45323934	G	A	0.4076	0.4257	1.069	0.1621		0.3977	0.4091	1.051	0.1459	1.049	0.1632		0.3888	0.3973	1.06	0.4475	1.057	0.4862	0.3897	1.027	0.7855	0.4061	1.091	0.353		0.3991	0.4133	1.062	0.0208	1.051	0.05681		0.401	0.4212	1.086	0.0434	1.045	0.3134	0.4171	1.066	0.1989	1.011	0.8347	0.4296	1.125	0.01498
	17:45324061	C	T	0.1636	0.1679	1.047	0.4758		0.1623	0.1637	1.009	0.8386	1.006	0.8878		0.1665	0.1629	0.9894	0.9165	0.9948	0.9613	0.1662	1.006	0.9603	0.1647	1.004	0.9744		0.1633	0.1653	1.016	0.653	1.015	0.6675		0.1646	0.1682	1.034	0.5453	1.04	0.5067	0.1623	0.9916	0.9006	0.9769	0.7499	0.1757	1.091	0.1765
	17:45324080	T	G	0.1636	0.1679	1.047	0.4758		0.1623	0.1637	1.009	0.8386	1.006	0.8878		0.1665	0.1629	0.9894	0.9165	0.9948	0.9613	0.1662	1.006	0.9603	0.1647	1.004	0.9744		0.1633	0.1653	1.016	0.653	1.015	0.6675		0.1646	0.1682	1.034	0.5453	1.04	0.5067	0.1623	0.9916	0.9006	0.9769	0.7499	0.1757	1.091	0.1765
	17:45324211	T	C	0.1636	0.1679	1.047	0.4758		0.1623	0.1637	1.009	0.8386	1.006	0.8878		0.1665	0.1629	0.9894	0.9165	0.9948	0.9613	0.1662	1.006	0.9603	0.1647	1.004	0.9744		0.1633	0.1653	1.016	0.653	1.015	0.6675		0.1646	0.1682	1.034	0.5453	1.04	0.5067	0.1623	0.9916	0.9006	0.9769	0.7499	0.1757	1.091	0.1765
	17:45324293	A	G	0.164	0.1679	1.044	0.5023		0.1623	0.1638	1.01	0.8249	1.007	0.8725		0.1665	0.1629	0.9894	0.9165	0.9948	0.9613	0.1662	1.006	0.9603	0.1647	1.004	0.9744		0.1634	0.1654	1.015	0.6584	1.015	0.6736		0.1648	0.1682	1.032	0.5663	1.038	0.5302	0.1623	0.9898	0.8801	0.9748	0.7282	0.1757	1.089	0.1848
	17:45324379	A	G	0.006574	0.005246	0.7736	0.4065		0.004224	0.004023	0.9366	0.8036	0.9219	0.7582		0.00729	0.004249	0.6119	0.3107	0.6505	0.3918	0.004532	0.6397	0.473	0.004335	0.6326	0.4618		0.00535	0.004416	0.8125	0.2521	0.8465	0.365		0.0068	0.005113	0.7389	0.2413	0.8043	0.4297	0.003891	0.5663	0.1156	0.5751	0.1543	0.005126	0.7329	0.3207
	17:45324503	C	T	0.164	0.1679	1.044	0.5023		0.1624	0.1638	1.009	0.8471	1.006	0.8947		0.1665	0.1629	0.9894	0.9165	0.9948	0.9613	0.1662	1.006	0.9603	0.1647	1.004	0.9744		0.1635	0.1654	1.015	0.6738	1.014	0.6898		0.1648	0.1682	1.032	0.5663	1.038	0.5302	0.1623	0.9898	0.8801	0.9748	0.7282	0.1757	1.089	0.1848
	17:45324509	C	T	0.164	0.1679	1.044	0.5023		0.1624	0.1638	1.009	0.8471	1.006	0.8947		0.1665	0.1629	0.9894	0.9165	0.9948	0.9613	0.1662	1.006	0.9603	0.1647	1.004	0.9744		0.1635	0.1654	1.015	0.6738	1.014	0.6898		0.1648	0.1682	1.032	0.5663	1.038	0.5302	0.1623	0.9898	0.8801	0.9748	0.7282	0.1757	1.089	0.1848
	17:45324549	A	G	0.164	0.1679	1.044	0.5023		0.1624	0.1638	1.009	0.8471	1.006	0.8947		0.1665	0.1629	0.9894	0.9165	0.9948	0.9613	0.1662	1.006	0.9603	0.1647	1.004	0.9744		0.1635	0.1654	1.015	0.6738	1.014	0.6898		0.1648	0.1682	1.032	0.5663	1.038	0.5302	0.1623	0.9898	0.8801	0.9748	0.7282	0.1757	1.089	0.1848
	17:45324590	G	A	0.2648	0.275	1.045	0.4069		0.2582	0.267	1.05	0.2044	1.048	0.2218		0.2667	0.2705	1.038	0.6599	1.028	0.7586	0.2628	0.9841	0.882	0.2861	1.13	0.2375		0.2615	0.27	1.046	0.1212	1.043	0.1553		0.2659	0.2734	1.041	0.3803	1.025	0.6099	0.2689	1.01	0.8599	0.9777	0.7101	0.284	1.097	0.08403
	17:45325203	A	G	0.008766	0.007264	0.7752	0.3363		0.004928	0.00511	1.026	0.915	1.017	0.9434		0.005468	0.004958	0.8783	0.7988	0.6611	0.4389	0.006042	1.057	0.9272	0.00289	0.5297	0.4198		0.006142	0.00576	0.9446	0.7322	0.9409	0.7184		0.007706	0.007052	0.9036	0.668	0.8519	0.5214	0.007004	0.9061	0.7391	0.8922	0.7214	0.007519	1.02	0.9439
	17:45325478	G	A	0.1629	0.1669	1.044	0.5055		0.1619	0.1634	1.01	0.8199	1.008	0.8687		0.1665	0.1629	0.9894	0.9165	0.9948	0.9613	0.1662	1.006	0.9603	0.1647	1.004	0.9744		0.1629	0.1648	1.015	0.6655	1.016	0.6597		0.1641	0.1673	1.03	0.596	1.039	0.5126	0.1611	0.9852	0.8263	0.9747	0.7279	0.1746	1.086	0.2002
	17:45325538	A	T	0.1629	0.1669	1.044	0.5055		0.1619	0.1634	1.01	0.8199	1.008	0.8687		0.1665	0.1629	0.9894	0.9165	0.9948	0.9613	0.1662	1.006	0.9603	0.1647	1.004	0.9744		0.1629	0.1648	1.015	0.6655	1.016	0.6597		0.1641	0.1673	1.03	0.596	1.039	0.5126	0.1611	0.9852	0.8263	0.9747	0.7279	0.1746	1.086	0.2002
	17:45326115	T	A	0.04821	0.05125	1.035	0.7577		0.04646	0.04697	1.026	0.7448	1.032	0.6949		0.05286	0.05028	0.9731	0.8695	0.9943	0.9738	0.05438	1.051	0.809	0.04913	0.9495	0.8044		0.04805	0.04852	1.014	0.8182	1.011	0.8566		0.05009	0.0513	1.021	0.8244	1.015	0.8821	0.04903	0.9561	0.6969	0.932	0.5776	0.05366	1.074	0.513
	17:45326151	G	T	0.1629	0.1669	1.044	0.5055		0.1619	0.1635	1.011	0.8046	1.008	0.855		0.1665	0.1629	0.9894	0.9165	0.9948	0.9613	0.1662	1.006	0.9603	0.1647	1.004	0.9744		0.1629	0.1649	1.016	0.6544	1.016	0.6488		0.1641	0.1673	1.03	0.596	1.039	0.5126	0.1611	0.9852	0.8263	0.9747	0.7279	0.1746	1.086	0.2002
	17:45326352	A	G	0.0515	0.05529	1.034	0.7487		0.0484	0.0561	1.174	0.03779	1.169	0.04349		0.04678	0.05666	1.222	0.2307	1.133	0.4744	0.04079	0.8396	0.4534	0.07225	1.631	0.01113		0.04914	0.05575	1.144	0.01997	1.134	0.03148		0.05009	0.05324	1.056	0.5441	0.9859	0.8828	0.05681	1.114	0.3247	1.047	0.696	0.05434	1.078	0.4808
	17:45326565	G	A	0.1629	0.1669	1.044	0.5055		0.1619	0.1635	1.011	0.8046	1.008	0.855		0.1665	0.1629	0.9894	0.9165	0.9948	0.9613	0.1662	1.006	0.9603	0.1647	1.004	0.9744		0.1629	0.1649	1.016	0.6544	1.016	0.6488		0.1641	0.1673	1.03	0.596	1.039	0.5126	0.1611	0.9852	0.8263	0.9747	0.7279	0.1746	1.086	0.2002
	17:45326734	G	T	0.1629	0.1669	1.044	0.5055		0.1619	0.1633	1.01	0.8323	1.007	0.8837		0.1665	0.1629	0.9894	0.9165	0.9948	0.9613	0.1662	1.006	0.9603	0.1647	1.004	0.9744		0.1629	0.1647	1.015	0.6739	1.015	0.6679		0.1641	0.1673	1.03	0.596	1.039	0.5126	0.1611	0.9852	0.8263	0.9747	0.7279	0.1746	1.086	0.2002
	17:45326878	T	C	0.1629	0.1669	1.044	0.5055		0.1619	0.1633	1.01	0.8323	1.007	0.8837		0.1665	0.1629	0.9894	0.9165	0.9948	0.9613	0.1662	1.006	0.9603	0.1647	1.004	0.9744		0.1629	0.1647	1.015	0.6739	1.015	0.6679		0.1641	0.1673	1.03	0.596	1.039	0.5126	0.1611	0.9852	0.8263	0.9747	0.7279	0.1746	1.086	0.2002
	17:45327130	G	A	0.04821	0.05125	1.035	0.7577		0.04664	0.04708	1.025	0.7589	1.031	0.7008		0.05286	0.05028	0.9731	0.8695	0.9943	0.9738	0.05438	1.051	0.809	0.04913	0.9495	0.8044		0.04815	0.04858	1.013	0.8275	1.01	0.8669		0.05009	0.0513	1.021	0.8244	1.015	0.8821	0.04903	0.9561	0.6969	0.932	0.5776	0.05366	1.074	0.513
	17:45327140	A	G	0.2144	0.222	1.044	0.4549		0.2105	0.2195	1.054	0.1955	1.05	0.2276		0.2132	0.2195	1.053	0.5747	1.034	0.7269	0.2069	0.9597	0.7287	0.237	1.175	0.1485		0.2121	0.2205	1.052	0.1052	1.049	0.1259		0.2142	0.2204	1.039	0.4329	1.026	0.6282	0.2179	1.021	0.7277	0.9938	0.9245	0.2286	1.09	0.1359
	17:45327321	G	T	0.1629	0.1669	1.044	0.5055		0.1623	0.1634	1.008	0.8598	1.005	0.914		0.1665	0.1629	0.9894	0.9165	0.9948	0.9613	0.1662	1.006	0.9603	0.1647	1.004	0.9744		0.1631	0.1648	1.014	0.6927	1.014	0.688		0.1641	0.1673	1.03	0.596	1.039	0.5126	0.1611	0.9852	0.8263	0.9747	0.7279	0.1746	1.086	0.2002
	17:45327601	C	G	0.02666	0.02401	0.8916	0.4426		0.02165	0.02359	1.09	0.4444	1.091	0.441		0.02855	0.02054	0.6868	0.1231	0.7225	0.2026	0.02266	0.7508	0.3486	0.01879	0.6312	0.1529		0.02417	0.02336	0.9634	0.6532	0.9582	0.6119		0.02743	0.02362	0.8516	0.2061	0.8421	0.206	0.02218	0.8067	0.1859	0.808	0.223	0.02529	0.903	0.4957
	17:45327650	A	G	0.04565	0.046	0.9749	0.8251		0.04206	0.04207	1.015	0.8623	1.02	0.8141		0.048	0.04887	1.048	0.7851	1.078	0.6768	0.05287	1.128	0.5671	0.04769	1.018	0.9342		0.04409	0.04384	0.9981	0.9755	0.9948	0.9346		0.04669	0.04654	0.9913	0.9276	0.977	0.8221	0.04591	0.9609	0.737	0.931	0.5833	0.04785	1.023	0.8431
	17:45327687	C	T	0.02666	0.02401	0.8916	0.4426		0.02165	0.02359	1.09	0.4444	1.091	0.441		0.02855	0.02054	0.6868	0.1231	0.7225	0.2026	0.02266	0.7508	0.3486	0.01879	0.6312	0.1529		0.02417	0.02336	0.9634	0.6532	0.9582	0.6119		0.02743	0.02362	0.8516	0.2061	0.8421	0.206	0.02218	0.8067	0.1859	0.808	0.223	0.02529	0.903	0.4957
	17:45327708	A	G	0.1629	0.1669	1.044	0.5055		0.1624	0.1636	1.008	0.8556	1.005	0.9101		0.1659	0.1629	0.9905	0.9254	0.996	0.9697	0.1662	1.008	0.9532	0.1647	1.005	0.9685		0.1631	0.1649	1.014	0.6831	1.015	0.6783		0.1639	0.1673	1.03	0.5946	1.04	0.5108	0.1611	0.9853	0.8281	0.9748	0.7289	0.1746	1.086	0.2002
	17:45328029	G	A	0.1629	0.1669	1.044	0.5055		0.1623	0.1634	1.008	0.8588	1.005	0.9141		0.1659	0.1629	0.9905	0.9254	0.996	0.9697	0.1662	1.008	0.9532	0.1647	1.005	0.9685		0.163	0.1648	1.014	0.6868	1.014	0.6818		0.1639	0.1673	1.03	0.5946	1.04	0.5108	0.1611	0.9853	0.8281	0.9748	0.7289	0.1746	1.086	0.2002
	17:45328041	A	G	0.1629	0.1669	1.044	0.5055		0.1623	0.1634	1.008	0.8588	1.005	0.9141		0.1659	0.1629	0.9905	0.9254	0.996	0.9697	0.1662	1.008	0.9532	0.1647	1.005	0.9685		0.163	0.1648	1.014	0.6868	1.014	0.6818		0.1639	0.1673	1.03	0.5946	1.04	0.5108	0.1611	0.9853	0.8281	0.9748	0.7289	0.1746	1.086	0.2002
	17:45328047	A	C	0.1428	0.1491	1.052	0.4526		0.139	0.1406	1.014	0.7771	1.013	0.7913		0.1203	0.1275	1.087	0.4519	1.085	0.4839	0.1284	1.122	0.4104	0.1199	0.9904	0.9454		0.137	0.142	1.044	0.242	1.03	0.4335		0.1344	0.1465	1.105	0.08429	1.049	0.4366	0.1482	1.128	0.08674	1.075	0.3439	0.1446	1.09	0.2083
	17:45328427	T	C	0.05113	0.05529	1.042	0.6981		0.0484	0.05632	1.179	0.03292	1.174	0.03786		0.04678	0.05666	1.222	0.2307	1.133	0.4744	0.04079	0.8396	0.4534	0.07225	1.631	0.01113		0.04904	0.05588	1.149	0.01618	1.14	0.02579		0.04986	0.05324	1.061	0.5103	0.9914	0.9286	0.05681	1.118	0.3055	1.053	0.6643	0.05434	1.083	0.4549
	17:45328718	A	G	0.1629	0.1669	1.044	0.5055		0.1623	0.1634	1.008	0.8588	1.005	0.9141		0.1659	0.1629	0.9905	0.9254	0.996	0.9697	0.1662	1.008	0.9532	0.1647	1.005	0.9685		0.163	0.1648	1.014	0.6868	1.014	0.6818		0.1639	0.1673	1.03	0.5946	1.04	0.5108	0.1611	0.9853	0.8281	0.9748	0.7289	0.1746	1.086	0.2002
	17:45329379	C	T	0.1932	0.2044	1.057	0.3434		0.1897	0.1988	1.062	0.1625	1.06	0.175		0.1671	0.1841	1.142	0.1737	1.111	0.3015	0.1692	1.04	0.7546	0.1922	1.192	0.1428		0.1871	0.1991	1.081	0.01667	1.066	0.05161		0.1838	0.1998	1.104	0.05227	1.038	0.4898	0.2054	1.144	0.03007	1.081	0.2459	0.1986	1.098	0.1212
	17:45329397	G	A	0.01023	0.006457	0.6638	0.1188		0.00528	0.005327	1.001	0.9977	0.9926	0.9748		0.004253	0.00779	2.024	0.1503	1.826	0.2312	0.01208	3.117	0.03147	0.004335	1.103	0.8881		0.006439	0.005888	0.9205	0.612	0.9072	0.5566		0.007933	0.007052	0.8858	0.6045	0.856	0.5314	0.007393	0.9729	0.9245	1.062	0.8457	0.006835	0.8673	0.6156
	17:45329477	T	C	0.1932	0.2044	1.057	0.344		0.1895	0.1988	1.063	0.1544	1.061	0.1666		0.1671	0.1841	1.142	0.1737	1.111	0.3015	0.1692	1.04	0.7546	0.1922	1.192	0.1428		0.187	0.1991	1.081	0.01587	1.066	0.04955		0.1838	0.1998	1.103	0.05251	1.038	0.4921	0.2054	1.144	0.03019	1.082	0.2408	0.1986	1.098	0.122
	17:45329682	A	G	0.1629	0.1669	1.044	0.5055		0.1623	0.1634	1.008	0.8588	1.005	0.9141		0.1659	0.1629	0.9905	0.9254	0.996	0.9697	0.1662	1.008	0.9532	0.1647	1.005	0.9685		0.163	0.1648	1.014	0.6868	1.014	0.6818		0.1639	0.1673	1.03	0.5946	1.04	0.5108	0.1611	0.9853	0.8281	0.9748	0.7289	0.1746	1.086	0.2002
	17:45329770	A	G	0.1629	0.1669	1.044	0.5055		0.1623	0.1634	1.008	0.8588	1.005	0.9141		0.1659	0.1629	0.9905	0.9254	0.996	0.9697	0.1662	1.008	0.9532	0.1647	1.005	0.9685		0.163	0.1648	1.014	0.6868	1.014	0.6818		0.1639	0.1673	1.03	0.5946	1.04	0.5108	0.1611	0.9853	0.8281	0.9748	0.7289	0.1746	1.086	0.2002
	17:45330066	G	A	0.1629	0.1669	1.044	0.5055		0.1623	0.1634	1.008	0.8588	1.005	0.9141		0.1659	0.1629	0.9905	0.9254	0.996	0.9697	0.1662	1.008	0.9532	0.1647	1.005	0.9685		0.163	0.1648	1.014	0.6868	1.014	0.6818		0.1639	0.1673	1.03	0.5946	1.04	0.5108	0.1611	0.9853	0.8281	0.9748	0.7289	0.1746	1.086	0.2002
	17:45330428	T	C	0.1633	0.1669	1.041	0.5313		0.1623	0.1634	1.008	0.8588	1.005	0.9141		0.1659	0.1629	0.9905	0.9254	0.996	0.9697	0.1662	1.008	0.9532	0.1647	1.005	0.9685		0.1631	0.1648	1.013	0.7017	1.014	0.6952		0.1641	0.1673	1.028	0.6143	1.038	0.5299	0.1611	0.9838	0.8106	0.9739	0.7191	0.1746	1.084	0.2088
	17:45330759	A	G	0.1633	0.1669	1.041	0.5313		0.1624	0.1634	1.007	0.8817	1.004	0.9371		0.1659	0.1629	0.9905	0.9254	0.996	0.9697	0.1662	1.008	0.9532	0.1647	1.005	0.9685		0.1632	0.1648	1.013	0.7171	1.013	0.7108		0.1641	0.1673	1.028	0.6143	1.038	0.5299	0.1611	0.9838	0.8106	0.9739	0.7191	0.1746	1.084	0.2088
	17:45330802	C	A	0.1417	0.1491	1.061	0.3807		0.141	0.1423	1.011	0.8137	1.011	0.8212		0.1203	0.1275	1.087	0.4519	1.085	0.4839	0.1284	1.122	0.4104	0.1199	0.9904	0.9454		0.1378	0.143	1.046	0.2256	1.031	0.4164		0.1337	0.1465	1.111	0.06876	1.055	0.3844	0.1486	1.138	0.06636	1.086	0.283	0.1442	1.094	0.1922
	17:45330827	A	C	0.1359	0.1429	1.08	0.268		0.1404	0.1395	0.992	0.8673	0.9882	0.8063		0.1373	0.1424	1.067	0.5468	1.063	0.5912	0.1435	1.072	0.6088	0.146	1.096	0.4843		0.1386	0.1413	1.023	0.5307	1.025	0.5106		0.1362	0.1437	1.072	0.2365	1.087	0.1867	0.1389	1.03	0.6825	1.017	0.8306	0.1494	1.126	0.08545
	17:45331083	C	G	0.1633	0.1669	1.041	0.5313		0.1623	0.1634	1.008	0.8588	1.005	0.9141		0.1659	0.1629	0.9905	0.9254	0.996	0.9697	0.1662	1.008	0.9532	0.1647	1.005	0.9685		0.1631	0.1648	1.013	0.7017	1.014	0.6952		0.1641	0.1673	1.028	0.6143	1.038	0.5299	0.1611	0.9838	0.8106	0.9739	0.7191	0.1746	1.084	0.2088
	17:45331358	G	C	0.1633	0.1667	1.04	0.5462		0.1623	0.1634	1.008	0.8588	1.005	0.9141		0.1659	0.1629	0.9905	0.9254	0.996	0.9697	0.1662	1.008	0.9532	0.1647	1.005	0.9685		0.1631	0.1647	1.013	0.7118	1.013	0.7053		0.1641	0.1671	1.027	0.6313	1.036	0.5453	0.1611	0.9838	0.8106	0.9739	0.7191	0.1746	1.084	0.2088
	17:45331397	A	G	0.05113	0.05529	1.042	0.6981		0.04857	0.05664	1.182	0.02966	1.177	0.03392		0.04678	0.05666	1.222	0.2307	1.133	0.4744	0.04079	0.8396	0.4534	0.07225	1.631	0.01113		0.04914	0.05607	1.151	0.01482	1.142	0.02371		0.04986	0.05324	1.061	0.5103	0.9914	0.9286	0.05681	1.118	0.3055	1.053	0.6643	0.05434	1.083	0.4549
	17:45331427	A	G	0.1633	0.1669	1.041	0.5313		0.1623	0.1634	1.008	0.8588	1.005	0.9141		0.1659	0.1629	0.9905	0.9254	0.996	0.9697	0.1662	1.008	0.9532	0.1647	1.005	0.9685		0.1631	0.1648	1.013	0.7017	1.014	0.6952		0.1641	0.1673	1.028	0.6143	1.038	0.5299	0.1611	0.9838	0.8106	0.9739	0.7191	0.1746	1.084	0.2088
	17:45331467	T	C	0.04858	0.05165	1.036	0.7508		0.04664	0.04751	1.035	0.6646	1.041	0.6144		0.05286	0.05028	0.9731	0.8695	0.9943	0.9738	0.05438	1.051	0.809	0.04913	0.9495	0.8044		0.04825	0.04896	1.019	0.7513	1.015	0.8055		0.05032	0.05166	1.023	0.8041	1.013	0.8956	0.04942	0.9595	0.719	0.932	0.5767	0.05434	1.081	0.4726
	17:45331502	A	C	0.1417	0.1491	1.061	0.3807		0.141	0.1423	1.011	0.8137	1.011	0.8212		0.1203	0.1275	1.087	0.4519	1.085	0.4839	0.1284	1.122	0.4104	0.1199	0.9904	0.9454		0.1378	0.143	1.046	0.2256	1.031	0.4164		0.1337	0.1465	1.111	0.06876	1.055	0.3844	0.1486	1.138	0.06636	1.086	0.283	0.1442	1.094	0.1922
	17:45331558	G	C	0.04858	0.05165	1.036	0.7508		0.04664	0.04751	1.035	0.6646	1.041	0.6144		0.05286	0.05028	0.9731	0.8695	0.9943	0.9738	0.05438	1.051	0.809	0.04913	0.9495	0.8044		0.04825	0.04896	1.019	0.7513	1.015	0.8055		0.05032	0.05166	1.023	0.8041	1.013	0.8956	0.04942	0.9595	0.719	0.932	0.5767	0.05434	1.081	0.4726
	17:45331618	G	C	0.1633	0.1667	1.04	0.5471		0.1623	0.1635	1.009	0.8462	1.006	0.9012		0.1659	0.1636	0.9971	0.9774	1.004	0.9671	0.1677	1.021	0.8748	0.1647	1.005	0.9685		0.1631	0.1649	1.014	0.6924	1.015	0.6759		0.1641	0.1673	1.028	0.6152	1.04	0.5077	0.1611	0.9838	0.8106	0.9739	0.7191	0.1743	1.082	0.2226
	17:45331725	A	G	0.003652	0.005851	1.731	0.139		0.004576	0.004457	0.954	0.8521	0.9665	0.8928		0.00486	0.004249	0.8654	0.7905	0.6024	0.3684	0.001511	0.3029	0.2618	0.007225	1.43	0.5348		0.004359	0.004864	1.115	0.5685	1.101	0.6197		0.00408	0.005289	1.331	0.3416	1.265	0.4621	0.004669	1.193	0.6396	1.085	0.8432	0.005126	1.281	0.4829
	17:45331981	G	C	0.001826	0.00343	1.876	0.2185		0.002112	0.001413	0.7161	0.4071	0.7095	0.3956		0.003645	0.0007082	0.1948	0.1313	0.228	0.1894	0.001511	0.417	0.4207	0	NA	NA		0.002279	0.001984	0.898	0.697	0.7976	0.4246		0.002493	0.003173	1.281	0.5195	1.117	0.794	0.003113	1.242	0.6424	0.901	0.8441	0.001709	0.6667	0.4547
	17:45332140	A	G	0.1629	0.1667	1.043	0.5188		0.1623	0.1636	1.01	0.8327	1.007	0.885		0.1659	0.1636	0.9971	0.9774	1.004	0.9671	0.1677	1.021	0.8748	0.1647	1.005	0.9685		0.163	0.1649	1.015	0.6668	1.016	0.6525		0.1639	0.1673	1.03	0.5915	1.042	0.4859	0.1611	0.9857	0.8325	0.9753	0.7337	0.1743	1.084	0.2114
	17:45332231	A	G	0.1629	0.1667	1.043	0.5188		0.1623	0.1636	1.01	0.8327	1.007	0.885		0.1659	0.1636	0.9971	0.9774	1.004	0.9671	0.1677	1.021	0.8748	0.1647	1.005	0.9685		0.163	0.1649	1.015	0.6668	1.016	0.6525		0.1639	0.1673	1.03	0.5915	1.042	0.4859	0.1611	0.9857	0.8325	0.9753	0.7337	0.1743	1.084	0.2114
	17:45332613	A	G	0.005113	0.004439	1.011	0.9753		0.00352	0.004131	1.157	0.5948	1.172	0.5611		0.00486	0.003541	0.7636	0.6396	0.6503	0.462	0.001511	0.3322	0.3013	0.00578	1.257	0.7118		0.004161	0.004224	1.036	0.859	1.054	0.7917		0.004986	0.004055	0.8194	0.511	0.8581	0.6313	0.003502	0.7947	0.5687	1.038	0.9297	0.004101	0.813	0.5701
	17:45332890	C	G	0.3554	0.3701	1.065	0.2		0.3516	0.3627	1.049	0.1707	1.046	0.1988		0.3317	0.3492	1.099	0.2285	1.083	0.3353	0.3353	1.033	0.7436	0.3613	1.15	0.1492		0.3495	0.364	1.065	0.01702	1.056	0.04128		0.3468	0.3662	1.088	0.04586	1.05	0.2807	0.365	1.083	0.119	1.036	0.5228	0.3729	1.12	0.02259
	17:45333021	T	C	0.02666	0.02381	0.8831	0.4087		0.02165	0.0237	1.095	0.4217	1.096	0.4182		0.02855	0.02125	0.7163	0.1667	0.7604	0.2784	0.02417	0.808	0.4757	0.01879	0.6312	0.1529		0.02417	0.02343	0.9659	0.6762	0.9637	0.6605		0.02743	0.02362	0.8507	0.205	0.8512	0.2381	0.02218	0.8051	0.1841	0.8077	0.2242	0.02495	0.8904	0.4425
	17:45333196	T	C	0.02666	0.02381	0.8831	0.4087		0.02165	0.0237	1.095	0.4217	1.096	0.4182		0.02855	0.02125	0.7163	0.1667	0.7604	0.2784	0.02417	0.808	0.4757	0.01879	0.6312	0.1529		0.02417	0.02343	0.9659	0.6762	0.9637	0.6605		0.02743	0.02362	0.8507	0.205	0.8512	0.2381	0.02218	0.8051	0.1841	0.8077	0.2242	0.02495	0.8904	0.4425
	17:45333364	A	C	0.2137	0.2213	1.046	0.4405		0.2105	0.2193	1.053	0.2055	1.049	0.2412		0.2108	0.2203	1.066	0.4864	1.05	0.6124	0.2085	0.977	0.844	0.237	1.181	0.1354		0.2115	0.2202	1.053	0.09737	1.051	0.1112		0.2128	0.22	1.042	0.4022	1.032	0.5491	0.2163	1.017	0.7811	0.9941	0.928	0.2276	1.087	0.1446
	17:45333369	A	T	0.007305	0.006053	0.8162	0.4862		0.00528	0.005001	0.9437	0.8062	0.9527	0.8379		0.006075	0.009915	1.599	0.2628	1.929	0.1381	0.0136	2.211	0.08931	0.00289	0.4643	0.3258		0.005944	0.00576	0.9598	0.807	0.9828	0.9189		0.0068	0.006876	1.019	0.9377	1.087	0.7516	0.006226	0.9238	0.7998	0.7688	0.4351	0.007519	1.141	0.6431
	17:45333396	G	C	0.1355	0.1414	1.071	0.3233		0.1396	0.1385	0.991	0.8522	0.987	0.7869		0.1343	0.1409	1.07	0.5322	1.066	0.573	0.1435	1.089	0.5342	0.1431	1.084	0.5393		0.1375	0.1401	1.022	0.5643	1.023	0.5466		0.1349	0.1425	1.068	0.2666	1.083	0.2069	0.1362	1.013	0.8572	0.999	0.9902	0.148	1.119	0.1024
	17:45333537	A	C	0.1413	0.1477	1.051	0.4649		0.141	0.1434	1.021	0.6693	1.02	0.6786		0.1197	0.1254	1.067	0.5584	1.058	0.627	0.1239	1.078	0.5967	0.1199	0.99	0.9431		0.1377	0.1431	1.047	0.2141	1.031	0.416		0.1335	0.1449	1.097	0.1098	1.037	0.5587	0.1459	1.114	0.1287	1.055	0.4859	0.1432	1.084	0.2402
	17:45333560	A	G	0.009496	0.005246	0.5564	0.03337		0.006512	0.007937	1.211	0.3434	1.212	0.3433		0.006683	0.005666	0.882	0.7895	0.7678	0.5915	0.006042	0.9617	0.9473	0.00578	0.885	0.8369		0.007331	0.006848	0.9191	0.5768	0.9279	0.6243		0.008386	0.005289	0.623	0.05286	0.6128	0.05713	0.003891	0.4523	0.02717	0.4278	0.02498	0.004443	0.5128	0.0403
	17:45333743	A	G	0.3167	0.3176	0.9961	0.9389		0.3177	0.3155	0.986	0.6966	0.9882	0.7446		0.3269	0.3159	0.9412	0.4394	0.9603	0.6231	0.3308	0.9997	0.9977	0.3092	0.9155	0.3718		0.3189	0.316	0.9836	0.5478	0.9871	0.6409		0.3205	0.3184	0.99	0.8174	1.011	0.8192	0.3163	0.977	0.6685	0.9991	0.9872	0.31	0.9539	0.3636
	17:45333984	A	G	0.01169	0.0117	0.9933	0.9758		0.01302	0.01033	0.8036	0.1593	0.8044	0.1621		0.01154	0.01275	1.22	0.5662	1.26	0.5231	0.01511	1.379	0.4374	0.01012	1.012	0.9787		0.01248	0.01094	0.8854	0.3046	0.8887	0.3256		0.01179	0.01199	1.05	0.7966	1.093	0.6602	0.01245	1.103	0.6721	1.086	0.7421	0.01333	1.129	0.5795
	17:45334268	G	A	0.1538	0.1649	1.084	0.2133		0.1529	0.1586	1.044	0.3581	1.043	0.3683		0.1349	0.1374	1.03	0.7808	1.009	0.9338	0.136	1.037	0.7894	0.1315	0.9622	0.7747		0.1503	0.1586	1.065	0.0726	1.05	0.1721		0.1469	0.1613	1.115	0.05104	1.056	0.3561	0.1584	1.098	0.1703	1.041	0.5828	0.1603	1.113	0.1046
	17:45334361	A	G	0.01717	0.01473	0.8473	0.3734		0.009504	0.01098	1.153	0.405	1.154	0.4025		0.01337	0.0255	1.939	0.01684	1.812	0.04206	0.0287	2.267	0.01141	0.02312	1.705	0.1131		0.01228	0.0135	1.099	0.4092	1.142	0.2526		0.01587	0.0164	1.051	0.7564	1.101	0.5721	0.01673	1.055	0.7864	1.075	0.7336	0.0164	1.047	0.806
	17:45335322	C	G	0.04492	0.04116	0.8843	0.2941		0.03961	0.03642	0.9344	0.4366	0.9423	0.4964		0.04435	0.04462	1.057	0.7561	1.072	0.7109	0.04683	1.104	0.654	0.04624	1.091	0.6958		0.04191	0.03872	0.9269	0.2401	0.9268	0.2464		0.04488	0.04178	0.9209	0.406	0.9114	0.3836	0.04319	0.943	0.6304	0.9298	0.5865	0.04511	0.9918	0.9435
	17:45335537	A	C	0.1019	0.1043	1.052	0.5191		0.0968	0.0972	1.004	0.9478	0.997	0.9572		0.09478	0.09703	1.04	0.7518	1.008	0.95	0.09063	0.9663	0.829	0.1069	1.151	0.341		0.09778	0.09965	1.022	0.6179	1.016	0.7114		0.09905	0.1031	1.049	0.4774	1.027	0.7052	0.09883	1.006	0.9417	0.9814	0.8354	0.1059	1.079	0.3326
	17:45335831	A	T	0.1508	0.1642	1.106	0.1237		0.1508	0.1582	1.057	0.2347	1.056	0.2484		0.1343	0.1381	1.041	0.7061	1.025	0.8219	0.139	1.068	0.6252	0.1301	0.9546	0.7308		0.1481	0.1582	1.08	0.0299	1.065	0.07865		0.1446	0.1611	1.133	0.02575	1.078	0.2046	0.1595	1.127	0.07913	1.068	0.375	0.1603	1.133	0.05831
	17:45335975	T	C	0.1629	0.1759	1.1	0.1347		0.1637	0.1684	1.035	0.4453	1.034	0.468		0.147	0.1494	1.028	0.7866	1.016	0.8847	0.1541	1.079	0.5573	0.1373	0.9206	0.5274		0.1607	0.169	1.062	0.08162	1.049	0.1679		0.1568	0.1731	1.123	0.03221	1.081	0.1787	0.1712	1.116	0.09712	1.068	0.3584	0.1729	1.125	0.06638
	17:45336093	A	G	0.164	0.1757	1.09	0.1762		0.1637	0.1685	1.036	0.439	1.034	0.461		0.147	0.1494	1.028	0.7866	1.016	0.8847	0.1541	1.079	0.5573	0.1373	0.9206	0.5274		0.161	0.169	1.059	0.0944	1.047	0.192		0.1575	0.173	1.116	0.04281	1.072	0.2271	0.1708	1.107	0.1238	1.057	0.4422	0.1726	1.117	0.08511
	17:45336152	A	G	0.164	0.1757	1.09	0.1762		0.1637	0.1685	1.036	0.439	1.034	0.461		0.147	0.1494	1.028	0.7866	1.016	0.8847	0.1541	1.079	0.5573	0.1373	0.9206	0.5274		0.161	0.169	1.059	0.0944	1.047	0.192		0.1575	0.173	1.116	0.04281	1.072	0.2271	0.1708	1.107	0.1238	1.057	0.4422	0.1726	1.117	0.08511
	17:45336507	G	A	0.01242	0.0113	0.9011	0.6313		0.01267	0.01022	0.8179	0.2	0.8153	0.1941		0.01215	0.01133	0.9505	0.8837	0.982	0.9598	0.01511	1.23	0.6083	0.007225	0.627	0.3589		0.01258	0.01062	0.847	0.1603	0.8529	0.1841		0.01247	0.01164	0.9297	0.6925	0.9879	0.9505	0.01089	0.8754	0.5692	0.91	0.7085	0.0123	0.9473	0.8027
	17:45336994	A	G	0.003287	0.003834	1.209	0.6419		0.00352	0.004675	1.287	0.3475	1.321	0.3008		0.003038	0.001416	0.4525	0.3492	0.3185	0.211	0.001511	0.5311	0.5681	0.001445	0.443	0.4607		0.003368	0.004096	1.206	0.3758	1.188	0.4196		0.003173	0.003526	1.117	0.7525	1.078	0.8398	0.002335	0.7013	0.4709	0.8124	0.7023	0.003418	1.014	0.9734
	17:45337337	G	T	0.3178	0.3382	1.097	0.06355		0.3115	0.3221	1.051	0.1679	1.047	0.2041		0.291	0.3052	1.083	0.3222	1.049	0.5728	0.2855	0.987	0.899	0.3194	1.151	0.1564		0.3099	0.3257	1.075	0.007925	1.063	0.02693		0.3078	0.3318	1.112	0.01313	1.061	0.1971	0.3284	1.099	0.07267	1.044	0.4476	0.3356	1.132	0.01438
	17:45337417	C	T	0.3178	0.3382	1.097	0.06355		0.3115	0.3221	1.051	0.1679	1.047	0.2041		0.291	0.3052	1.083	0.3222	1.049	0.5728	0.2855	0.987	0.899	0.3194	1.151	0.1564		0.3099	0.3257	1.075	0.007925	1.063	0.02693		0.3078	0.3318	1.112	0.01313	1.061	0.1971	0.3284	1.099	0.07267	1.044	0.4476	0.3356	1.132	0.01438
	17:45337435	A	T	0.3627	0.3799	1.072	0.1511		0.3519	0.3594	1.037	0.2994	1.035	0.3323		0.3372	0.3541	1.106	0.1908	1.077	0.3601	0.3353	1.019	0.8456	0.3714	1.186	0.07538		0.3526	0.3655	1.06	0.02837	1.049	0.07442		0.3534	0.3745	1.093	0.03172	1.045	0.3178	0.3724	1.085	0.1104	1.03	0.5876	0.3814	1.125	0.01616
	17:45337949	T	C	0.3174	0.3382	1.099	0.05891		0.3115	0.3222	1.051	0.164	1.047	0.1995		0.2916	0.3052	1.08	0.3377	1.045	0.5995	0.2855	0.9847	0.881	0.3194	1.149	0.1637		0.3099	0.3257	1.075	0.007676	1.064	0.02588		0.3078	0.3318	1.112	0.01304	1.062	0.1911	0.3284	1.099	0.072	1.045	0.4384	0.3356	1.133	0.01422
	17:45338265	A	G	0.1541	0.1612	1.056	0.4052		0.1475	0.1536	1.051	0.292	1.046	0.3416		0.1446	0.1558	1.101	0.3455	1.059	0.5944	0.1314	0.8982	0.4262	0.1821	1.333	0.01871		0.1489	0.1563	1.06	0.1002	1.054	0.1427		0.1507	0.1578	1.053	0.3517	1.015	0.7998	0.1564	1.04	0.5666	1.002	0.9732	0.162	1.083	0.2176
	17:45338797	G	A	0.3174	0.3382	1.099	0.05901		0.3113	0.322	1.051	0.1657	1.047	0.2005		0.2922	0.3052	1.077	0.3573	1.042	0.6226	0.2855	0.9816	0.8571	0.3194	1.145	0.1733		0.3099	0.3256	1.075	0.008146	1.063	0.02656		0.308	0.3318	1.111	0.01392	1.061	0.1926	0.3284	1.098	0.07578	1.046	0.4334	0.3356	1.131	0.01513
	17:45338948	C	T	0.3178	0.3382	1.097	0.06355		0.3115	0.3222	1.051	0.1645	1.047	0.1993		0.2922	0.3052	1.077	0.3573	1.042	0.6226	0.2855	0.9816	0.8571	0.3194	1.145	0.1733		0.3101	0.3257	1.074	0.00846	1.063	0.02789		0.3083	0.3318	1.11	0.01491	1.06	0.2059	0.3284	1.097	0.07889	1.043	0.4579	0.3356	1.13	0.01592
	17:45339043	A	G	0.05113	0.0563	1.126	0.2696		0.05121	0.05077	0.9873	0.8669	0.9806	0.798		0.04739	0.0517	1.117	0.5096	1.085	0.6461	0.04834	1.042	0.8515	0.0578	1.25	0.2629		0.05053	0.05268	1.041	0.4892	1.027	0.6467		0.04964	0.05554	1.132	0.1765	1.082	0.4217	0.05603	1.142	0.2376	1.03	0.8071	0.05673	1.161	0.1659
	17:45339475	A	G	0.3174	0.3384	1.1	0.05701		0.3112	0.322	1.052	0.1593	1.048	0.1933		0.2916	0.3052	1.08	0.3399	1.044	0.6104	0.2855	0.9843	0.8782	0.3194	1.148	0.1649		0.3097	0.3257	1.076	0.007169	1.064	0.02436		0.3078	0.332	1.113	0.01244	1.062	0.1864	0.3288	1.101	0.06774	1.047	0.4209	0.336	1.134	0.01325
	17:45339500	T	G	0.1512	0.1653	1.114	0.09758		0.1512	0.1583	1.055	0.2539	1.053	0.2671		0.1355	0.1381	1.031	0.7769	1.013	0.9091	0.139	1.057	0.6803	0.1301	0.9455	0.6778		0.1485	0.1586	1.08	0.03046	1.065	0.07823		0.1451	0.162	1.136	0.02216	1.084	0.1742	0.1603	1.13	0.07333	1.073	0.3368	0.161	1.136	0.05391
	17:45340266	G	A	0.04492	0.04076	0.8775	0.2656		0.04048	0.03718	0.9331	0.4227	0.9405	0.4787		0.04374	0.04462	1.061	0.7409	1.076	0.6969	0.04683	1.108	0.6426	0.04624	1.094	0.6858		0.0423	0.03904	0.9254	0.2279	0.9256	0.2363		0.04465	0.04143	0.9143	0.3672	0.9078	0.3642	0.04202	0.9188	0.4906	0.9052	0.4596	0.04443	0.9768	0.8413
	17:45340357	T	C	0.01205	0.0113	0.9278	0.732		0.01232	0.01	0.8221	0.2171	0.8198	0.2115		0.01215	0.01133	0.9505	0.8837	0.982	0.9598	0.01511	1.23	0.6083	0.007225	0.627	0.3589		0.01228	0.0105	0.8569	0.1955	0.8622	0.2201		0.01224	0.01164	0.9466	0.7668	1.009	0.9619	0.01089	0.8912	0.6233	0.9255	0.7598	0.0123	0.9647	0.8686
	17:45340421	A	G	0.168	0.1745	1.047	0.4643		0.1631	0.1658	1.022	0.6347	1.017	0.7061		0.1567	0.1678	1.098	0.3506	1.061	0.5736	0.1465	0.9224	0.5378	0.1908	1.294	0.03227		0.1636	0.1688	1.04	0.2533	1.034	0.3335		0.1641	0.1712	1.05	0.3627	1.017	0.7743	0.1693	1.034	0.6127	0.997	0.9669	0.1763	1.082	0.2104
	17:45340480	G	A	0.1008	0.1041	1.062	0.4489		0.09609	0.09687	1.008	0.8893	1.002	0.9775		0.09356	0.09703	1.054	0.6678	1.021	0.8746	0.09063	0.9807	0.9024	0.1069	1.167	0.2981		0.09689	0.0994	1.029	0.5072	1.023	0.6019		0.09791	0.103	1.059	0.3901	1.037	0.6173	0.09922	1.023	0.7822	0.9968	0.972	0.1066	1.099	0.2288
	17:45341086	T	C	0.1965	0.2068	1.062	0.3116		0.1915	0.1957	1.031	0.4806	1.031	0.4747		0.1817	0.187	1.067	0.4911	1.057	0.5767	0.1888	1.093	0.4532	0.1821	1.018	0.8831		0.1912	0.1984	1.049	0.1352	1.038	0.2474		0.1908	0.2045	1.091	0.08511	1.049	0.3749	0.2035	1.088	0.1734	1.04	0.5615	0.2064	1.11	0.0814
	17:45341151	A	G	0.04492	0.04076	0.8775	0.2656		0.04048	0.03718	0.9331	0.4227	0.9405	0.4787		0.04374	0.04462	1.061	0.7409	1.076	0.6969	0.04683	1.108	0.6426	0.04624	1.094	0.6858		0.0423	0.03904	0.9254	0.2279	0.9256	0.2363		0.04465	0.04143	0.9143	0.3672	0.9078	0.3642	0.04202	0.9188	0.4906	0.9052	0.4596	0.04443	0.9768	0.8413
	17:45341244	A	C	0.1965	0.2068	1.062	0.3116		0.1915	0.1957	1.031	0.4806	1.031	0.4747		0.1817	0.187	1.067	0.4911	1.057	0.5767	0.1888	1.093	0.4532	0.1821	1.018	0.8831		0.1912	0.1984	1.049	0.1352	1.038	0.2474		0.1908	0.2045	1.091	0.08511	1.049	0.3749	0.2035	1.088	0.1734	1.04	0.5615	0.2064	1.11	0.0814
	17:45341266	T	C	0.01205	0.0113	0.9278	0.732		0.01232	0.01	0.8221	0.2171	0.8198	0.2115		0.01215	0.01133	0.9505	0.8837	0.982	0.9598	0.01511	1.23	0.6083	0.007225	0.627	0.3589		0.01228	0.0105	0.8569	0.1955	0.8622	0.2201		0.01224	0.01164	0.9466	0.7668	1.009	0.9619	0.01089	0.8912	0.6233	0.9255	0.7598	0.0123	0.9647	0.8686
	17:45341309	A	G	0.2264	0.2145	0.9265	0.1911		0.2269	0.2255	0.9876	0.7547	0.9949	0.8993		0.2296	0.2153	0.8988	0.2237	0.8805	0.1674	0.2251	0.9396	0.5727	0.2095	0.8835	0.2623		0.227	0.2212	0.9638	0.229	0.9645	0.2437		0.2271	0.216	0.9326	0.155	0.9353	0.2038	0.2175	0.9386	0.2954	0.9343	0.3021	0.2092	0.9006	0.07561
	17:45341621	A	T	0.003652	0.006659	1.949	0.06755		0.00528	0.005871	1.099	0.6773	1.12	0.6173		0.005468	0.004958	0.8875	0.8145	0.6369	0.3962	0.001511	0.2659	0.2106	0.007225	1.257	0.6853		0.004854	0.006016	1.24	0.222	1.237	0.2328		0.004306	0.005994	1.425	0.22	1.387	0.2859	0.006615	1.584	0.174	1.548	0.2349	0.006152	1.468	0.2484
	17:45341640	C	G	0.2524	0.2702	1.11	0.05284		0.2471	0.2553	1.042	0.2844	1.038	0.3347		0.2315	0.2394	1.067	0.4459	1.039	0.6687	0.2326	1.041	0.7112	0.2428	1.074	0.5006		0.2458	0.2587	1.07	0.01974	1.058	0.05482		0.2441	0.266	1.125	0.01049	1.079	0.1188	0.2607	1.103	0.08156	1.053	0.3998	0.2686	1.145	0.01242
	17:45342129	T	G	0.252	0.2702	1.113	0.04865		0.2473	0.2552	1.041	0.3029	1.036	0.3546		0.2315	0.2394	1.067	0.4459	1.039	0.6687	0.2326	1.041	0.7112	0.2428	1.074	0.5006		0.2458	0.2586	1.07	0.02034	1.058	0.05549		0.2439	0.266	1.126	0.009716	1.082	0.1095	0.2607	1.104	0.07811	1.056	0.3756	0.2686	1.146	0.01174
	17:45342371	T	G	0.002557	0.002623	1.069	0.8875		0.001936	0.00174	0.8527	0.6855	0.8612	0.7049		0.0006075	0.002833	4.306	0.1925	2.847	0.363	0.001511	2.233	0.5718	0.00289	4.869	0.1977		0.001882	0.002112	1.109	0.7195	1.085	0.7809		0.001813	0.002468	1.402	0.4479	1.126	0.7976	0.002335	1.386	0.5491	1.334	0.6196	0.001367	0.8022	0.7204
	17:45342426	A	G	0.005113	0.002825	0.6582	0.2493		0.003696	0.003044	0.8259	0.5102	0.8298	0.522		0.001823	0.002125	1.156	0.8598	0.7914	0.7864	0	NA	NA	0.001445	0.7346	0.7903		0.003765	0.002944	0.7886	0.2757	0.7956	0.2992		0.003853	0.002645	0.7099	0.3235	0.6513	0.2326	0.003113	0.8513	0.7102	0.7656	0.5565	0.002392	0.5733	0.2202
	17:45342529	A	G	0.01205	0.0113	0.9278	0.732		0.01232	0.01	0.8221	0.2171	0.8198	0.2115		0.01215	0.01133	0.9505	0.8837	0.982	0.9598	0.01511	1.23	0.6083	0.007225	0.627	0.3589		0.01228	0.0105	0.8569	0.1955	0.8622	0.2201		0.01224	0.01164	0.9466	0.7668	1.009	0.9619	0.01089	0.8912	0.6233	0.9255	0.7598	0.0123	0.9647	0.8686
	17:45342981	T	C	0.2524	0.2702	1.11	0.05284		0.2469	0.2553	1.043	0.2734	1.039	0.3223		0.2315	0.2394	1.067	0.4459	1.039	0.6687	0.2326	1.041	0.7112	0.2428	1.074	0.5006		0.2457	0.2587	1.071	0.01882	1.059	0.05259		0.2441	0.266	1.125	0.01049	1.079	0.1188	0.2607	1.103	0.08156	1.053	0.3998	0.2686	1.145	0.01242
	17:45343141	T	C	0.2524	0.2702	1.11	0.05284		0.2469	0.2553	1.043	0.2734	1.039	0.3223		0.2315	0.2394	1.067	0.4459	1.039	0.6687	0.2326	1.041	0.7112	0.2428	1.074	0.5006		0.2457	0.2587	1.071	0.01882	1.059	0.05259		0.2441	0.266	1.125	0.01049	1.079	0.1188	0.2607	1.103	0.08156	1.053	0.3998	0.2686	1.145	0.01242
	17:45343183	G	A	0.2524	0.2702	1.11	0.05284		0.2469	0.2553	1.043	0.2734	1.039	0.3223		0.2315	0.2394	1.067	0.4459	1.039	0.6687	0.2326	1.041	0.7112	0.2428	1.074	0.5006		0.2457	0.2587	1.071	0.01882	1.059	0.05259		0.2441	0.266	1.125	0.01049	1.079	0.1188	0.2607	1.103	0.08156	1.053	0.3998	0.2686	1.145	0.01242
	17:45343399	A	G	0.02264	0.02098	0.9769	0.8845		0.02024	0.0199	0.9835	0.8893	0.979	0.8595		0.01762	0.01629	0.9584	0.8819	0.8841	0.6784	0.01511	0.8981	0.7747	0.0159	0.8888	0.7448		0.02041	0.02003	0.9854	0.8705	0.9857	0.8746		0.02063	0.02063	1.002	0.9895	0.9948	0.9723	0.02062	1.019	0.9148	1.063	0.7432	0.02153	1.044	0.7955
	17:45343476	A	G	0.004018	0.005448	1.492	0.2692		0.004928	0.005001	0.9957	0.9857	0.9626	0.8749		0.006683	0.002833	0.419	0.139	0.5188	0.3003	0.004532	0.6822	0.5608	0.001445	0.2163	0.1441		0.004953	0.004928	0.9959	0.9821	1.014	0.9394		0.004986	0.005289	1.083	0.7773	1.258	0.446	0.003891	0.8376	0.6457	1.086	0.8443	0.004443	0.9065	0.7812
	17:45343495	A	G	0.005113	0.002623	0.5981	0.1782		0.00352	0.002827	0.806	0.4709	0.8131	0.4907		0.001823	0.002125	1.156	0.8598	0.7914	0.7864	0	NA	NA	0.001445	0.7346	0.7903		0.003666	0.002752	0.7505	0.2031	0.7578	0.2243		0.003853	0.002468	0.6469	0.2309	0.589	0.1613	0.003113	0.8513	0.7102	0.7656	0.5565	0.002392	0.5733	0.2202
	17:45343713	T	C	0.2524	0.2694	1.106	0.06208		0.2467	0.2548	1.042	0.2881	1.037	0.3408		0.2315	0.2401	1.072	0.4173	1.044	0.6277	0.2341	1.05	0.6535	0.2428	1.074	0.5006		0.2456	0.2583	1.069	0.02211	1.057	0.0602		0.2441	0.2655	1.122	0.01242	1.077	0.129	0.2599	1.099	0.09405	1.048	0.44	0.2679	1.141	0.01485
	17:45343768	A	G	0.01717	0.01998	1.12	0.522		0.01637	0.01457	0.877	0.3369	0.8784	0.3442		0.02612	0.01771	0.6538	0.09967	0.6569	0.1192	0.01662	0.6075	0.1492	0.01879	0.7105	0.2931		0.01823	0.01651	0.9002	0.2805	0.9136	0.3617		0.02063	0.01939	0.9433	0.6831	0.9811	0.9012	0.01751	0.8366	0.332	0.8986	0.5935	0.02085	1.023	0.8908
	17:45343940	T	G	0.2524	0.2694	1.106	0.06208		0.2467	0.2548	1.042	0.2881	1.037	0.3408		0.2315	0.2401	1.072	0.4173	1.044	0.6277	0.2341	1.05	0.6535	0.2428	1.074	0.5006		0.2456	0.2583	1.069	0.02211	1.057	0.0602		0.2441	0.2655	1.122	0.01242	1.077	0.129	0.2599	1.099	0.09405	1.048	0.44	0.2679	1.141	0.01485
	17:45344029	G	A	0.001826	0.0006053	0.3233	0.1234		0.000528	0.0005436	1.154	0.8455	1.167	0.8338		0.0006075	0.0007082	1.792	0.6877	2.063	0.6211	0	NA	NA	0.001445	3.353	0.4096		0.0008916	0.000576	0.6664	0.3919	0.7427	0.5347		0.00136	0.0005289	0.3867	0.1805	0.4066	0.2152	0.0007782	0.5557	0.4738	0.6108	0.5642	0.0003418	0.2487	0.1986
	17:45344327	A	G	0.252	0.27	1.112	0.05051		0.2467	0.2547	1.041	0.2953	1.037	0.3484		0.2327	0.2408	1.068	0.4365	1.038	0.6734	0.2341	1.043	0.6965	0.2428	1.067	0.5389		0.2457	0.2584	1.07	0.02121	1.058	0.05485		0.2443	0.266	1.123	0.01127	1.081	0.1108	0.2611	1.104	0.07929	1.057	0.3621	0.269	1.146	0.01208
	17:45344473	A	C	0.0007305	0.0006053	0.8329	0.8415		0.000352	0.0005436	1.532	0.6109	1.626	0.563		0.001215	0.0007082	0.6098	0.6876	0.4533	0.5468	0.001511	1.288	0.8369	0	NA	NA		0.0005944	0.000576	0.9494	0.9215	1.014	0.98		0.0009066	0.0007052	0.7985	0.7508	0.9994	0.9993	0.001167	1.301	0.7313	1.82	0.4616	0.0006835	0.7954	0.7919
	17:45344500	T	A	0.05734	0.05206	0.8837	0.2317		0.05333	0.04729	0.8974	0.1568	0.9031	0.1841		0.05529	0.05595	1.048	0.7711	1.07	0.6917	0.06193	1.15	0.4805	0.05347	0.9998	0.9991		0.05488	0.0496	0.9044	0.07843	0.9049	0.08438		0.05689	0.05307	0.9218	0.3556	0.9268	0.4199	0.05292	0.9134	0.407	0.9045	0.3985	0.05673	0.9741	0.8001
	17:45344662	T	G	0.3093	0.3216	1.066	0.2132		0.3002	0.302	1.011	0.7634	1.009	0.8111		0.2868	0.296	1.075	0.3665	1.056	0.5155	0.2961	1.081	0.4384	0.2962	1.065	0.5281		0.3005	0.3079	1.037	0.1843	1.027	0.3364		0.3008	0.3188	1.089	0.04961	1.052	0.2709	0.3132	1.068	0.2204	1.023	0.6956	0.325	1.121	0.02578
	17:45345338	G	A	0.004748	0.003228	0.6889	0.3236		0.004928	0.003805	0.7862	0.3457	0.7636	0.2918		0.001823	0.004958	2.78	0.151	2.515	0.2026	0.004532	2.128	0.375	0.004335	2.929	0.1989		0.004359	0.003712	0.8555	0.4378	0.8298	0.3592		0.003626	0.00335	0.9023	0.7639	0.7848	0.5023	0.003113	0.8497	0.7113	0.6463	0.3549	0.003076	0.7632	0.5241
	17:45345375	T	C	0.005844	0.004036	0.649	0.2015		0.003696	0.004131	1.115	0.6921	1.13	0.6562		0.004253	0.002833	0.6283	0.462	0.5318	0.3246	0.003021	0.6383	0.5791	0.00289	0.6606	0.6075		0.004359	0.003968	0.9008	0.5988	0.8808	0.5269		0.005213	0.003879	0.7345	0.3043	0.658	0.187	0.006226	1.148	0.6738	1.072	0.8429	0.002392	0.4562	0.07071
	17:45345736	C	T	0.2524	0.2694	1.106	0.06208		0.2471	0.2548	1.04	0.3103	1.035	0.3671		0.2315	0.2401	1.072	0.4173	1.044	0.6277	0.2341	1.05	0.6535	0.2428	1.074	0.5006		0.2458	0.2583	1.068	0.02422	1.056	0.06556		0.2441	0.2655	1.122	0.01231	1.077	0.1295	0.2603	1.101	0.08714	1.051	0.4181	0.2683	1.143	0.01347
	17:45345844	G	T	0.005478	0.005246	0.9844	0.9616		0.005632	0.004892	0.8643	0.5259	0.8684	0.5407		0.00243	0.007082	2.942	0.07037	3.093	0.06402	0.006042	2.42	0.2164	0.008671	3.543	0.0528		0.005053	0.005184	1.028	0.877	1.04	0.8294		0.004306	0.005289	1.234	0.4776	1.198	0.5608	0.005058	1.197	0.6198	0.9816	0.9617	0.00581	1.386	0.3327
	17:45346285	T	C	0.2524	0.2692	1.105	0.06489		0.2471	0.2547	1.039	0.3173	1.035	0.3739		0.2309	0.2365	1.052	0.5549	1.025	0.7837	0.2311	1.033	0.7654	0.2384	1.05	0.6448		0.2457	0.2578	1.066	0.02917	1.053	0.08067		0.2439	0.265	1.119	0.01442	1.073	0.1529	0.2599	1.099	0.09363	1.048	0.4394	0.2679	1.141	0.01485
	17:45346489	G	A	0.2732	0.2926	1.114	0.04211		0.2738	0.2806	1.033	0.3796	1.029	0.4405		0.2552	0.2677	1.087	0.3158	1.069	0.4434	0.2659	1.084	0.4425	0.2645	1.059	0.5791		0.2705	0.2835	1.067	0.0221	1.056	0.05862		0.2661	0.29	1.13	0.006786	1.091	0.06968	0.2844	1.105	0.07015	1.047	0.4433	0.2929	1.152	0.007681
	17:45346644	T	C	0.0252	0.02785	1.148	0.3598		0.02518	0.02631	1.053	0.63	1.057	0.6067		0.02309	0.02337	1.019	0.9386	1.102	0.7098	0.0287	1.271	0.419	0.01879	0.8423	0.6048		0.02478	0.02663	1.079	0.3522	1.079	0.3539		0.02425	0.02821	1.149	0.2791	1.185	0.2148	0.02724	1.12	0.4728	1.137	0.4521	0.02973	1.193	0.2338
	17:45347533	A	G	0.2732	0.2926	1.114	0.04211		0.2738	0.2805	1.033	0.3873	1.029	0.4492		0.2552	0.2677	1.087	0.3158	1.069	0.4434	0.2659	1.084	0.4425	0.2645	1.059	0.5791		0.2705	0.2834	1.067	0.02275	1.055	0.06009		0.2661	0.29	1.13	0.006786	1.091	0.06968	0.2844	1.105	0.07015	1.047	0.4433	0.2929	1.152	0.007681
	17:45347682	T	C	0.004383	0.006659	1.431	0.2782		0.005632	0.005327	0.9426	0.7936	0.9528	0.8311		0.009113	0.004958	0.5338	0.1765	0.5339	0.1919	0.009063	0.9954	0.9925	0.001445	0.1549	0.07227		0.005944	0.005696	0.9516	0.7664	0.9749	0.8806		0.006346	0.006876	1.089	0.7339	1.311	0.315	0.006615	1.037	0.9065	1.311	0.4257	0.008202	1.274	0.3897
	17:45347892	G	C	0.2732	0.2926	1.114	0.04211		0.2738	0.2806	1.033	0.3796	1.029	0.4405		0.2552	0.2677	1.087	0.3158	1.069	0.4434	0.2659	1.084	0.4425	0.2645	1.059	0.5791		0.2705	0.2835	1.067	0.0221	1.056	0.05862		0.2661	0.29	1.13	0.006786	1.091	0.06968	0.2844	1.105	0.07015	1.047	0.4433	0.2929	1.152	0.007681
	17:45348021	C	T	0.2732	0.2926	1.114	0.04211		0.2738	0.2806	1.033	0.3796	1.029	0.4405		0.2552	0.2677	1.087	0.3158	1.069	0.4434	0.2659	1.084	0.4425	0.2645	1.059	0.5791		0.2705	0.2835	1.067	0.0221	1.056	0.05862		0.2661	0.29	1.13	0.006786	1.091	0.06968	0.2844	1.105	0.07015	1.047	0.4433	0.2929	1.152	0.007681
	17:45348203	A	G	0.2732	0.2926	1.114	0.04211		0.2737	0.2806	1.034	0.3674	1.03	0.426		0.2552	0.2677	1.087	0.3158	1.069	0.4434	0.2659	1.084	0.4425	0.2645	1.059	0.5791		0.2704	0.2835	1.068	0.0211	1.056	0.05622		0.2661	0.29	1.13	0.006786	1.091	0.06968	0.2844	1.105	0.07015	1.047	0.4433	0.2929	1.152	0.007681
	17:45349160	A	G	0.01899	0.02199	1.115	0.518		0.01866	0.01772	0.9394	0.6221	0.9412	0.6334		0.02855	0.01841	0.6206	0.05756	0.6344	0.08316	0.01813	0.6047	0.129	0.01879	0.6489	0.1792		0.02041	0.01907	0.9283	0.4182	0.9437	0.5343		0.02267	0.02133	0.9439	0.6735	0.9942	0.9682	0.01868	0.8109	0.2381	0.8913	0.5508	0.02221	0.9947	0.9738
	17:45349499	T	A	0.1216	0.1277	1.077	0.3074		0.1223	0.1227	1.005	0.919	1	0.997		0.1173	0.1254	1.088	0.4566	1.076	0.5369	0.1239	1.066	0.6563	0.1286	1.121	0.4089		0.1213	0.1249	1.034	0.3856	1.03	0.4509		0.1199	0.128	1.078	0.2219	1.069	0.3122	0.1233	1.035	0.6569	0.9944	0.9462	0.1309	1.106	0.1617
	17:45349711	T	C	0.05771	0.05186	0.8742	0.1931		0.05368	0.04729	0.8911	0.1309	0.8967	0.1544		0.05529	0.05595	1.048	0.7711	1.07	0.6917	0.06193	1.15	0.4805	0.05347	0.9998	0.9991		0.05518	0.04954	0.898	0.05926	0.8983	0.06374		0.05712	0.05289	0.9145	0.3106	0.9185	0.3669	0.05253	0.9024	0.3481	0.8919	0.3366	0.05639	0.9638	0.7222
	17:45349743	C	T	0.05369	0.05872	1.056	0.5946		0.05368	0.05882	1.108	0.1664	1.106	0.1738		0.05043	0.05878	1.17	0.333	1.123	0.4952	0.04079	0.7828	0.2853	0.07514	1.551	0.01875		0.0533	0.05863	1.108	0.06581	1.101	0.08873		0.05281	0.05624	1.058	0.5231	0.9957	0.9632	0.05837	1.083	0.4591	1.023	0.8458	0.05707	1.073	0.4989
	17:45350779	C	T	0.03397	0.02865	0.8131	0.1279		0.02904	0.02609	0.9074	0.341	0.9141	0.3807		0.02795	0.03541	1.301	0.205	1.349	0.1717	0.03474	1.248	0.3889	0.04046	1.513	0.098		0.03032	0.02784	0.9183	0.2602	0.9161	0.2536		0.03196	0.02944	0.9111	0.4251	0.8776	0.296	0.03035	0.9326	0.6271	0.9035	0.5185	0.03042	0.9352	0.6319
	17:45350919	C	G	0.1669	0.1695	1.025	0.6983		0.1635	0.1605	0.9835	0.7167	0.982	0.6922		0.1622	0.1707	1.091	0.3765	1.087	0.4175	0.1707	1.083	0.5211	0.1763	1.134	0.2997		0.1643	0.1646	1.006	0.8614	1.003	0.9427		0.1652	0.1703	1.039	0.4751	1.028	0.6316	0.1673	1.015	0.8258	0.9773	0.7529	0.1763	1.083	0.2108
	17:45351118	G	A	0.3258	0.3376	1.059	0.2539		0.3193	0.323	1.02	0.5832	1.017	0.6356		0.3074	0.3244	1.102	0.2144	1.086	0.3136	0.3248	1.105	0.3108	0.3237	1.091	0.3738		0.319	0.328	1.043	0.1205	1.034	0.2235		0.3187	0.3366	1.084	0.06006	1.051	0.2786	0.33	1.055	0.3068	1.003	0.9611	0.3428	1.12	0.02586
	17:45351505	T	C	0.2159	0.2199	1.018	0.7589		0.2086	0.2099	1.012	0.7678	1.012	0.7828		0.1999	0.2061	1.052	0.5786	1.041	0.6735	0.213	1.1	0.4053	0.1965	0.9818	0.8735		0.2091	0.2127	1.022	0.4871	1.013	0.6855		0.2099	0.2188	1.048	0.3371	1.016	0.7582	0.2152	1.03	0.6252	0.9921	0.9036	0.2232	1.078	0.1958
	17:45351519	G	C	0.3912	0.4072	1.063	0.2085		0.3847	0.3916	1.033	0.3401	1.03	0.3912		0.3694	0.3909	1.115	0.1522	1.092	0.2711	0.3776	1.049	0.6185	0.4017	1.165	0.1064		0.3841	0.3966	1.055	0.04054	1.045	0.09596		0.3833	0.4037	1.085	0.04703	1.043	0.3338	0.3984	1.061	0.2423	1.003	0.9614	0.4122	1.125	0.01518
	17:45352194	T	G	0.1213	0.1275	1.079	0.298		0.1225	0.1227	1.003	0.9473	0.9984	0.975		0.1173	0.1254	1.088	0.4566	1.076	0.5369	0.1239	1.066	0.6563	0.1286	1.121	0.4089		0.1213	0.1248	1.034	0.3946	1.03	0.4591		0.1197	0.1278	1.079	0.2185	1.07	0.3038	0.1233	1.037	0.6381	0.9977	0.9781	0.1306	1.105	0.1654
	17:45352205	T	G	0.04492	0.04076	0.8777	0.2664		0.0403	0.0374	0.9431	0.4976	0.95	0.5539		0.04313	0.04462	1.074	0.6915	1.091	0.6422	0.04683	1.12	0.6092	0.04624	1.108	0.6458		0.0421	0.03917	0.9332	0.2827	0.9333	0.2906		0.04442	0.04143	0.9198	0.4011	0.9114	0.3847	0.04202	0.9239	0.5194	0.9086	0.4768	0.04443	0.9831	0.8841
	17:45352294	G	C	0.2246	0.2383	1.067	0.2471		0.2216	0.2315	1.06	0.1518	1.057	0.1738		0.2072	0.2203	1.084	0.3726	1.055	0.5723	0.2069	1.001	0.996	0.2254	1.114	0.3328		0.2201	0.2324	1.072	0.02273	1.061	0.05647		0.2183	0.2341	1.087	0.08133	1.038	0.4625	0.2319	1.076	0.217	1.024	0.7063	0.2368	1.109	0.06964
	17:45352935	T	C	0.1589	0.1681	1.07	0.287		0.1554	0.1625	1.053	0.2602	1.05	0.2874		0.1446	0.1501	1.047	0.6556	1.025	0.8211	0.1511	1.066	0.6238	0.1431	0.9769	0.8577		0.1544	0.1631	1.065	0.07072	1.053	0.1449		0.1532	0.1661	1.095	0.09859	1.05	0.4044	0.163	1.079	0.2592	1.032	0.6657	0.1668	1.11	0.1066
	17:45353021	T	G	0.01205	0.0113	0.9316	0.7461		0.0125	0.01011	0.8189	0.2052	0.8169	0.2007		0.01215	0.01133	0.9505	0.8837	0.982	0.9598	0.01511	1.23	0.6083	0.007225	0.627	0.3589		0.01238	0.01056	0.8563	0.1921	0.8611	0.2143		0.01224	0.01164	0.9496	0.78	1.013	0.9495	0.01089	0.8941	0.633	0.9247	0.7571	0.0123	0.9647	0.8686
	17:45353189	C	T	0.1749	0.1874	1.086	0.1807		0.1762	0.1818	1.041	0.36	1.036	0.4149		0.1695	0.1848	1.129	0.2131	1.103	0.3356	0.1647	0.9678	0.7956	0.2052	1.301	0.02595		0.1749	0.184	1.066	0.05489	1.06	0.08278		0.1732	0.1851	1.086	0.1165	1.055	0.3386	0.1833	1.067	0.3155	1.016	0.8215	0.1893	1.117	0.07407
	17:45353281	A	G	0.01205	0.0111	0.912	0.6747		0.0125	0.01011	0.8189	0.2052	0.8169	0.2007		0.01215	0.01133	0.9505	0.8837	0.982	0.9598	0.01511	1.23	0.6083	0.007225	0.627	0.3589		0.01238	0.0105	0.8505	0.1737	0.8563	0.1981		0.01224	0.01146	0.932	0.7045	0.9978	0.9912	0.01051	0.86	0.5251	0.8953	0.666	0.0123	0.9647	0.8686
	17:45353340	G	T	0.005844	0.01029	1.776	0.04666		0.01074	0.01065	0.9777	0.8915	0.9588	0.7996		0.006075	0.009207	1.445	0.3874	1.425	0.4304	0.007553	1.23	0.7085	0.01012	1.578	0.3627		0.008619	0.01043	1.195	0.185	1.157	0.2836		0.005893	0.01005	1.689	0.02826	1.559	0.08089	0.009339	1.572	0.1138	1.546	0.1592	0.008544	1.466	0.1768
	17:45353410	G	A	0.2922	0.3075	1.087	0.1109		0.2904	0.2955	1.025	0.5035	1.02	0.5851		0.2758	0.2875	1.074	0.383	1.055	0.5296	0.29	1.087	0.4184	0.2803	1.032	0.7581		0.2884	0.2988	1.051	0.07364	1.042	0.1487		0.2858	0.3061	1.103	0.02733	1.072	0.1412	0.2984	1.069	0.2193	1.02	0.734	0.3107	1.132	0.01802
	17:45353413	C	G	0.3915	0.4076	1.064	0.2011		0.3851	0.3919	1.033	0.3441	1.03	0.3909		0.37	0.3945	1.132	0.1038	1.108	0.1983	0.3807	1.063	0.5277	0.4061	1.185	0.07164		0.3845	0.3973	1.056	0.03476	1.047	0.08274		0.3837	0.4046	1.088	0.04012	1.046	0.3019	0.3996	1.065	0.2125	1.006	0.9058	0.4129	1.128	0.01341
	17:45354493	A	G	0.3919	0.407	1.059	0.2341		0.3854	0.3917	1.031	0.378	1.028	0.4254		0.37	0.3945	1.132	0.1036	1.106	0.2063	0.3807	1.063	0.5261	0.4061	1.185	0.07147		0.3848	0.397	1.054	0.04422	1.044	0.1029		0.384	0.4041	1.084	0.04885	1.042	0.3466	0.3984	1.059	0.2596	0.9992	0.9885	0.4122	1.123	0.01712
	17:45354543	C	G	0.3375	0.3477	1.051	0.3269		0.3309	0.3325	1.01	0.7708	1.008	0.832		0.3183	0.3322	1.084	0.3016	1.07	0.4111	0.3369	1.105	0.3099	0.3266	1.052	0.605		0.3306	0.3376	1.033	0.233	1.023	0.3953		0.3302	0.347	1.076	0.08746	1.045	0.3389	0.3397	1.045	0.4041	0.9953	0.9334	0.3544	1.114	0.03178
	17:45354746	T	C	0.3375	0.3477	1.051	0.3269		0.3309	0.3324	1.01	0.7782	1.007	0.8403		0.3183	0.3322	1.084	0.3016	1.07	0.4111	0.3369	1.105	0.3099	0.3266	1.052	0.605		0.3306	0.3375	1.032	0.2378	1.023	0.4015		0.3302	0.347	1.076	0.08746	1.045	0.3389	0.3397	1.045	0.4041	0.9953	0.9334	0.3544	1.114	0.03178
	17:45354751	A	G	0.2038	0.2082	1.022	0.7142		0.1959	0.1995	1.026	0.5408	1.026	0.5484		0.1871	0.1948	1.061	0.5221	1.047	0.6401	0.1979	1.089	0.4652	0.1893	1.013	0.9153		0.1966	0.2019	1.034	0.2989	1.023	0.4765		0.1974	0.207	1.054	0.2931	1.014	0.7946	0.2043	1.041	0.5186	0.9964	0.9575	0.2105	1.083	0.1783
	17:45355116	G	A	0.1337	0.1394	1.067	0.3565		0.1352	0.1329	0.9827	0.7227	0.9779	0.6508		0.1312	0.1367	1.072	0.5248	1.064	0.5885	0.1375	1.066	0.6419	0.1373	1.084	0.5486		0.1341	0.1356	1.014	0.7034	1.011	0.7759		0.1328	0.1398	1.068	0.2705	1.064	0.3291	0.135	1.026	0.7246	0.9905	0.9041	0.1439	1.101	0.1665
	17:45355227	C	T	0.2038	0.2076	1.018	0.762		0.1955	0.1991	1.026	0.5485	1.025	0.5569		0.1871	0.1941	1.056	0.5541	1.044	0.659	0.1964	1.078	0.5177	0.1893	1.013	0.9153		0.1964	0.2014	1.032	0.3281	1.022	0.5104		0.1974	0.2063	1.049	0.335	1.009	0.8606	0.2031	1.033	0.5991	0.9875	0.8513	0.2098	1.078	0.2033
	17:45355353	G	C	0.1213	0.1275	1.079	0.298		0.1225	0.1225	1.001	0.9767	0.9965	0.946		0.1173	0.1254	1.088	0.4566	1.076	0.5369	0.1239	1.066	0.6563	0.1286	1.121	0.4089		0.1213	0.1247	1.033	0.4114	1.028	0.477		0.1197	0.1278	1.079	0.2185	1.07	0.3038	0.1233	1.037	0.6381	0.9977	0.9781	0.1306	1.105	0.1654
	17:45355499	G	A	0.3915	0.4068	1.06	0.2289		0.3851	0.3915	1.031	0.3711	1.028	0.4178		0.37	0.3945	1.132	0.1036	1.106	0.2063	0.3807	1.063	0.5261	0.4061	1.185	0.07147		0.3845	0.3968	1.054	0.04259	1.044	0.0995		0.3837	0.4039	1.084	0.04825	1.043	0.3409	0.3981	1.058	0.2663	0.9984	0.9763	0.4122	1.124	0.0162
	17:45355720	A	G	0.2038	0.2078	1.019	0.7457		0.1955	0.1992	1.026	0.5379	1.026	0.5476		0.1871	0.1941	1.056	0.5541	1.044	0.659	0.1964	1.078	0.5177	0.1893	1.013	0.9153		0.1964	0.2015	1.033	0.3156	1.022	0.4943		0.1974	0.2065	1.051	0.3233	1.011	0.8437	0.2035	1.035	0.5719	0.9902	0.8836	0.2102	1.081	0.1901
	17:45356561	C	T	0.3386	0.3475	1.045	0.3846		0.3309	0.3325	1.01	0.7704	1.008	0.8292		0.3183	0.3357	1.105	0.2015	1.093	0.2762	0.3384	1.115	0.2662	0.3324	1.083	0.4135		0.3309	0.3378	1.033	0.2304	1.024	0.3808		0.3309	0.347	1.073	0.09698	1.042	0.3651	0.3393	1.041	0.4453	0.9888	0.8431	0.3541	1.11	0.03798
	17:45356667	T	C	0.001096	0.002018	1.907	0.3288		0.001585	0.001957	1.233	0.6088	1.264	0.5676		0.001215	0.0007082	0.6103	0.6879	0.4842	0.5786	0	NA	NA	0.001445	1.186	0.8903		0.001387	0.001856	1.344	0.3652	1.304	0.4192		0.001133	0.001763	1.667	0.3529	1.425	0.5388	0.001946	1.657	0.4267	1.663	0.4684	0.0003418	0.304	0.2777
	17:45356782	C	T	0.1216	0.1275	1.075	0.3209		0.1221	0.1227	1.007	0.8993	1.002	0.9753		0.1166	0.1261	1.101	0.3911	1.091	0.4596	0.1254	1.087	0.558	0.1286	1.128	0.3833		0.1211	0.1249	1.036	0.3592	1.032	0.4221		0.1197	0.128	1.08	0.2101	1.071	0.2958	0.1237	1.041	0.6029	1.001	0.9862	0.1309	1.109	0.1518
	17:45357489	T	C	0.1129	0.116	1.052	0.4989		0.1086	0.1073	0.9871	0.8102	0.9811	0.7255		0.1075	0.1098	1.055	0.6512	1.03	0.814	0.1073	1.022	0.8867	0.1156	1.12	0.4307		0.1096	0.1105	1.012	0.7772	1.007	0.8637		0.1108	0.1153	1.054	0.4101	1.042	0.5515	0.1113	1.019	0.8143	0.9982	0.983	0.1189	1.086	0.2728
	17:45358350	C	G	0.1669	0.1759	1.065	0.3163		0.1635	0.1667	1.025	0.5827	1.021	0.654		0.1598	0.1728	1.128	0.228	1.087	0.4266	0.1526	0.9604	0.7558	0.1951	1.322	0.02029		0.164	0.1702	1.049	0.1631	1.044	0.2192		0.1646	0.1731	1.068	0.2254	1.037	0.5266	0.1712	1.051	0.4527	1.016	0.8262	0.1774	1.094	0.1567
	17:45358677	A	G	0.04529	0.04015	0.8562	0.1861		0.04048	0.03729	0.936	0.4428	0.9426	0.4939		0.04313	0.04462	1.074	0.6915	1.091	0.6422	0.04683	1.12	0.6092	0.04624	1.108	0.6458		0.0423	0.03891	0.9225	0.2097	0.9225	0.2165		0.04465	0.0409	0.9025	0.3031	0.8927	0.2886	0.04125	0.9004	0.3958	0.8826	0.3564	0.04409	0.9696	0.7926
	17:45358844	T	C	0.06647	0.07103	1.039	0.6863		0.06758	0.06947	1.037	0.5907	1.036	0.6045		0.0644	0.07436	1.184	0.2511	1.14	0.3941	0.06042	0.9222	0.6805	0.08671	1.431	0.03885		0.06697	0.07021	1.056	0.2811	1.053	0.3184		0.06618	0.06929	1.046	0.5748	1.012	0.8911	0.07043	1.051	0.6099	1.013	0.9034	0.07075	1.06	0.5355
	17:45359414	T	A	0.06647	0.07082	1.035	0.7099		0.06741	0.06947	1.04	0.5617	1.039	0.5741		0.0644	0.07436	1.184	0.2511	1.14	0.3941	0.06042	0.9222	0.6805	0.08671	1.431	0.03885		0.06687	0.07015	1.057	0.2755	1.054	0.3116		0.06618	0.06911	1.043	0.6	1.009	0.9175	0.07004	1.045	0.6532	1.006	0.9523	0.07075	1.06	0.5355
	17:45359511	T	C	0.1578	0.1675	1.074	0.2645		0.1554	0.1619	1.048	0.3078	1.046	0.3361		0.144	0.1494	1.046	0.6608	1.026	0.8097	0.148	1.045	0.7367	0.1445	0.9939	0.9625		0.1541	0.1625	1.063	0.07913	1.051	0.1603		0.1523	0.1652	1.095	0.09816	1.048	0.4189	0.1611	1.07	0.3127	1.019	0.7994	0.1658	1.109	0.111
	17:45360109	C	T	0.05369	0.05932	1.069	0.5182		0.05438	0.05925	1.101	0.1898	1.1	0.1983		0.05164	0.05949	1.157	0.3642	1.099	0.5747	0.0423	0.7941	0.3077	0.07514	1.515	0.02541		0.05389	0.05914	1.106	0.07077	1.099	0.09565		0.05326	0.05695	1.063	0.4887	1.004	0.9655	0.05875	1.08	0.469	1.03	0.7965	0.0581	1.084	0.4343
	17:45360317	G	A	0.06647	0.07082	1.035	0.7099		0.06741	0.06947	1.04	0.5617	1.039	0.5741		0.0644	0.07436	1.184	0.2511	1.14	0.3941	0.06042	0.9222	0.6805	0.08671	1.431	0.03885		0.06687	0.07015	1.057	0.2755	1.054	0.3116		0.06618	0.06911	1.043	0.6	1.009	0.9175	0.07004	1.045	0.6532	1.006	0.9523	0.07075	1.06	0.5355
	17:45360680	T	C	0.04529	0.04015	0.8562	0.1861		0.04048	0.03729	0.936	0.4428	0.9426	0.4939		0.04313	0.04462	1.074	0.6915	1.091	0.6422	0.04683	1.12	0.6092	0.04624	1.108	0.6458		0.0423	0.03891	0.9225	0.2097	0.9225	0.2165		0.04465	0.0409	0.9025	0.3031	0.8927	0.2886	0.04125	0.9004	0.3958	0.8826	0.3564	0.04409	0.9696	0.7926
	17:45360730	C	T	0.1578	0.1677	1.076	0.2554		0.1554	0.1619	1.048	0.3078	1.046	0.3361		0.144	0.1494	1.046	0.6608	1.026	0.8097	0.148	1.045	0.7367	0.1445	0.9939	0.9625		0.1541	0.1626	1.064	0.07691	1.051	0.1574		0.1523	0.1654	1.096	0.09359	1.049	0.4095	0.1615	1.073	0.2927	1.021	0.7709	0.1658	1.109	0.111
	17:45361047	A	G	0.06647	0.07082	1.035	0.7099		0.06741	0.06947	1.04	0.5617	1.039	0.5741		0.0644	0.07436	1.184	0.2511	1.14	0.3941	0.06042	0.9222	0.6805	0.08671	1.431	0.03885		0.06687	0.07015	1.057	0.2755	1.054	0.3116		0.06618	0.06911	1.043	0.6	1.009	0.9175	0.07004	1.045	0.6532	1.006	0.9523	0.07075	1.06	0.5355
	17:45361119	G	T	0.1885	0.1994	1.07	0.2592		0.191	0.1929	1.015	0.7204	1.011	0.7931		0.1835	0.2011	1.148	0.1488	1.124	0.2459	0.1858	1.021	0.8655	0.2168	1.281	0.03403		0.1892	0.1958	1.046	0.1651	1.041	0.2168		0.187	0.198	1.076	0.1531	1.055	0.3307	0.1957	1.056	0.3876	1.012	0.8584	0.203	1.107	0.09178
	17:45361779	A	G	0.004748	0.003228	0.6889	0.3236		0.004928	0.003805	0.7862	0.3457	0.7636	0.2918		0.001823	0.004958	2.78	0.151	2.515	0.2026	0.004532	2.128	0.375	0.004335	2.929	0.1989		0.004359	0.003712	0.8555	0.4378	0.8298	0.3592		0.003626	0.00335	0.9023	0.7639	0.7848	0.5023	0.003113	0.8497	0.7113	0.6463	0.3549	0.003076	0.7632	0.5241
	17:45362295	T	C	0.37	0.3834	1.053	0.2857		0.3596	0.3659	1.031	0.3765	1.028	0.4274		0.3469	0.3669	1.114	0.1572	1.082	0.3252	0.3474	1.023	0.8147	0.3858	1.203	0.05073		0.3604	0.3716	1.051	0.0603	1.041	0.134		0.3615	0.3791	1.074	0.08233	1.029	0.5136	0.3732	1.049	0.3445	0.9979	0.9699	0.3869	1.111	0.03187
	17:45362346	T	C	0.05369	0.05952	1.073	0.4947		0.05456	0.05925	1.097	0.2062	1.096	0.2151		0.05164	0.05949	1.157	0.3642	1.099	0.5747	0.0423	0.7941	0.3077	0.07514	1.515	0.02541		0.05399	0.0592	1.105	0.07244	1.098	0.09821		0.05326	0.05712	1.067	0.4633	1.008	0.9352	0.05914	1.088	0.4282	1.039	0.7424	0.05844	1.092	0.3964
	17:45362423	G	A	0.06647	0.07082	1.035	0.7099		0.06741	0.06925	1.036	0.596	1.035	0.6081		0.06379	0.07436	1.197	0.2222	1.149	0.366	0.06042	0.9329	0.7242	0.08671	1.446	0.03376		0.06677	0.07002	1.057	0.278	1.053	0.3179		0.06596	0.06911	1.047	0.5674	1.011	0.8981	0.07004	1.049	0.6238	1.008	0.9382	0.07075	1.065	0.5062
	17:45362490	G	A	0.04492	0.04015	0.8627	0.2111		0.04048	0.03729	0.936	0.4428	0.9426	0.4939		0.04313	0.04462	1.074	0.6915	1.091	0.6422	0.04683	1.12	0.6092	0.04624	1.108	0.6458		0.0422	0.03891	0.9246	0.2233	0.9244	0.2292		0.04442	0.0409	0.907	0.3289	0.898	0.3165	0.04125	0.9046	0.4186	0.8861	0.374	0.04409	0.9745	0.8262
	17:45362645	A	G	0.01863	0.02119	1.157	0.4014		0.01796	0.02055	1.141	0.2901	1.148	0.2705		0.02309	0.01558	0.6664	0.1284	0.5549	0.03643	0.01057	0.4499	0.05359	0.01734	0.7295	0.3374		0.01902	0.02029	1.064	0.5029	1.058	0.5463		0.0204	0.01992	0.9809	0.8934	0.9522	0.7504	0.0214	1.048	0.7887	0.9879	0.9489	0.01982	0.9852	0.9307
	17:45362881	T	G	0.05369	0.05932	1.069	0.5182		0.05456	0.05936	1.099	0.1975	1.098	0.2067		0.05164	0.05949	1.157	0.3642	1.099	0.5747	0.0423	0.7941	0.3077	0.07514	1.515	0.02541		0.05399	0.0592	1.105	0.07269	1.098	0.09844		0.05326	0.05695	1.063	0.4887	1.004	0.9655	0.05875	1.08	0.469	1.03	0.7965	0.0581	1.084	0.4343
	17:45363310	A	C	0.07414	0.07042	0.9263	0.398		0.07304	0.07458	1.016	0.8104	1.017	0.7973		0.07898	0.08074	0.9964	0.9786	1.019	0.8963	0.07704	0.948	0.7594	0.08671	1.079	0.6408		0.0745	0.07373	0.9813	0.6976	0.9885	0.8143		0.07638	0.07105	0.9194	0.2715	0.9379	0.4326	0.0716	0.9337	0.4701	0.988	0.9059	0.06904	0.8997	0.2506
	17:45363546	T	G	0.1004	0.1047	1.071	0.3803		0.09574	0.09709	1.014	0.8046	1.008	0.8913		0.09538	0.09844	1.066	0.6013	1.035	0.7925	0.09215	0.9929	0.9641	0.1084	1.181	0.2613		0.09689	0.09985	1.036	0.4095	1.031	0.4854		0.09837	0.1037	1.07	0.3151	1.049	0.5067	0.1004	1.038	0.6521	1.014	0.8801	0.1063	1.098	0.2326
	17:45363765	G	A	0.001096	0.0004036	0.4364	0.2893		0.00088	0.0008698	1.112	0.8539	1.098	0.871		0.001823	0.0007082	0.5448	0.6087	0.3946	0.4382	0	NA	NA	0.001445	0.9825	0.9883		0.00109	0.000704	0.6814	0.353	0.721	0.4373		0.00136	0.0003526	0.2811	0.1002	0.3361	0.1389	0.0007782	0.5257	0.3926	0.6114	0.5138	0	NA	NA
	17:45364540	C	T	0.06611	0.07082	1.041	0.6693		0.06688	0.06936	1.047	0.4969	1.045	0.5151		0.06379	0.07436	1.197	0.2222	1.149	0.366	0.06042	0.9329	0.7242	0.08671	1.446	0.03376		0.06638	0.07008	1.064	0.2211	1.061	0.2526		0.06573	0.06911	1.05	0.5409	1.016	0.8559	0.07004	1.053	0.6011	1.014	0.894	0.07075	1.069	0.4825
	17:45364619	G	A	0.05369	0.05952	1.073	0.4947		0.05456	0.05947	1.102	0.1879	1.1	0.1965		0.05164	0.05949	1.157	0.3642	1.099	0.5747	0.0423	0.7941	0.3077	0.07514	1.515	0.02541		0.05399	0.05933	1.108	0.06597	1.1	0.08991		0.05326	0.05712	1.067	0.4633	1.008	0.9352	0.05914	1.088	0.4282	1.039	0.7424	0.05844	1.092	0.3964
	17:45364722	T	C	0.3696	0.3834	1.055	0.2719		0.3589	0.3655	1.032	0.3608	1.029	0.4089		0.3463	0.3669	1.117	0.1468	1.084	0.3126	0.3474	1.026	0.7916	0.3858	1.206	0.04761		0.3598	0.3714	1.052	0.05327	1.042	0.1217		0.3611	0.3791	1.077	0.07436	1.031	0.4898	0.3732	1.051	0.3248	0.9993	0.9895	0.3869	1.113	0.02859
	17:45364807	A	G	0.04492	0.04015	0.8627	0.2111		0.04048	0.0374	0.9388	0.4635	0.9455	0.5163		0.04313	0.04462	1.074	0.6915	1.091	0.6422	0.04683	1.12	0.6092	0.04624	1.108	0.6458		0.0422	0.03898	0.9262	0.2336	0.926	0.2395		0.04442	0.0409	0.907	0.3289	0.898	0.3165	0.04125	0.9046	0.4186	0.8861	0.374	0.04409	0.9745	0.8262
	17:45365153	G	A	0.3696	0.383	1.053	0.2888		0.3589	0.3655	1.032	0.3608	1.029	0.4089		0.3457	0.3633	1.101	0.2095	1.068	0.4109	0.3444	1.013	0.8972	0.3815	1.185	0.07286		0.3597	0.3709	1.05	0.06205	1.04	0.1435		0.3608	0.3783	1.073	0.08687	1.027	0.5512	0.3724	1.048	0.3576	0.996	0.9424	0.3865	1.111	0.03098
	17:45365702	C	G	0.05369	0.05932	1.069	0.5182		0.05438	0.05947	1.106	0.1726	1.104	0.1808		0.05103	0.05878	1.157	0.3671	1.096	0.5884	0.0423	0.8052	0.338	0.0737	1.501	0.03012		0.05379	0.0592	1.109	0.06239	1.101	0.08789		0.05304	0.05695	1.068	0.4555	1.007	0.9422	0.05875	1.086	0.4426	1.033	0.7814	0.0581	1.09	0.4069
	17:45366160	C	T	0.01242	0.0111	0.8839	0.5709		0.01232	0.009893	0.8138	0.195	0.8118	0.191		0.01154	0.01133	1.007	0.9833	1.025	0.9457	0.01511	1.303	0.5152	0.007225	0.6631	0.4219		0.01228	0.01037	0.847	0.1651	0.85	0.1797		0.01224	0.01146	0.9318	0.7036	0.9808	0.922	0.01051	0.8609	0.528	0.8764	0.6058	0.0123	0.9654	0.8712
	17:45366261	G	A	0.1446	0.1423	0.9989	0.9869		0.1468	0.1438	0.9797	0.6654	0.9742	0.582		0.147	0.1466	0.9963	0.9717	1.011	0.9197	0.1465	1.007	0.9561	0.1402	0.9357	0.6124		0.1463	0.1436	0.9815	0.6057	0.9895	0.772		0.1455	0.1428	0.983	0.7646	1.015	0.8113	0.1471	1.024	0.7349	1.087	0.2745	0.1456	0.9925	0.9116
	17:45367244	C	G	0.1592	0.1681	1.067	0.3096		0.1559	0.1625	1.049	0.2993	1.046	0.327		0.1446	0.1501	1.047	0.6574	1.028	0.7992	0.148	1.04	0.7673	0.146	1.001	0.9951		0.1548	0.1631	1.062	0.08544	1.049	0.1773		0.1534	0.1657	1.09	0.1163	1.04	0.5022	0.1619	1.067	0.3349	1.01	0.8898	0.1661	1.102	0.1333
	17:45367669	A	G	0.05369	0.05932	1.069	0.5182		0.05438	0.05969	1.11	0.157	1.108	0.1649		0.05164	0.05878	1.143	0.4071	1.079	0.6512	0.0423	0.7959	0.3122	0.0737	1.483	0.03481		0.05389	0.05933	1.11	0.06133	1.102	0.08526		0.05326	0.05695	1.063	0.4856	1.004	0.9633	0.05875	1.081	0.4678	1.03	0.796	0.0581	1.085	0.4317
	17:45367681	T	C	0.1008	0.1047	1.067	0.407		0.09539	0.09665	1.013	0.8163	1.007	0.9051		0.09478	0.09844	1.075	0.5575	1.043	0.7465	0.09215	1.001	0.9959	0.1084	1.19	0.2389		0.09669	0.09959	1.035	0.4173	1.031	0.4891		0.09837	0.1037	1.069	0.3158	1.049	0.5068	0.1008	1.043	0.6088	1.022	0.8064	0.1066	1.102	0.2147
	17:45368071	T	G	0.03616	0.03128	0.8349	0.1721		0.03238	0.0287	0.8954	0.2535	0.9026	0.291		0.03098	0.03541	1.167	0.4469	1.193	0.4074	0.03474	1.123	0.6482	0.04046	1.346	0.2262		0.03329	0.03021	0.9071	0.1789	0.9021	0.1615		0.03445	0.03173	0.911	0.4101	0.8757	0.2735	0.03268	0.9305	0.6052	0.893	0.4594	0.03349	0.9542	0.7277
	17:45368123	C	A	0.005478	0.003228	0.5736	0.1248		0.004224	0.003588	0.8383	0.513	0.8332	0.4995		0.00486	0.004958	1.019	0.9715	1.264	0.6814	0.004532	0.9585	0.9508	0.00578	1.155	0.8158		0.004656	0.003584	0.7618	0.1711	0.7579	0.1697		0.005213	0.00335	0.632	0.1416	0.599	0.1262	0.005058	0.9759	0.9444	0.984	0.966	0.004101	0.7614	0.4482
	17:45368170	A	G	0.001826	0.002623	1.389	0.5336		0.002992	0.002935	0.9752	0.9356	0.9779	0.9427		0.001823	0.004958	2.573	0.1735	2.583	0.1916	0.006042	3.136	0.1388	0.00289	1.567	0.625		0.002477	0.003008	1.203	0.4564	1.243	0.3857		0.001813	0.002997	1.648	0.2455	1.94	0.1452	0.002724	1.443	0.4801	1.728	0.3132	0.003076	1.719	0.2674
	17:45368248	A	G	0.02155	0.02361	1.075	0.6555		0.02676	0.02185	0.8264	0.08001	0.8209	0.07069		0.0164	0.02195	1.465	0.1607	1.62	0.09439	0.01964	1.333	0.411	0.02601	1.72	0.08699		0.02358	0.02234	0.9533	0.5741	0.9569	0.6091		0.01949	0.02292	1.171	0.263	1.183	0.2612	0.02335	1.181	0.3276	1.323	0.1226	0.02051	1.036	0.8377
	17:45368337	C	A	0.3714	0.384	1.049	0.3213		0.3592	0.3669	1.037	0.2972	1.034	0.3423		0.3481	0.3676	1.113	0.164	1.08	0.3365	0.3489	1.025	0.8017	0.3858	1.198	0.05653		0.3608	0.3724	1.053	0.05172	1.043	0.1177		0.3629	0.3798	1.071	0.09543	1.026	0.5577	0.3743	1.049	0.3522	0.9972	0.9601	0.3876	1.108	0.03654
	17:45368909	C	G	0.01278	0.0113	0.874	0.5316		0.0125	0.009893	0.8022	0.1642	0.8011	0.1627		0.01154	0.01133	1.007	0.9833	1.025	0.9457	0.01511	1.303	0.5152	0.007225	0.6631	0.4219		0.01248	0.01043	0.8383	0.1382	0.8397	0.1469		0.01247	0.01164	0.9297	0.6924	0.97	0.8768	0.01089	0.8764	0.5726	0.8855	0.629	0.0123	0.9505	0.8147
	17:45369130	G	C	0.3042	0.3128	1.046	0.3819		0.2916	0.2963	1.024	0.5167	1.021	0.5698		0.2837	0.2925	1.063	0.4403	1.044	0.6036	0.2855	1.033	0.749	0.3006	1.095	0.358		0.2936	0.3014	1.038	0.1771	1.028	0.3191		0.2962	0.3099	1.065	0.1496	1.024	0.6025	0.3031	1.037	0.5006	0.9913	0.881	0.3165	1.101	0.06206
	17:45369777	G	A	0.3046	0.3128	1.044	0.4007		0.2916	0.2964	1.025	0.5069	1.022	0.5601		0.2837	0.2925	1.063	0.4403	1.044	0.6036	0.2855	1.033	0.749	0.3006	1.095	0.358		0.2937	0.3015	1.038	0.1789	1.028	0.3252		0.2965	0.3099	1.063	0.1569	1.023	0.6298	0.3031	1.036	0.5127	0.9889	0.8479	0.3165	1.1	0.06475
	17:45369789	A	G	0.3046	0.3128	1.044	0.4007		0.2916	0.2964	1.025	0.5069	1.022	0.5601		0.2837	0.2925	1.063	0.4403	1.044	0.6036	0.2855	1.033	0.749	0.3006	1.095	0.358		0.2937	0.3015	1.038	0.1789	1.028	0.3252		0.2965	0.3099	1.063	0.1569	1.023	0.6298	0.3031	1.036	0.5127	0.9889	0.8479	0.3165	1.1	0.06475
	17:45370494	G	T	0.003287	0.003027	0.8995	0.8027		0.002816	0.002392	0.8571	0.6401	0.8277	0.568		0.00243	0.003541	1.49	0.556	1.872	0.3625	0.004532	1.959	0.3848	0.00289	1.093	0.919		0.002873	0.002688	0.9317	0.7704	0.9064	0.6893		0.002947	0.003173	1.076	0.8417	1.012	0.9752	0.002724	0.917	0.8541	0.8168	0.6948	0.002051	0.6907	0.4554
	17:45370518	A	G	0.1585	0.1677	1.069	0.2941		0.1551	0.1621	1.053	0.2665	1.05	0.2954		0.1446	0.1494	1.04	0.7024	1.023	0.8308	0.1465	1.027	0.8412	0.146	1.001	0.9951		0.1542	0.1627	1.064	0.07674	1.051	0.1623		0.153	0.1652	1.089	0.1199	1.039	0.5164	0.1607	1.061	0.3754	1.005	0.9495	0.1658	1.103	0.1312
	17:45370581	A	T	0.002191	0.002421	1.156	0.7732		0.002112	0.001631	0.7332	0.425	0.7433	0.4472		0.0006075	0.002833	4.306	0.1925	2.847	0.363	0.001511	2.233	0.5718	0.00289	4.869	0.1977		0.001882	0.001984	1.042	0.8885	1.011	0.9709		0.001587	0.002292	1.49	0.3974	1.185	0.73	0.001946	1.34	0.6201	1.226	0.7488	0.001025	0.6971	0.6028
	17:45370582	G	A	0.3174	0.3241	1.036	0.4906		0.3041	0.3064	1.013	0.7217	1.01	0.7842		0.2953	0.3038	1.063	0.44	1.045	0.5949	0.3006	1.049	0.6363	0.3078	1.076	0.4589		0.3062	0.312	1.028	0.3141	1.018	0.5119		0.3089	0.3216	1.058	0.1885	1.021	0.6581	0.314	1.028	0.6041	0.9826	0.7622	0.3288	1.095	0.07526
	17:45370766	A	G	0.3733	0.3852	1.046	0.3538		0.3604	0.3682	1.037	0.2944	1.034	0.34		0.3493	0.3683	1.109	0.176	1.078	0.349	0.3489	1.02	0.8408	0.3873	1.198	0.05651		0.3622	0.3737	1.052	0.0555	1.042	0.1246		0.3645	0.3808	1.069	0.1077	1.023	0.61	0.3743	1.041	0.4265	0.9897	0.8513	0.3882	1.104	0.04356
	17:45371046	G	C	0.0003652	0.001009	2.497	0.4119		0.001584	0.001087	0.8176	0.6759	0.82	0.6811		0.00243	0.0007082	0.3941	0.4261	0.4816	0.5434	0	NA	NA	0.001445	0.7499	0.8105		0.001387	0.001024	0.7815	0.5178	0.8869	0.7561		0.001133	0.0008815	0.6171	0.4613	1.029	0.9677	0.0007782	0.5423	0.477	1.265	0.8051	0.001025	0.7271	0.6732
	17:45371104	A	G	0.3046	0.3128	1.044	0.4007		0.2916	0.2965	1.025	0.4978	1.022	0.5519		0.2837	0.2925	1.063	0.4403	1.044	0.6036	0.2855	1.033	0.749	0.3006	1.095	0.358		0.2937	0.3015	1.038	0.1755	1.028	0.32		0.2965	0.3099	1.063	0.1569	1.023	0.6298	0.3031	1.036	0.5127	0.9889	0.8479	0.3165	1.1	0.06475
	17:45371264	A	G	0.04492	0.04015	0.8626	0.2105		0.04065	0.03751	0.9374	0.4522	0.9448	0.5099		0.04435	0.04462	1.04	0.8264	1.063	0.7454	0.04683	1.083	0.7184	0.04624	1.072	0.753		0.0425	0.03904	0.921	0.2002	0.9219	0.2121		0.04488	0.0409	0.8968	0.2752	0.892	0.2862	0.04125	0.8948	0.3695	0.8818	0.3544	0.04409	0.9642	0.7564
	17:45371603	C	T	0.3174	0.3241	1.036	0.4906		0.3041	0.3064	1.013	0.7205	1.01	0.7837		0.2953	0.3038	1.063	0.44	1.045	0.5949	0.3006	1.049	0.6363	0.3078	1.076	0.4589		0.3062	0.312	1.028	0.3141	1.018	0.5121		0.3089	0.3216	1.058	0.1885	1.021	0.6581	0.314	1.028	0.6041	0.9826	0.7622	0.3288	1.095	0.07526
	17:45371762	G	C	0.001096	0.0004036	0.4364	0.2893		0.00088	0.0008698	1.112	0.8539	1.098	0.871		0.001823	0.0007082	0.5448	0.6087	0.3946	0.4382	0	NA	NA	0.001445	0.9825	0.9883		0.00109	0.000704	0.6814	0.353	0.721	0.4373		0.00136	0.0003526	0.2811	0.1002	0.3361	0.1389	0.0007782	0.5257	0.3926	0.6114	0.5138	0	NA	NA
	17:45371765	T	G	0.05478	0.06013	1.058	0.5795		0.05509	0.06132	1.126	0.1046	1.125	0.1084		0.05346	0.06091	1.145	0.3914	1.084	0.6238	0.04532	0.8315	0.3987	0.07514	1.46	0.0407		0.05488	0.06074	1.115	0.04881	1.109	0.06379		0.05462	0.058	1.054	0.5466	1.003	0.9736	0.05914	1.058	0.5967	1.018	0.8799	0.05844	1.064	0.5485
	17:45371946	T	C	0.05551	0.06053	1.053	0.6115		0.05579	0.06154	1.115	0.1343	1.113	0.1397		0.05346	0.06091	1.145	0.3914	1.084	0.6238	0.04532	0.8315	0.3987	0.07514	1.46	0.0407		0.05548	0.061	1.108	0.06202	1.101	0.0825		0.05508	0.05836	1.053	0.554	0.9994	0.995	0.05953	1.057	0.5973	1.014	0.9046	0.05878	1.061	0.5648
	17:45372075	A	G	0.1008	0.1041	1.061	0.4553		0.09521	0.09665	1.015	0.7883	1.009	0.8794		0.09295	0.09773	1.072	0.5732	1.04	0.7639	0.09215	1.007	0.9662	0.1069	1.176	0.2735		0.09629	0.09933	1.035	0.421	1.031	0.4891		0.09769	0.1031	1.064	0.3563	1.045	0.5426	0.09961	1.031	0.7188	1.012	0.8983	0.1056	1.09	0.276
	17:45372422	G	A	0.3046	0.3128	1.044	0.4007		0.2918	0.2966	1.025	0.5041	1.022	0.5588		0.2837	0.2925	1.063	0.4403	1.044	0.6036	0.2855	1.033	0.749	0.3006	1.095	0.358		0.2938	0.3016	1.038	0.1774	1.028	0.3233		0.2965	0.3099	1.063	0.1569	1.023	0.6298	0.3031	1.036	0.5127	0.9889	0.8479	0.3165	1.1	0.06475
	17:45372665	G	A	0.01242	0.0113	0.901	0.631		0.0125	0.009893	0.8022	0.1642	0.8011	0.1627		0.01154	0.01133	1.007	0.9833	1.025	0.9457	0.01511	1.303	0.5152	0.007225	0.6631	0.4219		0.01238	0.01043	0.8455	0.1591	0.8482	0.1728		0.01224	0.01164	0.9484	0.7745	0.9975	0.9898	0.01089	0.8942	0.6334	0.913	0.7189	0.0123	0.9707	0.891
	17:45373571	C	T	0.1234	0.1201	0.934	0.3463		0.1149	0.1145	1.006	0.9092	1.008	0.8841		0.1215	0.1261	1.078	0.5041	1.061	0.6143	0.1163	0.972	0.8431	0.1387	1.21	0.1588		0.1187	0.1171	0.9909	0.8169	0.991	0.8226		0.1235	0.119	0.9562	0.4678	0.938	0.3322	0.1198	0.9515	0.5135	0.9264	0.3544	0.123	0.9861	0.8471
	17:45373626	T	C	0.01351	0.0119	0.8803	0.5435		0.01338	0.01011	0.7679	0.08837	0.7701	0.09258		0.01215	0.01416	1.267	0.4739	1.257	0.5056	0.01662	1.449	0.3472	0.01156	1.049	0.9124		0.01328	0.01101	0.8377	0.1264	0.8444	0.1496		0.01315	0.01234	0.9564	0.8046	0.9981	0.9922	0.01128	0.8797	0.5771	0.874	0.5858	0.01265	0.9464	0.7964
	17:45373756	C	T	0.01497	0.01473	0.9831	0.9308		0.01232	0.01446	1.174	0.2834	1.169	0.2982		0.0164	0.01062	0.6526	0.1764	0.5727	0.09388	0.009063	0.5529	0.1879	0.01012	0.621	0.2507		0.01377	0.01421	1.027	0.808	1.018	0.871		0.01564	0.0141	0.8997	0.5246	0.863	0.4076	0.01518	0.9655	0.8621	0.8897	0.5976	0.01401	0.9062	0.6206
	17:45373797	A	G	0.1234	0.1192	0.9268	0.2952		0.1146	0.1143	1.007	0.8893	1.009	0.8664		0.1191	0.1254	1.082	0.4818	1.069	0.5716	0.1163	0.9827	0.903	0.1373	1.207	0.1662		0.1181	0.1167	0.9906	0.8119	0.9906	0.8146		0.1226	0.1183	0.952	0.4259	0.9338	0.3002	0.1183	0.9401	0.4178	0.9154	0.2859	0.122	0.9777	0.7575
	17:45373844	T	C	0.1538	0.158	1.034	0.6098		0.1505	0.1539	1.026	0.5806	1.023	0.6295		0.1349	0.1438	1.08	0.4638	1.062	0.5846	0.1405	1.063	0.6462	0.1402	1.037	0.7846		0.1487	0.1543	1.043	0.2372	1.031	0.396		0.1464	0.156	1.07	0.2247	1.022	0.7142	0.1529	1.054	0.4407	1.008	0.9177	0.1541	1.063	0.3592
	17:45373907	A	G	0.005113	0.009887	1.895	0.03436		0.0088	0.008154	0.9224	0.6616	0.9085	0.604		0.005468	0.007082	1.289	0.5845	1.273	0.6214	0.004532	0.8458	0.8031	0.01012	1.789	0.254		0.007232	0.008641	1.189	0.2345	1.181	0.2595		0.005213	0.009344	1.774	0.02164	1.747	0.03383	0.009728	1.809	0.03915	1.84	0.04747	0.009569	1.83	0.03097
	17:45374048	C	G	0.004383	0.006457	1.375	0.3367		0.005632	0.004784	0.8435	0.4609	0.8615	0.5193		0.008505	0.004958	0.5761	0.24	0.5616	0.2355	0.009063	1.075	0.8841	0.001445	0.1664	0.08461		0.005845	0.005312	0.9001	0.5364	0.9218	0.6373		0.00612	0.0067	1.094	0.7248	1.312	0.3203	0.006226	1.01	0.9753	1.277	0.4832	0.007861	1.259	0.422
	17:45374277	T	G	0.09752	0.1027	1.085	0.3104		0.0931	0.09415	1.01	0.8657	1.003	0.9598		0.09052	0.0949	1.067	0.6048	1.039	0.7686	0.09063	1.014	0.9305	0.1026	1.155	0.3385		0.09382	0.09716	1.038	0.3854	1.033	0.4636		0.09474	0.1017	1.084	0.2339	1.063	0.3981	0.09844	1.052	0.5473	1.026	0.7771	0.1049	1.122	0.1488
	17:45374755	A	G	0.002557	0.00222	0.84	0.7196		0.002992	0.002501	0.8518	0.6173	0.851	0.6164		0.001823	0.003541	1.707	0.4753	1.606	0.5431	0.003021	1.326	0.7718	0.00289	1.704	0.5628		0.002675	0.002496	0.9209	0.7429	0.899	0.6751		0.002267	0.002292	0.9933	0.9873	0.893	0.801	0.001556	0.6238	0.4315	0.4883	0.2588	0.002051	0.8188	0.7048
	17:45374795	A	G	0.4441	0.4379	0.9619	0.4181		0.4322	0.4365	1.02	0.56	1.021	0.5461		0.4235	0.454	1.132	0.09246	1.124	0.1292	0.4486	1.109	0.2695	0.4566	1.141	0.1491		0.4345	0.4384	1.016	0.5469	1.014	0.5861		0.4374	0.4388	0.9981	0.9627	0.9835	0.7009	0.4362	0.9882	0.813	0.9575	0.424	0.4412	1.008	0.8734
	17:45374803	T	C	0.01242	0.0113	0.901	0.631		0.0125	0.009893	0.8022	0.1642	0.8011	0.1627		0.01154	0.01133	1.007	0.9833	1.025	0.9457	0.01511	1.303	0.5152	0.007225	0.6631	0.4219		0.01238	0.01043	0.8455	0.1591	0.8482	0.1728		0.01224	0.01164	0.9484	0.7745	0.9975	0.9898	0.01089	0.8942	0.6334	0.913	0.7189	0.0123	0.9707	0.891
	17:45374824	C	T	0.05698	0.06174	1.048	0.6415		0.05649	0.06132	1.095	0.2071	1.094	0.2144		0.05529	0.06161	1.148	0.38	1.086	0.6144	0.04532	0.8232	0.3721	0.07659	1.48	0.03259		0.05657	0.06132	1.095	0.09694	1.086	0.134		0.05666	0.05941	1.055	0.5368	0.9931	0.9402	0.06109	1.067	0.5358	1.007	0.9515	0.05981	1.063	0.5521
	17:45374980	A	G	0.3196	0.3186	0.9981	0.9709		0.3173	0.322	1.02	0.5862	1.02	0.583		0.305	0.3286	1.108	0.193	1.107	0.2211	0.3323	1.135	0.2072	0.3194	1.057	0.5703		0.316	0.3216	1.024	0.3904	1.022	0.4254		0.3144	0.3205	1.025	0.5665	1.018	0.6957	0.3179	1.02	0.7071	0.9992	0.9883	0.3192	1.024	0.6505
	17:45374994	G	A	0.4441	0.4385	0.9642	0.4473		0.4324	0.4367	1.02	0.557	1.021	0.5433		0.4253	0.4547	1.133	0.09003	1.125	0.1273	0.4486	1.107	0.2803	0.4581	1.146	0.1357		0.4349	0.4387	1.016	0.5318	1.015	0.5731		0.4381	0.4394	1	0.9996	0.9848	0.7239	0.4374	0.9926	0.8823	0.961	0.4638	0.4419	1.011	0.8255
	17:45375479	T	C	0.0336	0.02845	0.8159	0.138		0.02886	0.02653	0.9291	0.4699	0.9364	0.5194		0.02916	0.03541	1.242	0.2915	1.296	0.2311	0.03474	1.19	0.4973	0.04046	1.442	0.1408		0.03032	0.02803	0.9251	0.3029	0.9233	0.2976		0.03218	0.02927	0.8989	0.3628	0.8702	0.2679	0.02996	0.9123	0.5257	0.8904	0.464	0.03042	0.9267	0.5872
	17:45375790	G	C	0.004018	0.00565	1.55	0.2235		0.004752	0.005001	1.039	0.8767	0.9995	0.9983		0.006683	0.002833	0.419	0.139	0.5188	0.3003	0.004532	0.6822	0.5608	0.001445	0.2163	0.1441		0.004854	0.004992	1.034	0.856	1.057	0.767		0.004986	0.005465	1.119	0.6895	1.307	0.3711	0.003891	0.8376	0.6457	1.086	0.8443	0.004785	0.9632	0.9137
	17:45377410	G	T	0.002191	0.00343	1.511	0.3873		0.004576	0.003044	0.6517	0.1178	0.633	0.09577		0.003038	0.0007082	0.2451	0.2013	0.2501	0.2142	0	NA	NA	0.001445	0.4879	0.5144		0.003666	0.002944	0.7934	0.2967	0.7598	0.2215		0.002493	0.002997	1.189	0.6569	1.082	0.8503	0.003891	1.556	0.3145	1.437	0.453	0.003418	1.367	0.4767
	17:45377548	A	G	0.008035	0.004439	0.5744	0.06473		0.006864	0.004784	0.7141	0.1291	0.703	0.1132		0.003038	0.006374	2.369	0.1361	2.554	0.1155	0.006042	1.906	0.3533	0.00578	2.384	0.2104		0.006539	0.0048	0.745	0.08183	0.737	0.07426		0.00612	0.004584	0.7451	0.2812	0.6935	0.2006	0.003891	0.6526	0.2452	0.5516	0.1247	0.004101	0.6344	0.1888
	17:45377577	T	G	0.2126	0.2153	1.03	0.6118		0.2253	0.2192	0.968	0.422	0.9629	0.3534		0.2248	0.2224	0.9877	0.8893	1.022	0.8148	0.2236	1.005	0.9667	0.2168	0.9412	0.5854		0.2215	0.2181	0.9824	0.5645	0.9874	0.6845		0.2167	0.2161	1.001	0.9899	1.032	0.5487	0.2241	1.05	0.4166	1.118	0.08569	0.2146	0.9831	0.7689
	17:45377825	C	T	0.06939	0.07244	1.012	0.9011		0.06881	0.07099	1.04	0.5523	1.039	0.5647		0.06501	0.07295	1.137	0.382	1.092	0.5652	0.06193	0.9349	0.7282	0.08237	1.326	0.1079		0.06856	0.07143	1.048	0.3513	1.043	0.4109		0.06822	0.0707	1.031	0.7011	0.9934	0.9375	0.07043	1.014	0.8893	0.9708	0.7792	0.07177	1.041	0.6656
	17:45378041	T	C	0.06939	0.07244	1.012	0.9011		0.06881	0.07099	1.04	0.5523	1.039	0.5647		0.06501	0.07295	1.137	0.382	1.092	0.5652	0.06193	0.9349	0.7282	0.08237	1.326	0.1079		0.06856	0.07143	1.048	0.3513	1.043	0.4109		0.06822	0.0707	1.031	0.7011	0.9934	0.9375	0.07043	1.014	0.8893	0.9708	0.7792	0.07177	1.041	0.6656
	17:45378332	A	G	0.0003652	0.001009	2.947	0.3256		0.000528	0.0002174	0.4125	0.3332	0.4143	0.3358		0.001823	0.003541	6.838	0.07598	6.4	0.1179	0.001511	4.873	0.3525	0.00578	15.7	0.03716		0.0006935	0.000768	1.422	0.476	1.499	0.4212		0.0009066	0.001058	3.221	0.1693	2.815	0.2467	0.001556	4.639	0.08938	2.963	0.2744	0.0006835	3.045	0.3535
	17:45378468	A	G	0.06939	0.07244	1.012	0.9011		0.06881	0.07099	1.04	0.5523	1.039	0.5647		0.06501	0.07295	1.137	0.382	1.092	0.5652	0.06193	0.9349	0.7282	0.08237	1.326	0.1079		0.06856	0.07143	1.048	0.3513	1.043	0.4109		0.06822	0.0707	1.031	0.7011	0.9934	0.9375	0.07043	1.014	0.8893	0.9708	0.7792	0.07177	1.041	0.6656
	17:45378674	C	T	0.05442	0.04641	0.8126	0.05707		0.04576	0.04305	0.9541	0.56	0.9578	0.5944		0.05346	0.04958	0.9524	0.7679	0.9798	0.9064	0.05287	1.01	0.9608	0.05058	0.9629	0.8556		0.04953	0.04474	0.9033	0.08932	0.9084	0.1137		0.0544	0.04707	0.8459	0.06954	0.8497	0.09976	0.04708	0.8365	0.1217	0.8319	0.1448	0.0499	0.89	0.2866
	17:45379226	T	G	0.0007305	0.001009	1.376	0.7043		0.001056	0.0005436	0.5298	0.2622	0.5224	0.2507		0.0006075	0.0007082	1.208	0.8947	1.149	0.9219	0	NA	NA	0.001445	2.477	0.5256		0.0008916	0.000704	0.7965	0.596	0.7377	0.4857		0.00068	0.0008815	1.291	0.7275	0.9559	0.9536	0.001167	1.697	0.5185	1.273	0.7896	0.001709	2.33	0.2494
	17:45379238	A	G	0.06939	0.07244	1.012	0.9011		0.06881	0.07099	1.04	0.5523	1.039	0.5647		0.06501	0.07295	1.137	0.382	1.092	0.5652	0.06193	0.9349	0.7282	0.08237	1.326	0.1079		0.06856	0.07143	1.048	0.3513	1.043	0.4109		0.06822	0.0707	1.031	0.7011	0.9934	0.9375	0.07043	1.014	0.8893	0.9708	0.7792	0.07177	1.041	0.6656
	17:45380002	T	C	0.3203	0.3198	0.9998	0.9969		0.3185	0.3239	1.023	0.5357	1.023	0.5381		0.3056	0.3307	1.116	0.1651	1.112	0.1988	0.3353	1.147	0.1704	0.3208	1.061	0.5463		0.317	0.3232	1.027	0.3317	1.026	0.3593		0.315	0.3219	1.029	0.5154	1.023	0.6247	0.3195	1.024	0.6567	1.005	0.9373	0.3209	1.029	0.5824
	17:45380247	A	G	0.003287	0.003027	0.9405	0.8854		0.002992	0.003588	1.151	0.6396	1.171	0.5994		0.001215	0.004958	4.086	0.08036	2.662	0.2347	0.001511	1.241	0.8612	0.007225	6.432	0.02711		0.002774	0.00352	1.253	0.3341	1.263	0.3218		0.002493	0.002821	1.159	0.7077	0.9587	0.9184	0.002724	1.147	0.7784	1.14	0.8011	0.001367	0.5711	0.3395
	17:45380399	G	A	0.3203	0.3198	0.9998	0.9969		0.3184	0.3244	1.026	0.4773	1.026	0.4806		0.3056	0.3307	1.116	0.1651	1.112	0.1988	0.3353	1.147	0.1704	0.3208	1.061	0.5463		0.3169	0.3235	1.029	0.2986	1.028	0.3244		0.315	0.3219	1.029	0.5154	1.023	0.6247	0.3195	1.024	0.6567	1.005	0.9373	0.3209	1.029	0.5824
	17:45380570	T	C	0.06939	0.07244	1.012	0.9011		0.06881	0.07099	1.04	0.5523	1.039	0.5647		0.06501	0.07295	1.137	0.382	1.092	0.5652	0.06193	0.9349	0.7282	0.08237	1.326	0.1079		0.06856	0.07143	1.048	0.3513	1.043	0.4109		0.06822	0.0707	1.031	0.7011	0.9934	0.9375	0.07043	1.014	0.8893	0.9708	0.7792	0.07177	1.041	0.6656
	17:45380818	A	G	0.0003652	0.001009	2.947	0.3256		0.000528	0.0002174	0.4125	0.3332	0.4143	0.3358		0.001823	0.0007082	1.396	0.8133	1.275	0.8773	0	NA	NA	0.001445	4.35	0.3747		0.0006935	0.000512	0.9813	0.9719	0.8583	0.7803		0.0009066	0.0008815	2.835	0.2322	1.784	0.5245	0.001556	4.639	0.08938	2.963	0.2744	0.0006835	3.045	0.3535
	17:45380964	G	T	0.05625	0.06114	1.05	0.6308		0.05597	0.06088	1.098	0.1978	1.097	0.2038		0.05346	0.06091	1.145	0.3914	1.084	0.6238	0.04532	0.8315	0.3987	0.07514	1.46	0.0407		0.05578	0.0608	1.098	0.08828	1.09	0.1201		0.05553	0.05889	1.054	0.5438	0.9963	0.9684	0.05992	1.056	0.6074	1.001	0.9953	0.05913	1.059	0.5783
	17:45381111	A	G	0.06903	0.07224	1.014	0.8823		0.06846	0.07078	1.042	0.5349	1.041	0.5466		0.06501	0.07224	1.125	0.421	1.077	0.6285	0.06042	0.9112	0.6342	0.08237	1.326	0.1079		0.06826	0.07117	1.049	0.3454	1.043	0.4121		0.068	0.07035	1.029	0.722	0.9893	0.8986	0.07043	1.017	0.862	0.9738	0.8018	0.07143	1.039	0.6827
	17:45381161	A	G	0.06939	0.07244	1.012	0.9011		0.06881	0.07099	1.04	0.5523	1.039	0.5647		0.06501	0.07295	1.137	0.382	1.092	0.5652	0.06193	0.9349	0.7282	0.08237	1.326	0.1079		0.06856	0.07143	1.048	0.3513	1.043	0.4109		0.06822	0.0707	1.031	0.7011	0.9934	0.9375	0.07043	1.014	0.8893	0.9708	0.7792	0.07177	1.041	0.6656
	17:45381408	C	A	0.05661	0.06114	1.043	0.679		0.05597	0.06088	1.098	0.1978	1.097	0.2038		0.05346	0.06091	1.145	0.3914	1.084	0.6238	0.04532	0.8315	0.3987	0.07514	1.46	0.0407		0.05587	0.0608	1.096	0.09478	1.088	0.1298		0.05576	0.05889	1.049	0.5773	0.9903	0.916	0.05992	1.051	0.6371	0.9941	0.959	0.05913	1.054	0.6086
	17:45381791	G	A	0.09606	0.1011	1.086	0.3082		0.09187	0.09154	0.9942	0.9201	0.988	0.8358		0.08991	0.09278	1.049	0.7033	1.026	0.8444	0.08761	0.9855	0.9278	0.1012	1.146	0.3656		0.09263	0.09492	1.026	0.5528	1.021	0.6441		0.09361	0.09996	1.078	0.2744	1.057	0.4515	0.0965	1.044	0.6153	1.018	0.8459	0.1032	1.115	0.1743
	17:45381823	T	G	0.06939	0.07244	1.012	0.9011		0.06899	0.07088	1.036	0.5963	1.035	0.608		0.06501	0.07295	1.137	0.382	1.092	0.5652	0.06193	0.9349	0.7282	0.08237	1.326	0.1079		0.06865	0.07136	1.045	0.3785	1.04	0.4405		0.06822	0.0707	1.031	0.7011	0.9934	0.9375	0.07043	1.014	0.8893	0.9708	0.7792	0.07177	1.041	0.6656
	17:45382156	C	T	0.1041	0.1126	1.117	0.151		0.1037	0.1022	0.9812	0.7318	0.9757	0.6579		0.1063	0.1027	0.9704	0.7976	0.9369	0.5953	0.09517	0.8954	0.4684	0.1142	1.085	0.5663		0.1041	0.1058	1.016	0.6992	1.014	0.7354		0.1047	0.1111	1.07	0.2941	1.064	0.3679	0.1054	1.015	0.8577	1.006	0.9472	0.1145	1.109	0.1768
	17:45382870	G	A	0.05442	0.04641	0.8126	0.05707		0.04576	0.04305	0.9541	0.56	0.9578	0.5944		0.05346	0.04958	0.9524	0.7679	0.9798	0.9064	0.05287	1.01	0.9608	0.05058	0.9629	0.8556		0.04953	0.04474	0.9033	0.08932	0.9084	0.1137		0.0544	0.04707	0.8459	0.06954	0.8497	0.09976	0.04708	0.8365	0.1217	0.8319	0.1448	0.0499	0.89	0.2866
	17:45383177	G	A	0.06939	0.07244	1.012	0.9011		0.06899	0.07088	1.036	0.5963	1.035	0.608		0.06561	0.07295	1.124	0.4254	1.079	0.6203	0.06193	0.9244	0.6848	0.08237	1.31	0.1231		0.06875	0.07136	1.044	0.3954	1.039	0.4551		0.06845	0.0707	1.027	0.7346	0.9911	0.9161	0.07043	1.01	0.9212	0.9688	0.7641	0.07177	1.037	0.6954
	17:45383295	T	C	0.06939	0.07244	1.012	0.9011		0.06899	0.07088	1.036	0.5963	1.035	0.608		0.06561	0.07295	1.124	0.4254	1.079	0.6203	0.06193	0.9244	0.6848	0.08237	1.31	0.1231		0.06875	0.07136	1.044	0.3954	1.039	0.4551		0.06845	0.0707	1.027	0.7346	0.9911	0.9161	0.07043	1.01	0.9212	0.9688	0.7641	0.07177	1.037	0.6954
	17:45383619	G	A	0.06939	0.07244	1.012	0.9011		0.06899	0.07088	1.036	0.5963	1.035	0.608		0.06501	0.07295	1.137	0.382	1.092	0.5652	0.06193	0.9349	0.7282	0.08237	1.326	0.1079		0.06865	0.07136	1.045	0.3785	1.04	0.4405		0.06822	0.0707	1.031	0.7011	0.9934	0.9375	0.07043	1.014	0.8893	0.9708	0.7792	0.07177	1.041	0.6656
	17:45383748	G	C	0.002557	0.00222	0.84	0.7196		0.002816	0.002392	0.8655	0.6614	0.866	0.6633		0.001823	0.003541	1.707	0.4753	1.606	0.5431	0.003021	1.326	0.7718	0.00289	1.704	0.5628		0.002576	0.002432	0.9319	0.7826	0.911	0.7183		0.002267	0.002292	0.9933	0.9873	0.893	0.801	0.001556	0.6238	0.4315	0.4883	0.2588	0.002051	0.8188	0.7048
	17:45384039	T	C	0.0007305	0.001009	1.453	0.6571		0.000704	0.0004349	0.6288	0.513	0.6059	0.4801		0.001823	0.0007082	1.396	0.8133	1.275	0.8773	0	NA	NA	0.001445	4.35	0.3747		0.0008916	0.00064	0.894	0.8126	0.7875	0.6193		0.001133	0.0008815	1.762	0.4573	1.101	0.903	0.001556	2.894	0.1793	1.839	0.4728	0.0006835	1.64	0.6211
	17:45384165	G	C	0.06939	0.07203	1.006	0.9523		0.06881	0.07088	1.039	0.5669	1.037	0.5813		0.06501	0.07224	1.123	0.4308	1.082	0.6059	0.06193	0.9335	0.7224	0.08092	1.297	0.1405		0.06856	0.07117	1.044	0.394	1.038	0.4614		0.06822	0.07035	1.025	0.7517	0.9875	0.8819	0.07004	1.007	0.942	0.9655	0.7404	0.07143	1.036	0.7054
	17:45384410	T	C	0.06939	0.07183	1.003	0.976		0.06846	0.07078	1.042	0.5372	1.041	0.5514		0.0644	0.07153	1.117	0.4527	1.075	0.64	0.06193	0.9413	0.7554	0.07948	1.279	0.1652		0.06826	0.07098	1.045	0.3811	1.039	0.4566		0.068	0.07017	1.027	0.7405	0.9869	0.8766	0.06965	1.005	0.9554	0.9614	0.7104	0.07143	1.04	0.6774
	17:45384597	T	C	0.001096	0.002018	1.867	0.344		0.001584	0.001522	0.9818	0.9659	0.9556	0.916		0.0006075	0.0007082	0.99	0.9943	0.8666	0.9218	0.001511	2.064	0.6102	0	NA	NA		0.001288	0.0016	1.251	0.5142	1.158	0.672		0.0009066	0.001939	2.113	0.2011	1.875	0.3081	0.0007782	0.8924	0.8958	0.4982	0.4714	0.003418	3.876	0.02263
	17:45385012	T	C	0.4606	0.4643	1.021	0.6618		0.4799	0.4737	0.9733	0.4219	0.9754	0.4621		0.4891	0.454	0.8597	0.0391	0.8676	0.06426	0.4592	0.8775	0.1617	0.4465	0.8347	0.04906		0.4757	0.4688	0.9721	0.2698	0.9748	0.3256		0.4703	0.4635	0.9773	0.5718	0.9975	0.9542	0.47	1	0.9922	1.04	0.475	0.4569	0.9513	0.3036
	17:45385518	A	G	0.06903	0.07203	1.011	0.9092		0.06881	0.07088	1.038	0.5719	1.037	0.5903		0.06379	0.07082	1.123	0.4342	1.077	0.6296	0.05891	0.9041	0.6091	0.08092	1.327	0.1096		0.06826	0.07104	1.046	0.3682	1.039	0.452		0.06754	0.06999	1.03	0.7094	0.9853	0.8618	0.07004	1.018	0.8524	0.9698	0.7726	0.07109	1.041	0.6674
	17:45385640	C	T	0.4609	0.4647	1.021	0.6595		0.4803	0.4748	0.9761	0.4733	0.9783	0.5156		0.4897	0.454	0.8575	0.03582	0.8657	0.06007	0.4592	0.8752	0.1533	0.4465	0.8326	0.04578		0.4761	0.4696	0.9735	0.2951	0.9761	0.3518		0.4708	0.4639	0.9768	0.564	0.9969	0.943	0.4708	1.002	0.9714	1.04	0.4663	0.4576	0.9522	0.3128
	17:45385720	G	A	0.05661	0.06094	1.039	0.7063		0.05614	0.0611	1.099	0.193	1.097	0.2012		0.05225	0.05949	1.142	0.4042	1.085	0.6246	0.04381	0.8216	0.3751	0.0737	1.464	0.04096		0.05578	0.06074	1.096	0.09306	1.087	0.1348		0.0553	0.05853	1.051	0.5648	0.9857	0.8761	0.05953	1.053	0.6271	0.9895	0.9265	0.05878	1.056	0.5929
	17:45386157	A	G	0.4606	0.4643	1.021	0.6618		0.4801	0.4743	0.9751	0.4547	0.9772	0.4959		0.4891	0.454	0.8597	0.0391	0.8676	0.06426	0.4592	0.8775	0.1617	0.4465	0.8347	0.04906		0.4758	0.4692	0.9732	0.2892	0.9759	0.3465		0.4703	0.4635	0.9773	0.5718	0.9975	0.9542	0.47	1	0.9922	1.04	0.475	0.4569	0.9513	0.3036
	17:45386195	C	G	0.01497	0.01291	0.8455	0.4007		0.01637	0.01783	1.083	0.5411	1.082	0.5494		0.01519	0.01841	1.209	0.5078	1.252	0.4595	0.02568	1.743	0.08638	0.01301	0.8279	0.6331		0.01576	0.01626	1.03	0.7698	1.035	0.7412		0.01496	0.01428	0.9535	0.7747	1.015	0.9345	0.0144	0.9727	0.8936	1.004	0.9856	0.01162	0.7942	0.2739
	17:45386289	G	C	0.1023	0.1071	1.08	0.3251		0.09627	0.09556	0.9897	0.8548	0.984	0.7774		0.09417	0.09703	1.045	0.7198	1.014	0.9123	0.09215	0.9862	0.9301	0.104	1.125	0.4286		0.09748	0.09959	1.024	0.5827	1.018	0.6738		0.09905	0.1058	1.079	0.2561	1.055	0.4542	0.1016	1.039	0.642	1.004	0.9633	0.1097	1.125	0.131
	17:45386540	G	A	0.4609	0.4651	1.023	0.6337		0.4805	0.4746	0.9747	0.447	0.9771	0.4931		0.4909	0.4575	0.8714	0.05949	0.8782	0.08972	0.4607	0.8819	0.1779	0.4523	0.8536	0.08381		0.4764	0.4699	0.9744	0.3113	0.9773	0.3761		0.4712	0.4644	0.9797	0.6144	0.9998	0.9965	0.4716	1.006	0.909	1.044	0.4316	0.458	0.9546	0.3393
	17:45386797	G	C	0.416	0.4165	1.012	0.8028		0.4053	0.4115	1.023	0.4979	1.021	0.5471		0.3919	0.4214	1.129	0.1035	1.124	0.1342	0.426	1.157	0.1238	0.4162	1.101	0.2998		0.4061	0.4142	1.033	0.2172	1.03	0.2599		0.4071	0.4184	1.045	0.2818	1.035	0.4402	0.4121	1.027	0.5968	1.001	0.9841	0.4214	1.063	0.2166
	17:45388209	A	G	0.05478	0.05387	0.9696	0.7651		0.05773	0.05697	0.9833	0.817	0.9753	0.7315		0.05286	0.05524	1.018	0.9117	1.003	0.9877	0.06344	1.171	0.4172	0.04624	0.8446	0.4226		0.05617	0.05588	0.9885	0.8349	0.9787	0.7018		0.05417	0.05518	1.014	0.8752	0.9952	0.9589	0.05331	0.9755	0.8213	0.9265	0.5219	0.05229	0.9718	0.7867
	17:45388241	T	C	0.05661	0.06094	1.039	0.7063		0.05614	0.0611	1.099	0.193	1.097	0.2012		0.05225	0.05949	1.142	0.4042	1.085	0.6246	0.04381	0.8216	0.3751	0.0737	1.464	0.04096		0.05578	0.06074	1.096	0.09306	1.087	0.1348		0.0553	0.05853	1.051	0.5648	0.9857	0.8761	0.05953	1.053	0.6271	0.9895	0.9265	0.05878	1.056	0.5929
	17:45388283	G	A	0.06939	0.07244	1.011	0.9033		0.06917	0.0711	1.036	0.5899	1.035	0.609		0.06379	0.07436	1.187	0.2421	1.139	0.3941	0.06193	0.9567	0.8195	0.08526	1.407	0.05029		0.06856	0.07162	1.051	0.3248	1.046	0.3801		0.06777	0.0707	1.038	0.6423	0.9969	0.9704	0.07043	1.021	0.8329	0.9722	0.7899	0.07143	1.044	0.6504
	17:45388586	T	A	0.3141	0.3093	0.9788	0.6768		0.3096	0.3163	1.03	0.4129	1.03	0.4241		0.2977	0.3251	1.131	0.1217	1.141	0.114	0.3353	1.193	0.07801	0.3121	1.06	0.5571		0.309	0.3149	1.026	0.349	1.026	0.3599		0.3083	0.3128	1.017	0.6948	1.016	0.7331	0.3101	1.011	0.8377	0.9968	0.957	0.312	1.017	0.7483
	17:45389529	T	C	0.00767	0.008878	1.105	0.7045		0.006512	0.009893	1.52	0.03325	1.532	0.03044		0.006075	0.01062	1.695	0.2014	1.609	0.2672	0.007553	1.131	0.8238	0.01445	2.402	0.05446		0.006836	0.009665	1.407	0.0198	1.387	0.02734		0.007253	0.008815	1.209	0.4068	1.055	0.8272	0.01012	1.383	0.2245	1.243	0.4538	0.008544	1.208	0.4834
	17:45389897	A	G	0.05369	0.04621	0.8212	0.07303		0.04488	0.04294	0.9716	0.7222	0.9746	0.7515		0.05225	0.04958	0.9773	0.8899	0.9979	0.9903	0.05287	1.036	0.8628	0.05058	0.9889	0.9571		0.04864	0.04461	0.9179	0.1546	0.9221	0.1841		0.05349	0.0469	0.8579	0.09872	0.8581	0.1244	0.0463	0.837	0.1267	0.8329	0.1519	0.04921	0.8926	0.303
	17:45390449	T	C	0.05661	0.06094	1.039	0.7063		0.05614	0.0611	1.099	0.193	1.097	0.2012		0.05225	0.05949	1.142	0.4042	1.085	0.6246	0.04381	0.8216	0.3751	0.0737	1.464	0.04096		0.05578	0.06074	1.096	0.09306	1.087	0.1348		0.0553	0.05853	1.051	0.5648	0.9857	0.8761	0.05953	1.053	0.6271	0.9895	0.9265	0.05878	1.056	0.5929
	17:45390472	C	T	0.416	0.4165	1.012	0.8028		0.4053	0.4115	1.023	0.4976	1.021	0.5468		0.3919	0.4214	1.129	0.1035	1.124	0.1342	0.426	1.157	0.1238	0.4162	1.101	0.2998		0.4061	0.4142	1.033	0.217	1.03	0.2599		0.4071	0.4184	1.045	0.2818	1.035	0.4402	0.4121	1.027	0.5968	1.001	0.9841	0.4214	1.063	0.2166
	17:45390562	A	G	0.3678	0.3557	0.9423	0.2345		0.3545	0.3592	1.023	0.5235	1.023	0.5249		0.3499	0.3746	1.115	0.1539	1.13	0.1291	0.3882	1.187	0.07615	0.3627	1.053	0.5884		0.3576	0.3596	1.008	0.7728	1.008	0.758		0.3617	0.3598	0.9854	0.7272	0.9843	0.7254	0.3568	0.9756	0.6371	0.9623	0.4989	0.3612	0.9918	0.87
	17:45390773	T	C	0.05661	0.06094	1.039	0.7063		0.05614	0.0611	1.099	0.193	1.097	0.2012		0.05225	0.05949	1.142	0.4042	1.085	0.6246	0.04381	0.8216	0.3751	0.0737	1.464	0.04096		0.05578	0.06074	1.096	0.09306	1.087	0.1348		0.0553	0.05853	1.051	0.5648	0.9857	0.8761	0.05953	1.053	0.6271	0.9895	0.9265	0.05878	1.056	0.5929
	17:45390797	G	T	0.01242	0.009887	0.7635	0.2343		0.01038	0.01131	1.087	0.6152	1.08	0.6416		0.01154	0.01062	0.9238	0.8211	1.038	0.9186	0.0136	1.184	0.6821	0.01012	0.8582	0.733		0.0111	0.01082	0.9683	0.7942	1.001	0.9967		0.01201	0.01023	0.8499	0.3987	0.9376	0.7528	0.009728	0.8026	0.3714	0.982	0.945	0.0123	1.031	0.8904
	17:45390873	C	A	0.3678	0.3557	0.9423	0.2345		0.3545	0.3592	1.023	0.5235	1.023	0.5249		0.3499	0.3746	1.115	0.1539	1.13	0.1291	0.3882	1.187	0.07615	0.3627	1.053	0.5884		0.3576	0.3596	1.008	0.7728	1.008	0.758		0.3617	0.3598	0.9854	0.7272	0.9843	0.7254	0.3568	0.9756	0.6371	0.9623	0.4989	0.3612	0.9918	0.87
	17:45390951	C	G	0.4606	0.4645	1.022	0.6495		0.4799	0.474	0.9745	0.4436	0.9768	0.4864		0.4903	0.454	0.8553	0.03296	0.8645	0.05792	0.4592	0.873	0.1458	0.4465	0.8304	0.04293		0.4759	0.4691	0.9723	0.2734	0.975	0.3297		0.4708	0.4637	0.9762	0.5539	0.9967	0.9401	0.4704	1	0.9958	1.039	0.4771	0.4569	0.9495	0.2857
	17:45391015	G	T	0.3141	0.3095	0.9797	0.6898		0.3096	0.3163	1.03	0.4129	1.03	0.4241		0.2977	0.3251	1.131	0.1217	1.141	0.114	0.3353	1.193	0.07801	0.3121	1.06	0.5571		0.309	0.315	1.027	0.3438	1.026	0.3559		0.3083	0.3129	1.018	0.6809	1.017	0.7228	0.3105	1.013	0.8121	0.9985	0.9798	0.312	1.017	0.7483
	17:45391222	C	A	0.003652	0.004036	1.302	0.5038		0.002992	0.002501	0.8452	0.601	0.8431	0.5963		0.003645	0.002833	0.7713	0.6906	0.7124	0.611	0.001511	0.4069	0.4088	0.004335	1.192	0.8058		0.003269	0.003008	0.9385	0.7817	0.9239	0.7337		0.003626	0.003702	1.013	0.9694	1.011	0.9747	0.003502	1.021	0.9604	0.9457	0.904	0.002734	0.7287	0.4693
	17:45391650	G	C	0.2319	0.2355	1.029	0.6045		0.246	0.2371	0.9548	0.2402	0.9501	0.1953		0.2552	0.2429	0.9394	0.4596	0.9747	0.7724	0.2417	0.9397	0.5655	0.2399	0.9142	0.3969		0.2435	0.237	0.9674	0.266	0.9735	0.374		0.2403	0.2361	0.9834	0.7225	1.016	0.7455	0.2428	1.02	0.7355	1.089	0.1741	0.2358	0.9758	0.6618
	17:45391763	C	T	0.01059	0.01312	1.226	0.3594		0.0132	0.01468	1.109	0.4724	1.111	0.4678		0.01519	0.01629	1.051	0.8702	1.078	0.8127	0.01662	1.02	0.9589	0.01734	1.144	0.7094		0.01288	0.01446	1.12	0.3056	1.137	0.2538		0.01247	0.01393	1.103	0.5835	1.184	0.3814	0.0144	1.123	0.5934	1.149	0.5547	0.01401	1.146	0.517
	17:45391804	T	C	0.3674	0.3555	0.9428	0.2391		0.3539	0.3588	1.023	0.518	1.023	0.5187		0.3499	0.3746	1.115	0.1539	1.13	0.1291	0.3882	1.187	0.07615	0.3627	1.053	0.5884		0.3572	0.3593	1.008	0.7643	1.009	0.7523		0.3615	0.3597	0.9855	0.7292	0.9845	0.7289	0.3568	0.9765	0.6501	0.9631	0.5089	0.3609	0.9911	0.8597
	17:45393407	G	A	0.3674	0.3555	0.9428	0.2391		0.3539	0.3587	1.023	0.5268	1.023	0.5277		0.3499	0.3746	1.115	0.1539	1.13	0.1291	0.3882	1.187	0.07615	0.3627	1.053	0.5884		0.3572	0.3592	1.008	0.7726	1.008	0.7606		0.3615	0.3597	0.9855	0.7292	0.9845	0.7289	0.3568	0.9765	0.6501	0.9631	0.5089	0.3609	0.9911	0.8597
	17:45393607	A	G	0.3137	0.3093	0.9803	0.6994		0.309	0.3157	1.03	0.4157	1.03	0.4265		0.2971	0.3244	1.131	0.1213	1.14	0.1158	0.3338	1.188	0.08438	0.3121	1.063	0.5346		0.3085	0.3145	1.027	0.3404	1.026	0.3581		0.3078	0.3126	1.018	0.6744	1.016	0.7318	0.3105	1.015	0.7801	1	0.9983	0.3117	1.017	0.7414
	17:45393665	T	C	0.3678	0.3561	0.944	0.2484		0.3545	0.359	1.022	0.5428	1.022	0.5404		0.3512	0.3782	1.134	0.09942	1.148	0.08623	0.3897	1.196	0.06335	0.3685	1.082	0.411		0.3578	0.3599	1.009	0.7369	1.01	0.7208		0.3622	0.3604	0.9883	0.7809	0.9867	0.7678	0.358	0.9815	0.7216	0.966	0.5422	0.3616	0.9944	0.9116
	17:45393739	C	A	0.3137	0.3093	0.9803	0.6994		0.309	0.3157	1.03	0.4157	1.03	0.4265		0.2971	0.3244	1.131	0.1213	1.14	0.1158	0.3338	1.188	0.08438	0.3121	1.063	0.5346		0.3085	0.3145	1.027	0.3404	1.026	0.3581		0.3078	0.3126	1.018	0.6744	1.016	0.7318	0.3105	1.015	0.7801	1	0.9983	0.3117	1.017	0.7414
	17:45393984	T	C	0.3137	0.3093	0.9803	0.6994		0.309	0.3157	1.03	0.4157	1.03	0.4265		0.2971	0.3251	1.135	0.1122	1.145	0.1046	0.3353	1.196	0.07295	0.3121	1.063	0.5346		0.3085	0.3146	1.027	0.3349	1.027	0.3505		0.3078	0.3128	1.019	0.6607	1.018	0.7079	0.3105	1.015	0.7801	1	0.9983	0.3117	1.017	0.7414
	17:45394441	A	G	0.3137	0.3093	0.9803	0.6994		0.3089	0.3157	1.031	0.4024	1.03	0.4137		0.2971	0.3244	1.131	0.1213	1.14	0.1158	0.3338	1.188	0.08438	0.3121	1.063	0.5346		0.3084	0.3145	1.027	0.3316	1.027	0.3492		0.3078	0.3126	1.018	0.6744	1.016	0.7318	0.3105	1.015	0.7801	1	0.9983	0.3117	1.017	0.7414
	17:45394544	T	G	0.05369	0.04621	0.8212	0.07303		0.04505	0.04284	0.9648	0.6583	0.9681	0.6901		0.05164	0.04958	0.9851	0.9277	1.011	0.9484	0.05287	1.043	0.8395	0.05058	0.9971	0.9888		0.04864	0.04455	0.9164	0.147	0.92	0.1724		0.05326	0.0469	0.8623	0.1108	0.86	0.1303	0.0463	0.8419	0.1396	0.8344	0.1559	0.04921	0.8973	0.326
	17:45394752	T	C	0.3137	0.3093	0.9803	0.6994		0.3089	0.3157	1.031	0.4024	1.03	0.4137		0.2977	0.3244	1.129	0.1268	1.137	0.1244	0.3338	1.187	0.08688	0.3121	1.062	0.5471		0.3085	0.3145	1.027	0.3398	1.026	0.355		0.308	0.3126	1.017	0.6941	1.016	0.7404	0.3105	1.014	0.799	0.9997	0.9962	0.3117	1.016	0.7591
	17:45394975	T	C	0.05369	0.04621	0.8212	0.07303		0.04505	0.04284	0.9648	0.6583	0.9681	0.6901		0.05164	0.04958	0.9851	0.9277	1.011	0.9484	0.05287	1.043	0.8395	0.05058	0.9971	0.9888		0.04864	0.04455	0.9164	0.147	0.92	0.1724		0.05326	0.0469	0.8623	0.1108	0.86	0.1303	0.0463	0.8419	0.1396	0.8344	0.1559	0.04921	0.8973	0.326
	17:45395144	C	T	0.3674	0.3555	0.9428	0.2391		0.3539	0.3586	1.022	0.5332	1.022	0.5343		0.3493	0.3746	1.119	0.143	1.134	0.1191	0.3882	1.19	0.07144	0.3627	1.056	0.5661		0.3571	0.3591	1.008	0.7653	1.008	0.7551		0.3613	0.3597	0.9865	0.7472	0.9851	0.7397	0.3568	0.9776	0.6657	0.9637	0.5158	0.3609	0.9922	0.8767
	17:45395179	T	C	0.02228	0.01776	0.7893	0.1568		0.02148	0.02131	0.9892	0.9264	0.9827	0.8819		0.01762	0.01771	0.9946	0.9847	1.052	0.8644	0.01208	0.6838	0.3502	0.02168	1.22	0.5426		0.02111	0.01984	0.9378	0.4766	0.9409	0.5042		0.02063	0.0171	0.8235	0.1878	0.796	0.1442	0.01401	0.6796	0.05291	0.6589	0.052	0.01982	0.9538	0.7808
	17:45395410	T	C	0.005113	0.003228	0.6389	0.2261		0.004928	0.003588	0.7388	0.2417	0.7176	0.2005		0.00243	0.004958	2.006	0.2822	1.814	0.3669	0.004532	1.576	0.5694	0.004335	2.041	0.3605		0.004557	0.003584	0.7889	0.2363	0.7695	0.1962		0.00408	0.00335	0.8036	0.5098	0.711	0.3303	0.003113	0.7498	0.5045	0.5914	0.2552	0.003076	0.6838	0.3604
	17:45396087	A	G	0.3678	0.3563	0.9449	0.2562		0.3545	0.3589	1.021	0.5528	1.021	0.5498		0.3512	0.3782	1.134	0.09942	1.148	0.08623	0.3897	1.196	0.06335	0.3685	1.082	0.411		0.3578	0.3599	1.009	0.7366	1.01	0.7204		0.3622	0.3605	0.9892	0.7965	0.9876	0.7819	0.3584	0.9833	0.747	0.9679	0.5658	0.3619	0.9961	0.9373
	17:45396548	G	A	0.0084	0.0113	1.363	0.2147		0.008272	0.008263	0.9706	0.8735	0.988	0.9487		0.00486	0.00779	1.358	0.5224	1.197	0.7232	0.01057	1.744	0.3082	0.004335	0.8573	0.8212		0.007727	0.009281	1.19	0.2211	1.137	0.3737		0.007026	0.01146	1.607	0.03202	1.406	0.1454	0.01323	1.922	0.009505	1.552	0.1068	0.01094	1.632	0.05518
	17:45396622	G	C	0.3137	0.3093	0.9803	0.6994		0.3089	0.3157	1.031	0.4024	1.03	0.4137		0.2977	0.3244	1.129	0.1268	1.137	0.1244	0.3338	1.187	0.08688	0.3121	1.062	0.5471		0.3085	0.3145	1.027	0.3398	1.026	0.355		0.308	0.3126	1.017	0.6941	1.016	0.7404	0.3105	1.014	0.799	0.9997	0.9962	0.3117	1.016	0.7591
	17:45396678	G	C	0.01278	0.0111	0.8622	0.4925		0.01302	0.01011	0.7886	0.1257	0.7861	0.1216		0.01215	0.01133	0.9467	0.8744	0.9585	0.9063	0.01511	1.229	0.6098	0.007225	0.6211	0.3489		0.01288	0.0105	0.8191	0.08938	0.8268	0.1097		0.01269	0.01146	0.9011	0.5711	0.9588	0.8298	0.01012	0.8004	0.3512	0.8344	0.4809	0.01265	0.9639	0.8635
	17:45396865	A	G	0.3137	0.3093	0.9803	0.6994		0.3089	0.3157	1.031	0.4024	1.03	0.4137		0.2977	0.3244	1.129	0.1268	1.137	0.1244	0.3338	1.187	0.08688	0.3121	1.062	0.5471		0.3085	0.3145	1.027	0.3398	1.026	0.355		0.308	0.3126	1.017	0.6941	1.016	0.7404	0.3105	1.014	0.799	0.9997	0.9962	0.3117	1.016	0.7591
	17:45397138	G	A	0.01242	0.009887	0.7424	0.1856		0.01038	0.01131	1.087	0.6152	1.08	0.6416		0.01154	0.01062	0.9238	0.8211	1.038	0.9186	0.0136	1.184	0.6821	0.01012	0.8582	0.733		0.01119	0.01082	0.9599	0.7397	0.9899	0.9352		0.01224	0.01023	0.8347	0.3461	0.9122	0.6514	0.009728	0.7888	0.3335	0.9535	0.8557	0.0123	1.014	0.9501
	17:45397440	T	C	0.05698	0.06094	1.038	0.7095		0.05614	0.06099	1.097	0.2025	1.095	0.2112		0.05225	0.05949	1.142	0.4042	1.085	0.6246	0.04381	0.8216	0.3751	0.0737	1.464	0.04096		0.05578	0.06068	1.095	0.09742	1.086	0.138		0.0553	0.05853	1.051	0.5681	0.9868	0.8859	0.05953	1.052	0.6313	0.9926	0.9482	0.05878	1.055	0.5993
	17:45398018	C	T	0.1413	0.1394	1.002	0.9709		0.1433	0.1393	0.9715	0.5467	0.9661	0.4739		0.1452	0.1473	1.018	0.8637	1.025	0.8233	0.1465	1.024	0.8583	0.1416	0.9609	0.7609		0.1431	0.14	0.9784	0.5496	0.9878	0.74		0.1428	0.1403	0.9854	0.798	1.02	0.743	0.1467	1.044	0.5393	1.109	0.1749	0.1435	1.001	0.9888
	17:45398085	T	C	0.3137	0.3093	0.9803	0.6994		0.3089	0.3157	1.031	0.4024	1.03	0.4137		0.2977	0.3244	1.129	0.1268	1.137	0.1244	0.3338	1.187	0.08688	0.3121	1.062	0.5471		0.3085	0.3145	1.027	0.3398	1.026	0.355		0.308	0.3126	1.017	0.6941	1.016	0.7404	0.3105	1.014	0.799	0.9997	0.9962	0.3117	1.016	0.7591
	17:45398554	C	T	0.005844	0.004237	0.701	0.2892		0.004576	0.004131	0.9052	0.6974	0.8951	0.6659		0.00486	0.005666	1.165	0.7628	1.405	0.5363	0.004532	0.9585	0.9508	0.007225	1.439	0.5273		0.004953	0.004288	0.8637	0.4356	0.8599	0.4281		0.00544	0.004231	0.7568	0.3386	0.713	0.2761	0.006226	1.138	0.692	1.158	0.6765	0.003759	0.6782	0.2902
	17:45398758	C	T	0.3137	0.3093	0.9803	0.6994		0.3089	0.3157	1.031	0.4024	1.03	0.4137		0.2977	0.3251	1.133	0.1174	1.142	0.1125	0.3353	1.195	0.07517	0.3121	1.062	0.5471		0.3085	0.3146	1.027	0.3343	1.027	0.3475		0.308	0.3128	1.018	0.6802	1.017	0.7164	0.3105	1.014	0.799	0.9997	0.9962	0.3117	1.016	0.7591
	17:45399047	T	A	0.02118	0.02038	1	0.9999		0.0236	0.02327	0.9901	0.9292	0.9949	0.9635		0.02187	0.02479	1.15	0.5719	1.242	0.4039	0.03021	1.434	0.2212	0.02168	1.049	0.8797		0.0226	0.02253	0.9988	0.9889	1.005	0.9501		0.02131	0.02169	0.9976	0.9865	1.067	0.6676	0.02101	0.9744	0.8812	0.9868	0.9443	0.02324	1.051	0.76
	17:45399264	G	A	0.3137	0.3093	0.9803	0.6994		0.3089	0.3157	1.031	0.4024	1.03	0.4137		0.2983	0.3244	1.125	0.1372	1.133	0.1352	0.3338	1.183	0.09272	0.3121	1.058	0.5699		0.3086	0.3145	1.026	0.3484	1.026	0.362		0.3083	0.3126	1.016	0.7123	1.015	0.7516	0.3105	1.013	0.8161	0.9991	0.9874	0.3117	1.015	0.7761
	17:45399848	T	G	0.001096	0.0004036	0.4364	0.2893		0.001056	0.0008698	0.9313	0.8966	0.9332	0.8998		0.001823	0.0007082	0.5448	0.6087	0.3946	0.4382	0	NA	NA	0.001445	0.9825	0.9883		0.001189	0.000704	0.628	0.2521	0.6623	0.317		0.00136	0.0003526	0.2811	0.1002	0.3361	0.1389	0.0007782	0.5257	0.3926	0.6114	0.5138	0	NA	NA
	17:45399855	T	A	0.3137	0.3093	0.9803	0.6994		0.3089	0.3157	1.031	0.4024	1.03	0.4137		0.2983	0.3251	1.129	0.1272	1.138	0.1225	0.3353	1.191	0.08036	0.3121	1.058	0.5699		0.3086	0.3146	1.027	0.3428	1.026	0.3543		0.3083	0.3128	1.017	0.6983	1.016	0.7275	0.3105	1.013	0.8161	0.9991	0.9874	0.3117	1.015	0.7761
	17:45400196	C	G	0.2283	0.2284	0.9972	0.9608		0.233	0.2373	1.019	0.642	1.027	0.4989		0.2345	0.2103	0.8559	0.07465	0.8352	0.04993	0.2175	0.8855	0.2734	0.2052	0.8419	0.1178		0.2318	0.2321	0.9982	0.9532	0.9953	0.8782		0.2303	0.2271	0.9818	0.7046	0.9753	0.6306	0.2268	0.9767	0.6937	0.9602	0.5324	0.2201	0.9489	0.3642
	17:45400433	T	C	0.05698	0.06094	1.038	0.7095		0.05614	0.06099	1.097	0.2027	1.095	0.2098		0.05164	0.05949	1.156	0.3637	1.1	0.5674	0.04381	0.8323	0.4076	0.0737	1.482	0.03541		0.05568	0.06068	1.097	0.09092	1.087	0.1315		0.05508	0.05853	1.055	0.5342	0.9891	0.9056	0.05953	1.056	0.6045	0.9944	0.9608	0.05878	1.06	0.5685
	17:45400463	C	T	0.3137	0.3093	0.9803	0.6994		0.3089	0.3157	1.031	0.4024	1.03	0.4137		0.2977	0.3244	1.129	0.1268	1.137	0.1244	0.3338	1.187	0.08688	0.3121	1.062	0.5471		0.3085	0.3145	1.027	0.3398	1.026	0.355		0.308	0.3126	1.017	0.6941	1.016	0.7404	0.3105	1.014	0.799	0.9997	0.9962	0.3117	1.016	0.7591
	17:45400769	T	C	0.05186	0.05044	0.9548	0.6641		0.05438	0.05447	0.9961	0.9582	0.9883	0.8749		0.04921	0.05382	1.07	0.6801	1.05	0.7776	0.06193	1.238	0.2841	0.04624	0.9098	0.6575		0.0529	0.05312	0.9968	0.9555	0.9905	0.8683		0.051	0.05183	1.01	0.91	1.001	0.9906	0.04942	0.9593	0.7141	0.922	0.5083	0.05024	0.9925	0.9445
	17:45400908	G	A	0.3137	0.3093	0.9803	0.6994		0.3089	0.3157	1.031	0.4024	1.03	0.4137		0.2977	0.3244	1.129	0.1268	1.137	0.1244	0.3338	1.187	0.08688	0.3121	1.062	0.5471		0.3085	0.3145	1.027	0.3398	1.026	0.355		0.308	0.3126	1.017	0.6941	1.016	0.7404	0.3105	1.014	0.799	0.9997	0.9962	0.3117	1.016	0.7591
	17:45401055	T	C	0.05186	0.04399	0.8033	0.05021		0.04401	0.04218	0.9735	0.7432	0.9765	0.7719		0.04982	0.05028	1.034	0.8367	1.066	0.7105	0.05438	1.104	0.6216	0.05058	1.034	0.8715		0.04727	0.04346	0.9208	0.1751	0.9264	0.2159		0.05145	0.04496	0.8566	0.0998	0.8593	0.1332	0.04514	0.8502	0.1676	0.8351	0.163	0.04648	0.8784	0.2487
	17:45401215	T	C	0.05332	0.046	0.8224	0.07587		0.04472	0.04273	0.9703	0.7103	0.9728	0.7351		0.05043	0.05028	1.021	0.8978	1.056	0.7532	0.05438	1.091	0.6652	0.05058	1.021	0.9208		0.04816	0.04448	0.925	0.1957	0.9293	0.2308		0.05258	0.0469	0.8744	0.1479	0.8735	0.1745	0.04591	0.8459	0.1515	0.8376	0.1664	0.04956	0.917	0.4315
	17:45401335	C	T	0.05588	0.05831	1.021	0.841		0.0579	0.0573	0.9958	0.9543	0.9945	0.9401		0.05407	0.05595	1.04	0.8106	1.001	0.9971	0.04834	0.8742	0.5356	0.06069	1.158	0.4612		0.05677	0.05728	1.012	0.8249	1.01	0.8581		0.0553	0.05659	1.017	0.8459	0.9997	0.9976	0.05564	0.9886	0.9157	0.9705	0.7972	0.05981	1.065	0.5359
	17:45401711	T	G	0.3119	0.3063	0.9752	0.6266		0.3105	0.3164	1.027	0.471	1.027	0.4689		0.2959	0.3208	1.12	0.1547	1.126	0.1565	0.3293	1.173	0.1111	0.3092	1.055	0.5912		0.3086	0.3136	1.022	0.4307	1.021	0.4661		0.3062	0.3094	1.011	0.8012	1.008	0.871	0.3082	1.012	0.8259	0.9977	0.969	0.3093	1.013	0.8022
	17:45401757	A	G	0.3097	0.3013	0.961	0.4425		0.3006	0.3073	1.032	0.3965	1.032	0.3919		0.294	0.3173	1.111	0.1847	1.114	0.195	0.3263	1.168	0.1218	0.3049	1.042	0.6768		0.3022	0.3063	1.019	0.5087	1.019	0.5087		0.3042	0.3045	0.9976	0.9561	0.9963	0.9367	0.3039	1.001	0.9805	0.9868	0.8219	0.3055	1.005	0.9308
	17:45402131	T	C	0.002191	0.003632	1.76	0.2298		0.003168	0.002392	0.8006	0.4759	0.8035	0.4845		0.003645	0.001416	0.3918	0.2536	0.3763	0.268	0.001511	0.417	0.4207	0	NA	NA		0.002972	0.002752	0.9493	0.8253	0.9095	0.692		0.00272	0.003526	1.311	0.4605	1.242	0.5842	0.003502	1.294	0.561	1.175	0.7425	0.002734	0.9994	0.999
	17:45402279	C	G	0.05807	0.06195	1.06	0.566		0.05845	0.05588	0.9556	0.5311	0.9454	0.4396		0.06744	0.05595	0.8522	0.2977	0.8438	0.2904	0.06193	0.9615	0.8373	0.05058	0.7673	0.1847		0.05985	0.05773	0.9618	0.473	0.9674	0.5481		0.06165	0.06171	1.003	0.9726	1.034	0.7111	0.06148	0.992	0.9382	0.9628	0.7385	0.06494	1.063	0.5393
	17:45402900	G	A	0.0003652	0.001009	2.947	0.3256		0.000704	0.0002174	0.3159	0.1843	0.3114	0.1788		0.001215	0.0007082	2.25	0.6452	1.937	0.7262	0	NA	NA	0.001445	9.018	0.2965		0.0006935	0.000512	0.8939	0.8361	0.7723	0.6394		0.00068	0.0008815	3.312	0.2195	1.997	0.4884	0.001556	5.719	0.08522	3.308	0.2672	0.0006835	3.096	0.355
	17:45403057	T	C	0.3346	0.3299	0.9798	0.6871		0.3307	0.3364	1.025	0.4881	1.023	0.5193		0.3238	0.3428	1.085	0.2891	1.106	0.2164	0.3595	1.176	0.09433	0.3266	1.002	0.9831		0.3308	0.335	1.019	0.4973	1.021	0.4569		0.3309	0.3336	1.01	0.8101	1.021	0.6448	0.3346	1.022	0.6763	1.024	0.6748	0.337	1.029	0.5754
	17:45403770	A	G	0.01351	0.01412	1.021	0.9167		0.01373	0.01174	0.8546	0.292	0.8698	0.3505		0.0158	0.01133	0.6915	0.2612	0.72	0.338	0.01511	0.9177	0.8249	0.008671	0.5304	0.1682		0.01407	0.01248	0.8856	0.2733	0.8977	0.3359		0.01451	0.0141	0.9699	0.8569	1.052	0.7774	0.01245	0.8624	0.4981	1.003	0.991	0.01265	0.8537	0.4483
	17:45403973	C	A	0.01315	0.01372	1.014	0.9447		0.0132	0.01174	0.8882	0.4313	0.9046	0.5068		0.0158	0.01133	0.6915	0.2612	0.72	0.338	0.01511	0.9177	0.8249	0.008671	0.5304	0.1682		0.01367	0.01235	0.9009	0.3514	0.9172	0.4454		0.01428	0.01375	0.958	0.8018	1.051	0.7832	0.01206	0.8471	0.4533	1.002	0.9948	0.01265	0.8692	0.5026
	17:45404363	C	T	0.02155	0.02179	1.053	0.7516		0.02324	0.0237	1.025	0.8224	1.027	0.8113		0.02126	0.02266	1.074	0.7798	1.137	0.6288	0.0287	1.399	0.2649	0.01879	0.9227	0.8106		0.02239	0.02304	1.031	0.7242	1.034	0.7044		0.02131	0.02274	1.048	0.7335	1.105	0.5001	0.02257	1.048	0.7834	1.054	0.7777	0.02392	1.075	0.6528
	17:45404426	G	A	0.0683	0.07183	1.04	0.6793		0.06758	0.06512	0.9616	0.5628	0.9554	0.5012		0.07716	0.06374	0.8192	0.1726	0.8225	0.2017	0.07402	0.9729	0.8788	0.05491	0.698	0.06335		0.06945	0.06708	0.9603	0.4264	0.9638	0.4745		0.07185	0.07176	0.993	0.9288	1.024	0.7808	0.06887	0.9455	0.5696	0.9418	0.5767	0.07177	0.9923	0.9343
	17:45404485	T	G	0.01351	0.01412	1.021	0.9167		0.01373	0.01174	0.8546	0.292	0.8698	0.3505		0.0158	0.01133	0.6915	0.2612	0.72	0.338	0.01511	0.9177	0.8249	0.008671	0.5304	0.1682		0.01407	0.01248	0.8856	0.2733	0.8977	0.3359		0.01451	0.0141	0.9699	0.8569	1.052	0.7774	0.01245	0.8624	0.4981	1.003	0.991	0.01265	0.8537	0.4483
	17:45404522	C	A	0.01351	0.01412	1.021	0.9167		0.01373	0.01174	0.8546	0.292	0.8698	0.3505		0.0158	0.01133	0.6915	0.2612	0.72	0.338	0.01511	0.9177	0.8249	0.008671	0.5304	0.1682		0.01407	0.01248	0.8856	0.2733	0.8977	0.3359		0.01451	0.0141	0.9699	0.8569	1.052	0.7774	0.01245	0.8624	0.4981	1.003	0.991	0.01265	0.8537	0.4483
	17:45404909	T	C	0.002191	0.003027	1.322	0.5652		0.001584	0.002066	1.294	0.5254	1.265	0.5643		0.001823	0.001416	0.8052	0.8133	0.856	0.8699	0.001511	0.8492	0.8879	0.001445	0.7581	0.8115		0.001783	0.002304	1.292	0.3769	1.321	0.3404		0.00204	0.002821	1.399	0.4225	1.45	0.3953	0.00428	2.082	0.1045	2.18	0.09896	0.003076	1.574	0.3386
	17:45404916	T	C	0.08035	0.07809	0.9563	0.6074		0.0831	0.08132	0.9699	0.6182	0.9746	0.6764		0.08566	0.08994	1.031	0.8138	1.089	0.5328	0.08761	1.003	0.9835	0.09538	1.091	0.5801		0.08294	0.08097	0.969	0.4976	0.9758	0.6025		0.08273	0.07898	0.9484	0.4692	0.9735	0.7313	0.07938	0.9645	0.6922	0.9976	0.9809	0.08031	0.9694	0.7202
	17:45405011	T	C	0.01315	0.01392	1.029	0.89		0.01355	0.01196	0.8821	0.3976	0.8979	0.4686		0.0158	0.01204	0.7337	0.337	0.7479	0.3898	0.01662	1.014	0.9698	0.008671	0.5304	0.1682		0.01387	0.01261	0.9065	0.3757	0.9235	0.4776		0.01428	0.0141	0.9831	0.9202	1.088	0.6414	0.01284	0.9015	0.6325	1.08	0.7382	0.01299	0.8939	0.5886
	17:45405057	G	A	0.0683	0.07183	1.04	0.6793		0.06758	0.06523	0.9633	0.5808	0.9571	0.5185		0.07716	0.06374	0.8192	0.1726	0.8225	0.2017	0.07402	0.9729	0.8788	0.05491	0.698	0.06335		0.06945	0.06714	0.9613	0.4378	0.9648	0.4869		0.07185	0.07176	0.993	0.9288	1.024	0.7808	0.06887	0.9455	0.5696	0.9418	0.5767	0.07177	0.9923	0.9343
	17:45405144	G	A	0.4032	0.4038	0.9982	0.9701		0.3997	0.402	1.009	0.7895	1.006	0.8721		0.4052	0.4122	1.036	0.6395	1.052	0.5215	0.435	1.149	0.1429	0.3916	0.9426	0.5292		0.4018	0.4035	1.006	0.8064	1.01	0.7061		0.4046	0.4073	1.01	0.811	1.03	0.5004	0.4054	1.008	0.8814	1.01	0.8576	0.4115	1.031	0.5332
	17:45405285	C	T	0.01315	0.01372	1.014	0.9447		0.0132	0.01174	0.8882	0.4313	0.9046	0.5068		0.0158	0.01133	0.6915	0.2612	0.72	0.338	0.01511	0.9177	0.8249	0.008671	0.5304	0.1682		0.01367	0.01235	0.9009	0.3514	0.9172	0.4454		0.01428	0.01375	0.958	0.8018	1.051	0.7832	0.01206	0.8471	0.4533	1.002	0.9948	0.01265	0.8692	0.5026
	17:45406167	G	A	0.0683	0.07183	1.04	0.6793		0.06758	0.06523	0.9629	0.577	0.9567	0.515		0.07716	0.06374	0.8192	0.1726	0.8225	0.2017	0.07402	0.9729	0.8788	0.05491	0.698	0.06335		0.06945	0.06714	0.9611	0.4356	0.9645	0.4841		0.07185	0.07176	0.993	0.9288	1.024	0.7808	0.06887	0.9455	0.5696	0.9418	0.5767	0.07177	0.9923	0.9343
	17:45406345	T	C	0.3349	0.3305	0.9806	0.6988		0.3314	0.3364	1.022	0.5489	1.02	0.5882		0.3256	0.3456	1.092	0.2563	1.109	0.2034	0.3595	1.167	0.1115	0.3324	1.022	0.8223		0.3316	0.3354	1.017	0.5352	1.019	0.4859		0.3318	0.3341	1.008	0.8441	1.02	0.6672	0.335	1.02	0.7085	1.023	0.6894	0.3377	1.027	0.5929
	17:45406728	G	A	0.05478	0.05851	1.059	0.5851		0.05421	0.05371	0.9907	0.901	0.9784	0.7714		0.06258	0.05595	0.9202	0.5949	0.9103	0.5664	0.06042	1.013	0.9473	0.05202	0.8511	0.4205		0.05578	0.05536	0.9909	0.8707	0.9935	0.9089		0.0578	0.05853	1.015	0.8638	1.032	0.7369	0.05798	0.9978	0.9837	0.9542	0.6895	0.06015	1.051	0.6251
	17:45407055	C	G	0.01351	0.01412	1.021	0.9167		0.01355	0.01174	0.8648	0.3316	0.8813	0.3997		0.0158	0.01133	0.6915	0.2612	0.72	0.338	0.01511	0.9177	0.8249	0.008671	0.5304	0.1682		0.01397	0.01248	0.8913	0.3006	0.9037	0.3675		0.01451	0.0141	0.9699	0.8569	1.052	0.7774	0.01245	0.8624	0.4981	1.003	0.991	0.01265	0.8537	0.4483
	17:45407351	T	C	0.01351	0.01412	1.021	0.9167		0.01355	0.01174	0.8648	0.3316	0.8813	0.3997		0.0158	0.01133	0.6915	0.2612	0.72	0.338	0.01511	0.9177	0.8249	0.008671	0.5304	0.1682		0.01397	0.01248	0.8913	0.3006	0.9037	0.3675		0.01451	0.0141	0.9699	0.8569	1.052	0.7774	0.01245	0.8624	0.4981	1.003	0.991	0.01265	0.8537	0.4483
	17:45407513	T	A	0.05478	0.05851	1.059	0.5851		0.05421	0.05371	0.9907	0.901	0.9784	0.7714		0.06258	0.05595	0.9202	0.5949	0.9103	0.5664	0.06042	1.013	0.9473	0.05202	0.8511	0.4205		0.05578	0.05536	0.9909	0.8707	0.9935	0.9089		0.0578	0.05853	1.015	0.8638	1.032	0.7369	0.05798	0.9978	0.9837	0.9542	0.6895	0.06015	1.051	0.6251
	17:45407608	A	C	0.01315	0.01352	0.9956	0.9831		0.01302	0.01174	0.8992	0.4824	0.9171	0.5681		0.0158	0.01133	0.6915	0.2612	0.72	0.338	0.01511	0.9177	0.8249	0.008671	0.5304	0.1682		0.01357	0.01229	0.9014	0.3554	0.919	0.4575		0.01428	0.01358	0.942	0.7273	1.038	0.8363	0.01167	0.8172	0.3666	0.9746	0.9137	0.0123	0.8409	0.4112
	17:45407617	A	T	0.01351	0.01412	1.021	0.9167		0.01355	0.01174	0.8648	0.3316	0.8813	0.3997		0.0158	0.01133	0.6915	0.2612	0.72	0.338	0.01511	0.9177	0.8249	0.008671	0.5304	0.1682		0.01397	0.01248	0.8913	0.3006	0.9037	0.3675		0.01451	0.0141	0.9699	0.8569	1.052	0.7774	0.01245	0.8624	0.4981	1.003	0.991	0.01265	0.8537	0.4483
	17:45407855	A	C	0.05734	0.06215	1.059	0.5698		0.05667	0.0611	1.09	0.2335	1.089	0.2359		0.05286	0.06091	1.155	0.3631	1.103	0.5532	0.04381	0.8114	0.3452	0.07659	1.508	0.02588		0.05627	0.06125	1.096	0.09287	1.088	0.1279		0.05576	0.05959	1.064	0.4741	0.999	0.9915	0.06109	1.075	0.4914	1.02	0.8625	0.06015	1.072	0.5003
	17:45408015	T	G	0.02118	0.0232	1.085	0.6158		0.0257	0.02566	1.005	0.9597	1.007	0.9465		0.02552	0.02833	1.099	0.6795	1.143	0.5764	0.03323	1.26	0.4017	0.02168	0.8536	0.6041		0.02447	0.02515	1.03	0.7226	1.037	0.6599		0.02289	0.02451	1.064	0.6428	1.136	0.3756	0.0249	1.064	0.7064	1.017	0.9245	0.02597	1.137	0.4064
	17:45408072	A	G	0.0007305	0.0006053	0.7971	0.8045		0.00088	0.0008698	0.9438	0.9193	1.027	0.9634		0.0006075	0.0007082	1.057	0.9689	1.409	0.8327	0.001511	1.952	0.6383	0	NA	NA		0.0007926	0.000768	0.9426	0.8971	0.9465	0.9054		0.00068	0.0007052	1.012	0.9875	1.118	0.8921	0.0007782	1.1	0.9174	0.8008	0.8272	0.0006835	0.9669	0.9706
	17:45408154	T	C	0.01351	0.01412	1.021	0.9167		0.01355	0.01174	0.8648	0.3316	0.8813	0.3997		0.0158	0.01133	0.6915	0.2612	0.72	0.338	0.01511	0.9177	0.8249	0.008671	0.5304	0.1682		0.01397	0.01248	0.8913	0.3006	0.9037	0.3675		0.01451	0.0141	0.9699	0.8569	1.052	0.7774	0.01245	0.8624	0.4981	1.003	0.991	0.01265	0.8537	0.4483
	17:45408468	G	A	0.0683	0.07183	1.04	0.6793		0.06758	0.06523	0.9629	0.577	0.9567	0.515		0.07716	0.06374	0.8192	0.1726	0.8225	0.2017	0.07402	0.9729	0.8788	0.05491	0.698	0.06335		0.06945	0.06714	0.9611	0.4356	0.9645	0.4841		0.07185	0.07176	0.993	0.9288	1.024	0.7808	0.06887	0.9455	0.5696	0.9418	0.5767	0.07177	0.9923	0.9343
	17:45409313	A	G	0.01351	0.01412	1.021	0.9167		0.01355	0.01174	0.8648	0.3316	0.8813	0.3997		0.0158	0.01133	0.6915	0.2612	0.72	0.338	0.01511	0.9177	0.8249	0.008671	0.5304	0.1682		0.01397	0.01248	0.8913	0.3006	0.9037	0.3675		0.01451	0.0141	0.9699	0.8569	1.052	0.7774	0.01245	0.8624	0.4981	1.003	0.991	0.01265	0.8537	0.4483
	17:45409386	T	A	0.4032	0.4036	0.9973	0.9565		0.3995	0.4019	1.01	0.7844	1.006	0.8648		0.404	0.4122	1.04	0.602	1.056	0.4891	0.435	1.155	0.1286	0.3916	0.9466	0.5579		0.4015	0.4034	1.007	0.7871	1.011	0.6932		0.4041	0.4071	1.011	0.7902	1.031	0.4956	0.4054	1.01	0.8519	1.011	0.8431	0.4111	1.032	0.5285
	17:45410466	A	G	0.0683	0.07264	1.052	0.5875		0.06776	0.06545	0.9636	0.5839	0.9574	0.5212		0.07837	0.06728	0.8661	0.3195	0.8652	0.338	0.07553	0.9922	0.9653	0.06069	0.7738	0.1707		0.06974	0.06784	0.9692	0.5371	0.9739	0.6074		0.0723	0.07264	1.006	0.9425	1.037	0.6626	0.07043	0.9685	0.7432	0.9626	0.7205	0.0728	1.009	0.9228
	17:45410764	C	A	0.0683	0.07183	1.04	0.6793		0.06758	0.06523	0.9629	0.577	0.9567	0.515		0.07716	0.06374	0.8192	0.1726	0.8225	0.2017	0.07402	0.9729	0.8788	0.05491	0.698	0.06335		0.06945	0.06714	0.9611	0.4356	0.9645	0.4841		0.07185	0.07176	0.993	0.9288	1.024	0.7808	0.06887	0.9455	0.5696	0.9418	0.5767	0.07177	0.9923	0.9343
	17:45411843	G	A	0.05478	0.05771	1.043	0.6864		0.05403	0.05349	0.9899	0.8926	0.9777	0.7636		0.06136	0.05241	0.8626	0.3525	0.8583	0.3587	0.05891	0.9896	0.9576	0.04624	0.7573	0.1823		0.05548	0.05466	0.9811	0.7337	0.982	0.7504		0.05734	0.05765	0.9995	0.9952	1.015	0.8723	0.05642	0.9699	0.7769	0.929	0.5344	0.05913	1.031	0.7698
	17:45412019	C	T	0.05515	0.05811	1.045	0.6737		0.05456	0.05349	0.9801	0.7874	0.9679	0.6625		0.06136	0.05241	0.8626	0.3525	0.8583	0.3587	0.05891	0.9896	0.9576	0.04624	0.7573	0.1823		0.05587	0.05479	0.9764	0.6705	0.9764	0.6739		0.05757	0.058	1.003	0.9768	1.016	0.8684	0.05681	0.9734	0.8027	0.9297	0.5372	0.05913	1.026	0.8055
	17:45412331	T	A	0.01388	0.01513	1.086	0.682		0.01619	0.01348	0.8102	0.133	0.8287	0.1812		0.01094	0.01558	1.292	0.4325	1.276	0.4754	0.02115	1.74	0.1358	0.01012	0.8769	0.7712		0.01466	0.01427	0.9601	0.706	0.9278	0.4938		0.01269	0.01604	1.252	0.1946	1.176	0.3815	0.0179	1.409	0.09096	1.251	0.311	0.01401	1.128	0.5634
	17:45412629	T	C	0.01242	0.01352	1.101	0.6531		0.01179	0.01229	1.04	0.7986	1.047	0.7681		0.01458	0.01275	0.8304	0.5588	0.9269	0.8198	0.01511	0.9623	0.9203	0.01156	0.7461	0.4809		0.01238	0.0128	1.03	0.7958	1.042	0.7215		0.01315	0.01393	1.057	0.7512	1.12	0.5466	0.01284	0.9503	0.8182	1.055	0.8245	0.01606	1.242	0.2787
	17:45413042	T	C	0.0007305	0.0008071	1.513	0.6456		0.001232	0.0009785	0.779	0.621	0.8036	0.6663		0.001215	0.0007082	0.8884	0.9242	1.337	0.8172	0.001511	1.911	0.6068	0	NA	NA		0.00109	0.0008961	0.8447	0.6772	0.7594	0.5064		0.0009066	0.0008815	1.137	0.8536	1.092	0.9102	0.0007782	0.8934	0.8984	0.7743	0.8014	0.0003418	0.4144	0.4404
	17:45413341	C	T	0.01315	0.01372	1.014	0.9447		0.01302	0.01174	0.8992	0.4824	0.9171	0.5681		0.0158	0.01133	0.6915	0.2612	0.72	0.338	0.01511	0.9177	0.8249	0.008671	0.5304	0.1682		0.01357	0.01235	0.9069	0.3838	0.9235	0.4833		0.01428	0.01375	0.958	0.8018	1.051	0.7832	0.01206	0.8471	0.4533	1.002	0.9948	0.01265	0.8692	0.5026
	17:45413384	A	G	0.01351	0.01412	1.021	0.9167		0.01355	0.01174	0.8648	0.3316	0.8813	0.3997		0.0158	0.01133	0.6915	0.2612	0.72	0.338	0.01511	0.9177	0.8249	0.008671	0.5304	0.1682		0.01397	0.01248	0.8913	0.3006	0.9037	0.3675		0.01451	0.0141	0.9699	0.8569	1.052	0.7774	0.01245	0.8624	0.4981	1.003	0.991	0.01265	0.8537	0.4483
	17:45413453	C	G	0.05515	0.05811	1.045	0.6737		0.05456	0.05349	0.9801	0.7874	0.9679	0.6625		0.06136	0.05241	0.8626	0.3525	0.8583	0.3587	0.05891	0.9896	0.9576	0.04624	0.7573	0.1823		0.05587	0.05479	0.9764	0.6705	0.9764	0.6739		0.05757	0.058	1.003	0.9768	1.016	0.8684	0.05681	0.9734	0.8027	0.9297	0.5372	0.05913	1.026	0.8055
	17:45414367	G	A	0.006574	0.00565	0.9251	0.7961		0.002464	0.003914	1.607	0.1338	1.617	0.1301		0.003038	0.002833	0.9879	0.9857	1	0.9996	0.001511	0.4986	0.5283	0.004335	1.494	0.5868		0.003666	0.00448	1.24	0.2933	1.149	0.5048		0.005213	0.005465	1.067	0.8153	0.8258	0.5144	0.004669	0.8928	0.7519	0.6592	0.2812	0.005468	1.04	0.9061
	17:45414622	G	C	0.01863	0.02018	1.127	0.4945		0.01884	0.01816	0.961	0.7496	0.9585	0.7346		0.01823	0.01416	0.7971	0.4424	0.7908	0.4439	0.01511	0.8778	0.7276	0.01445	0.7757	0.496		0.01863	0.0185	0.994	0.9488	0.9932	0.943		0.01836	0.01975	1.079	0.6093	1.106	0.5237	0.01946	1.074	0.6969	1.174	0.4169	0.02153	1.195	0.2979
	17:45415007	C	T	0.05478	0.05771	1.043	0.6864		0.05403	0.05349	0.9899	0.8926	0.9777	0.7636		0.06136	0.05241	0.8626	0.3525	0.8583	0.3587	0.05891	0.9896	0.9576	0.04624	0.7573	0.1823		0.05548	0.05466	0.9811	0.7337	0.982	0.7504		0.05734	0.05765	0.9995	0.9952	1.015	0.8723	0.05642	0.9699	0.7769	0.929	0.5344	0.05913	1.031	0.7698
	17:45415777	A	G	0.05478	0.05771	1.043	0.6864		0.05403	0.05349	0.9899	0.8926	0.9777	0.7636		0.06136	0.05241	0.8626	0.3525	0.8583	0.3587	0.05891	0.9896	0.9576	0.04624	0.7573	0.1823		0.05548	0.05466	0.9811	0.7337	0.982	0.7504		0.05734	0.05765	0.9995	0.9952	1.015	0.8723	0.05642	0.9699	0.7769	0.929	0.5344	0.05913	1.031	0.7698
	17:45415833	A	C	0.01059	0.01049	1.061	0.8023		0.00704	0.007502	1.066	0.7462	1.067	0.7462		0.00729	0.006374	0.8947	0.8033	0.7877	0.6094	0.004532	0.6185	0.4614	0.00578	0.8096	0.7176		0.008025	0.008449	1.061	0.6748	1.055	0.7114		0.009293	0.009873	1.058	0.7871	1.009	0.968	0.01051	1.2	0.4722	1.296	0.3353	0.01094	1.178	0.4958
	17:45416108	G	A	0.006209	0.005044	0.8188	0.5293		0.0044	0.003805	0.8649	0.5754	0.8712	0.5954		0.004253	0.003541	0.8097	0.7207	0.7328	0.6188	0.001511	0.3308	0.3033	0.004335	1.038	0.9576		0.004854	0.00416	0.8663	0.4471	0.868	0.4588		0.00544	0.004584	0.8463	0.5583	0.7671	0.3772	0.003502	0.6683	0.3066	0.5641	0.1758	0.005126	0.9985	0.9963
	17:45416538	A	T	0.01315	0.01372	1.014	0.9447		0.01302	0.01174	0.8992	0.4824	0.9171	0.5681		0.0158	0.01133	0.6915	0.2612	0.72	0.338	0.01511	0.9177	0.8249	0.008671	0.5304	0.1682		0.01357	0.01235	0.9069	0.3838	0.9235	0.4833		0.01428	0.01375	0.958	0.8018	1.051	0.7832	0.01206	0.8471	0.4533	1.002	0.9948	0.01265	0.8692	0.5026
	17:45417325	G	A	0.0683	0.07183	1.04	0.6793		0.06758	0.06523	0.9629	0.577	0.9567	0.515		0.07716	0.06374	0.8192	0.1726	0.8225	0.2017	0.07402	0.9729	0.8788	0.05491	0.698	0.06335		0.06945	0.06714	0.9611	0.4356	0.9645	0.4841		0.07185	0.07176	0.993	0.9288	1.024	0.7808	0.06887	0.9455	0.5696	0.9418	0.5767	0.07177	0.9923	0.9343
	17:45418111	G	A	0.4591	0.4627	1.018	0.7088		0.4493	0.4524	1.012	0.7279	1.009	0.7854		0.4532	0.4603	1.038	0.6142	1.04	0.6096	0.4698	1.084	0.3927	0.4509	0.9895	0.9091		0.4528	0.4567	1.016	0.5466	1.017	0.5117		0.4574	0.4639	1.026	0.5348	1.033	0.4508	0.4576	1.007	0.8891	1.001	0.9886	0.4723	1.066	0.1905
	17:45418454	A	G	0.01351	0.01412	1.021	0.9167		0.01355	0.01174	0.8648	0.3316	0.8813	0.3997		0.0158	0.01133	0.6915	0.2612	0.72	0.338	0.01511	0.9177	0.8249	0.008671	0.5304	0.1682		0.01397	0.01248	0.8913	0.3006	0.9037	0.3675		0.01451	0.0141	0.9699	0.8569	1.052	0.7774	0.01245	0.8624	0.4981	1.003	0.991	0.01265	0.8537	0.4483
	17:45418470	T	G	0.001096	0.0002018	0.1698	0.1254		0.000704	0.0002174	0.3046	0.1704	0.3129	0.1807		0.0006075	0.0007082	1.087	0.953	1.132	0.9366	0.001511	2.199	0.5789	0	NA	NA		0.0007926	0.000256	0.3222	0.06466	0.2982	0.0529		0.0009066	0.0003526	0.3882	0.2752	0.3235	0.2281	0.0003891	0.4031	0.4172	0.4229	0.4663	0.0003418	0.4041	0.4184
	17:45419061	G	T	0.3912	0.3912	1.008	0.8724		0.3819	0.3874	1.022	0.5259	1.021	0.5512		0.3742	0.3959	1.091	0.2466	1.097	0.2408	0.4003	1.114	0.258	0.3902	1.057	0.556		0.3833	0.3897	1.027	0.31	1.027	0.3114		0.3851	0.393	1.03	0.4728	1.031	0.4892	0.3891	1.022	0.6691	1.018	0.7449	0.3999	1.063	0.2108
	17:45419109	G	A	0.05478	0.05851	1.059	0.5851		0.05421	0.0536	0.9886	0.878	0.9764	0.7505		0.06258	0.05595	0.9202	0.5949	0.9103	0.5664	0.06042	1.013	0.9473	0.05202	0.8511	0.4205		0.05578	0.0553	0.9897	0.8536	0.9923	0.8924		0.0578	0.05853	1.015	0.8638	1.032	0.7369	0.05798	0.9978	0.9837	0.9542	0.6895	0.06015	1.051	0.6251
	17:45419139	G	A	0.2056	0.2002	0.9588	0.4821		0.2079	0.2116	1.017	0.6825	1.026	0.5333		0.2041	0.1891	0.8971	0.2327	0.8554	0.1032	0.1934	0.9132	0.4372	0.185	0.892	0.3161		0.2066	0.2059	0.9919	0.7976	0.985	0.6378		0.2049	0.1996	0.9658	0.491	0.9418	0.2688	0.2008	0.9674	0.5922	0.9258	0.253	0.1914	0.9219	0.1786
	17:45419467	T	A	0.01351	0.01412	1.021	0.9167		0.01355	0.01174	0.8648	0.3316	0.8813	0.3997		0.0158	0.01133	0.6915	0.2612	0.72	0.338	0.01511	0.9177	0.8249	0.008671	0.5304	0.1682		0.01397	0.01248	0.8913	0.3006	0.9037	0.3675		0.01451	0.0141	0.9699	0.8569	1.052	0.7774	0.01245	0.8624	0.4981	1.003	0.991	0.01265	0.8537	0.4483
	17:45420783	C	G	0.004383	0.003834	0.7819	0.4973		0.00176	0.002283	1.321	0.4704	1.3	0.4969		0.004253	0.003541	0.8478	0.7803	0.936	0.9141	0.003021	0.659	0.6062	0.00289	0.7308	0.6982		0.002972	0.00288	0.9707	0.8999	1.005	0.9845		0.004533	0.003702	0.8237	0.5375	0.8009	0.5071	0.003113	0.6781	0.3555	0.5972	0.2644	0.004101	0.938	0.8617
	17:45421002	G	A	0.01315	0.01372	1.014	0.9447		0.01302	0.01174	0.8992	0.4824	0.9171	0.5681		0.0158	0.01133	0.6915	0.2612	0.72	0.338	0.01511	0.9177	0.8249	0.008671	0.5304	0.1682		0.01357	0.01235	0.9069	0.3838	0.9235	0.4833		0.01428	0.01375	0.958	0.8018	1.051	0.7832	0.01206	0.8471	0.4533	1.002	0.9948	0.01265	0.8692	0.5026
	17:45421129	A	C	0.009496	0.01049	1.072	0.7744		0.01021	0.007502	0.7549	0.113	0.7561	0.116		0.006075	0.01062	2.095	0.07875	2.327	0.05134	0.01208	2.385	0.07588	0.01012	1.96	0.1899		0.009314	0.008705	0.9443	0.6702	0.9423	0.6628		0.00816	0.01058	1.309	0.208	1.307	0.2386	0.01089	1.322	0.2747	1.516	0.1272	0.009569	1.189	0.4995
	17:45421235	G	A	0.05771	0.06195	1.048	0.6433		0.05649	0.0611	1.094	0.2157	1.093	0.2181		0.05286	0.06091	1.155	0.3631	1.103	0.5532	0.04381	0.8114	0.3452	0.07659	1.508	0.02588		0.05627	0.06119	1.095	0.09709	1.087	0.1328		0.05598	0.05941	1.056	0.5309	0.9906	0.9187	0.0607	1.063	0.5612	1.01	0.932	0.06015	1.067	0.5255
	17:45421273	T	G	0.01351	0.01412	1.021	0.9167		0.01355	0.01174	0.8648	0.3316	0.8813	0.3997		0.0158	0.01133	0.6915	0.2612	0.72	0.338	0.01511	0.9177	0.8249	0.008671	0.5304	0.1682		0.01397	0.01248	0.8913	0.3006	0.9037	0.3675		0.01451	0.0141	0.9699	0.8569	1.052	0.7774	0.01245	0.8624	0.4981	1.003	0.991	0.01265	0.8537	0.4483
	17:45422285	G	C	0.01315	0.01372	1.014	0.9447		0.01302	0.01174	0.8992	0.4824	0.9171	0.5681		0.0158	0.01133	0.6915	0.2612	0.72	0.338	0.01511	0.9177	0.8249	0.008671	0.5304	0.1682		0.01357	0.01235	0.9069	0.3838	0.9235	0.4833		0.01428	0.01375	0.958	0.8018	1.051	0.7832	0.01206	0.8471	0.4533	1.002	0.9948	0.01265	0.8692	0.5026
	17:45422605	A	G	0.01351	0.01412	1.021	0.9167		0.01355	0.01185	0.8726	0.3615	0.8887	0.4308		0.0158	0.01133	0.6915	0.2612	0.72	0.338	0.01511	0.9177	0.8249	0.008671	0.5304	0.1682		0.01397	0.01254	0.896	0.3228	0.9082	0.3912		0.01451	0.0141	0.9699	0.8569	1.052	0.7774	0.01245	0.8624	0.4981	1.003	0.991	0.01265	0.8537	0.4483
	17:45422623	G	A	0.0003652	0.002018	5.423	0.1076		0.001936	0.00174	0.8787	0.7421	0.9181	0.8281		0.001215	0.0007082	0.5781	0.6565	0.4525	0.5466	0	NA	NA	0.001445	1.15	0.9095		0.001387	0.001728	1.235	0.5232	1.151	0.6745		0.00068	0.001763	2.569	0.1526	2.064	0.3025	0.002335	3.318	0.09097	2.98	0.1639	0.001025	1.485	0.6306
	17:45422628	A	G	0.4606	0.4645	1.019	0.6879		0.4509	0.4536	1.01	0.7641	1.008	0.8234		0.4544	0.4632	1.044	0.5598	1.049	0.5357	0.4758	1.104	0.2926	0.4509	0.9846	0.8667		0.4543	0.4582	1.016	0.5442	1.017	0.5098		0.4587	0.4661	1.029	0.4758	1.038	0.3858	0.4599	1.011	0.8314	1.005	0.9336	0.4737	1.065	0.1922
	17:45422733	G	T	0.05515	0.05811	1.045	0.6737		0.05456	0.05338	0.9779	0.7651	0.9659	0.6427		0.06136	0.05241	0.8626	0.3525	0.8583	0.3587	0.05891	0.9896	0.9576	0.04624	0.7573	0.1823		0.05587	0.05472	0.9752	0.6546	0.9752	0.6586		0.05757	0.058	1.003	0.9768	1.016	0.8684	0.05681	0.9734	0.8027	0.9297	0.5372	0.05913	1.026	0.8055
	17:45423060	T	C	0.01315	0.01372	1.014	0.9447		0.01302	0.01174	0.8992	0.4824	0.9171	0.5681		0.0158	0.01133	0.6915	0.2612	0.72	0.338	0.01511	0.9177	0.8249	0.008671	0.5304	0.1682		0.01357	0.01235	0.9069	0.3838	0.9235	0.4833		0.01428	0.01375	0.958	0.8018	1.051	0.7832	0.01206	0.8471	0.4533	1.002	0.9948	0.01265	0.8692	0.5026
	17:45423370	T	G	0.01351	0.01412	1.021	0.9167		0.01355	0.01174	0.8648	0.3316	0.8813	0.3997		0.0158	0.01133	0.6915	0.2612	0.72	0.338	0.01511	0.9177	0.8249	0.008671	0.5304	0.1682		0.01397	0.01248	0.8913	0.3006	0.9037	0.3675		0.01451	0.0141	0.9699	0.8569	1.052	0.7774	0.01245	0.8624	0.4981	1.003	0.991	0.01265	0.8537	0.4483
	17:45424414	C	T	0.01351	0.01412	1.021	0.9167		0.01355	0.01174	0.8648	0.3316	0.8813	0.3997		0.0158	0.01133	0.6915	0.2612	0.72	0.338	0.01511	0.9177	0.8249	0.008671	0.5304	0.1682		0.01397	0.01248	0.8913	0.3006	0.9037	0.3675		0.01451	0.0141	0.9699	0.8569	1.052	0.7774	0.01245	0.8624	0.4981	1.003	0.991	0.01265	0.8537	0.4483
	17:45424557	T	C	0.01315	0.01372	1.014	0.9447		0.01302	0.01185	0.9073	0.5193	0.9248	0.6055		0.0158	0.01133	0.6915	0.2612	0.72	0.338	0.01511	0.9177	0.8249	0.008671	0.5304	0.1682		0.01357	0.01242	0.9117	0.4098	0.9282	0.511		0.01428	0.01375	0.958	0.8018	1.051	0.7832	0.01206	0.8471	0.4533	1.002	0.9948	0.01265	0.8692	0.5026
	17:45424623	A	G	0.003652	0.004439	1.157	0.7042		0.002992	0.003479	1.175	0.5924	1.201	0.5442		0.003038	0.002833	0.9007	0.8771	0.7656	0.6977	0.004532	1.41	0.6417	0.001445	0.4632	0.4846		0.00317	0.003712	1.181	0.4515	1.124	0.6017		0.0034	0.004408	1.305	0.4185	1.186	0.6275	0.006226	1.763	0.1177	1.543	0.2691	0.002734	0.8037	0.6206
	17:45424662	C	T	0.01351	0.01412	1.021	0.9167		0.01355	0.01185	0.8726	0.3615	0.8887	0.4308		0.0158	0.01133	0.6915	0.2612	0.72	0.338	0.01511	0.9177	0.8249	0.008671	0.5304	0.1682		0.01397	0.01254	0.896	0.3228	0.9082	0.3912		0.01451	0.0141	0.9699	0.8569	1.052	0.7774	0.01245	0.8624	0.4981	1.003	0.991	0.01265	0.8537	0.4483
	17:45425016	G	A	0.01315	0.01372	1.014	0.9447		0.01302	0.01174	0.8992	0.4824	0.9171	0.5681		0.0158	0.01133	0.6915	0.2612	0.72	0.338	0.01511	0.9177	0.8249	0.008671	0.5304	0.1682		0.01357	0.01235	0.9069	0.3838	0.9235	0.4833		0.01428	0.01375	0.958	0.8018	1.051	0.7832	0.01206	0.8471	0.4533	1.002	0.9948	0.01265	0.8692	0.5026
	17:45425115	A	G	0.4817	0.4732	0.9694	0.5144		0.4921	0.4854	0.9733	0.421	0.9757	0.4657		0.4933	0.4745	0.9223	0.2693	0.9276	0.3279	0.4789	0.9348	0.4718	0.4711	0.9143	0.3288		0.4892	0.4804	0.9653	0.1658	0.9655	0.1736		0.4855	0.4739	0.9574	0.2811	0.9628	0.3792	0.479	0.9739	0.5938	0.9923	0.8849	0.4658	0.9243	0.1019
	17:45425144	C	T	0.3923	0.3921	1.007	0.887		0.3831	0.3882	1.021	0.5497	1.02	0.5712		0.3761	0.3959	1.087	0.2651	1.091	0.2691	0.4003	1.111	0.2721	0.3902	1.054	0.5806		0.3846	0.3905	1.025	0.3391	1.026	0.3393		0.3864	0.3937	1.03	0.48	1.03	0.5032	0.3895	1.02	0.6973	1.015	0.7868	0.4012	1.066	0.1932
	17:45425287	T	C	0.05734	0.06094	1.101	0.3419		0.05121	0.05121	1	0.9984	1.005	0.9525		0.04982	0.05099	1.038	0.8254	0.9911	0.9601	0.04079	0.7948	0.3173	0.05925	1.22	0.3256		0.05261	0.05453	1.042	0.4642	1.034	0.566		0.0544	0.05906	1.093	0.3112	1.042	0.656	0.05447	1.011	0.9191	0.9736	0.8218	0.06254	1.164	0.137
	17:45425697	G	T	0.05515	0.05811	1.045	0.6737		0.05456	0.05349	0.9801	0.7874	0.9679	0.6625		0.06136	0.05241	0.8626	0.3525	0.8583	0.3587	0.05891	0.9896	0.9576	0.04624	0.7573	0.1823		0.05587	0.05479	0.9764	0.6705	0.9764	0.6739		0.05757	0.058	1.003	0.9768	1.016	0.8684	0.05681	0.9734	0.8027	0.9297	0.5372	0.05913	1.026	0.8055
	17:45425921	G	A	0.0683	0.07183	1.04	0.6793		0.06758	0.06501	0.9595	0.5419	0.9535	0.4837		0.07716	0.06374	0.8192	0.1726	0.8225	0.2017	0.07402	0.9729	0.8788	0.05491	0.698	0.06335		0.06945	0.06701	0.9591	0.4121	0.9626	0.46		0.07185	0.07176	0.993	0.9288	1.024	0.7808	0.06887	0.9455	0.5696	0.9418	0.5767	0.07177	0.9923	0.9343
	17:45426140	G	T	0.005113	0.007264	1.344	0.3517		0.006514	0.006741	1.025	0.9072	1.037	0.8638		0.008505	0.004249	0.5094	0.1591	0.5829	0.2733	0.004532	0.5174	0.3042	0.004335	0.5243	0.3005		0.006441	0.006656	1.021	0.8958	0.9961	0.9804		0.006346	0.006876	1.075	0.7733	1.039	0.8875	0.006226	0.9536	0.8806	0.8742	0.6977	0.007861	1.251	0.4313
	17:45427420	A	G	0.3912	0.3906	1.005	0.9152		0.3821	0.3871	1.02	0.5591	1.019	0.5863		0.3748	0.3959	1.091	0.2486	1.094	0.2567	0.4003	1.114	0.2593	0.3902	1.057	0.5598		0.3835	0.3894	1.025	0.3488	1.025	0.3457		0.3853	0.3925	1.028	0.5098	1.029	0.5156	0.3883	1.019	0.7151	1.016	0.7732	0.3995	1.062	0.2214
	17:45427508	A	C	0.05771	0.06094	1.094	0.377		0.05121	0.05121	1	0.9984	1.005	0.9525		0.04982	0.05099	1.038	0.8254	0.9911	0.9601	0.04079	0.7948	0.3173	0.05925	1.22	0.3256		0.0527	0.05453	1.04	0.4864	1.032	0.5883		0.05462	0.05906	1.087	0.3366	1.037	0.6939	0.05447	1.007	0.9516	0.9702	0.7982	0.06254	1.158	0.1504
	17:45427899	G	T	0.05771	0.06094	1.094	0.377		0.05121	0.05121	1	0.9984	1.005	0.9525		0.04982	0.05099	1.038	0.8254	0.9911	0.9601	0.04079	0.7948	0.3173	0.05925	1.22	0.3256		0.0527	0.05453	1.04	0.4864	1.032	0.5883		0.05462	0.05906	1.087	0.3366	1.037	0.6939	0.05447	1.007	0.9516	0.9702	0.7982	0.06254	1.158	0.1504
	17:45427951	G	T	0.05771	0.06255	1.058	0.5722		0.05685	0.06099	1.084	0.263	1.084	0.262		0.05164	0.06161	1.198	0.2545	1.152	0.3936	0.04381	0.8302	0.4017	0.07803	1.58	0.01306		0.05627	0.06138	1.099	0.08481	1.088	0.1257		0.05553	0.05994	1.075	0.4044	1.001	0.9942	0.06187	1.094	0.3909	1.026	0.8187	0.06049	1.083	0.4341
	17:45428478	C	T	0.001461	0.001614	1.091	0.8878		0.002288	0.001413	0.6157	0.2175	0.6415	0.2604		0.001215	0.002125	1.613	0.6027	0.9614	0.9662	0.001511	1.116	0.9294	0.00289	2.147	0.4494		0.001882	0.001536	0.8026	0.475	0.7798	0.426		0.00136	0.001587	1.179	0.7553	1.054	0.9256	0.001946	1.438	0.5509	1.261	0.7263	0.001367	1.007	0.9918
	17:45428506	G	A	0.01315	0.01372	1.014	0.9447		0.01302	0.01163	0.891	0.4463	0.9092	0.5311		0.0158	0.01133	0.6915	0.2612	0.72	0.338	0.01511	0.9177	0.8249	0.008671	0.5304	0.1682		0.01357	0.01229	0.902	0.359	0.9187	0.4556		0.01428	0.01375	0.958	0.8018	1.051	0.7832	0.01206	0.8471	0.4533	1.002	0.9948	0.01265	0.8692	0.5026
	17:45428957	C	T	0.003287	0.003027	0.9405	0.8854		0.003168	0.003805	1.154	0.6236	1.169	0.5927		0.001215	0.004249	3.535	0.1234	2.265	0.3323	0.001511	1.241	0.8612	0.00578	5.217	0.05803		0.002873	0.003584	1.23	0.3674	1.228	0.375		0.002493	0.002821	1.159	0.7077	0.9587	0.9184	0.002724	1.147	0.7784	1.14	0.8011	0.001367	0.5711	0.3395
	17:45428974	C	T	0.0003652	0.0002018	0.5513	0.676		0.000352	0.0002174	0.7819	0.8074	0.7476	0.7738		0.0006075	0.0007082	1.792	0.6877	2.063	0.6211	0	NA	NA	0.001445	3.353	0.4096		0.0003963	0.000256	0.7203	0.6455	0.8795	0.8584		0.0004533	0.0001763	0.3834	0.4365	0.5289	0.6194	0.0003891	0.7879	0.8469	1.421	0.7892	0	NA	NA
	17:45429377	T	C	0.004383	0.002825	0.6161	0.222		0.00264	0.001087	0.4067	0.02801	0.3946	0.02356		0.003645	0.0007082	0.1787	0.1118	0.2212	0.173	0.001511	0.3831	0.3762	0	NA	NA		0.003269	0.0016	0.484	0.006369	0.487	0.007667		0.00408	0.002645	0.6258	0.1827	0.6457	0.2362	0.002724	0.6401	0.3196	0.6654	0.3939	0.002392	0.5917	0.2412
	17:45429431	T	C	0.05478	0.05771	1.043	0.6864		0.05403	0.05338	0.9878	0.8697	0.9756	0.7427		0.06136	0.05241	0.8626	0.3525	0.8583	0.3587	0.05891	0.9896	0.9576	0.04624	0.7573	0.1823		0.05548	0.0546	0.9798	0.7172	0.9808	0.7345		0.05734	0.05765	0.9995	0.9952	1.015	0.8723	0.05642	0.9699	0.7769	0.929	0.5344	0.05913	1.031	0.7698
	17:45429549	T	C	0.03141	0.0341	1.059	0.6677		0.03609	0.03044	0.8447	0.07295	0.8492	0.08316		0.03098	0.03116	1.034	0.877	1.128	0.5921	0.03323	1.102	0.7158	0.03179	1.041	0.8804		0.03399	0.03162	0.9311	0.3193	0.9383	0.3808		0.03128	0.03367	1.071	0.5454	1.125	0.3318	0.03463	1.097	0.502	1.275	0.1	0.03042	0.9606	0.7728
	17:45429560	A	G	0.002191	0.003027	1.322	0.5652		0.00176	0.001957	1.099	0.8119	1.062	0.8797		0.001823	0.001416	0.8052	0.8133	0.856	0.8699	0.001511	0.8492	0.8879	0.001445	0.7581	0.8115		0.001882	0.00224	1.188	0.5469	1.215	0.4997		0.00204	0.002821	1.399	0.4225	1.45	0.3953	0.00428	2.082	0.1045	2.18	0.09896	0.003076	1.574	0.3386
	17:45429725	T	C	0.01315	0.01372	1.014	0.9447		0.01302	0.01174	0.8992	0.4824	0.9171	0.5681		0.0158	0.01133	0.6915	0.2612	0.72	0.338	0.01511	0.9177	0.8249	0.008671	0.5304	0.1682		0.01357	0.01235	0.9069	0.3838	0.9235	0.4833		0.01428	0.01375	0.958	0.8018	1.051	0.7832	0.01206	0.8471	0.4533	1.002	0.9948	0.01265	0.8692	0.5026
	17:45429747	C	T	0.003652	0.006255	1.837	0.09808		0.005808	0.005871	0.9978	0.992	1.014	0.95		0.005468	0.004958	0.8875	0.8145	0.6369	0.3962	0.001511	0.2659	0.2106	0.007225	1.257	0.6853		0.005152	0.005888	1.142	0.4429	1.147	0.4342		0.004306	0.005642	1.347	0.3078	1.338	0.3469	0.005837	1.403	0.333	1.429	0.346	0.00581	1.39	0.3292
	17:45430163	C	A	0.05478	0.05771	1.043	0.6864		0.05403	0.05338	0.9878	0.8697	0.9756	0.7427		0.06136	0.05241	0.8626	0.3525	0.8583	0.3587	0.05891	0.9896	0.9576	0.04624	0.7573	0.1823		0.05548	0.0546	0.9798	0.7172	0.9808	0.7345		0.05734	0.05765	0.9995	0.9952	1.015	0.8723	0.05642	0.9699	0.7769	0.929	0.5344	0.05913	1.031	0.7698
	17:45430534	A	G	0.3923	0.3923	1.008	0.8665		0.3831	0.3881	1.02	0.558	1.019	0.5791		0.3761	0.3959	1.087	0.2651	1.091	0.2691	0.4003	1.111	0.2721	0.3902	1.054	0.5806		0.3846	0.3905	1.025	0.338	1.026	0.3379		0.3864	0.3939	1.031	0.4654	1.031	0.4888	0.3899	1.022	0.6686	1.017	0.7551	0.4012	1.066	0.1925
	17:45430566	A	G	0.01315	0.01372	1.014	0.9447		0.01302	0.01174	0.8992	0.4824	0.9171	0.5681		0.0158	0.01133	0.6915	0.2612	0.72	0.338	0.01511	0.9177	0.8249	0.008671	0.5304	0.1682		0.01357	0.01235	0.9069	0.3838	0.9235	0.4833		0.01428	0.01375	0.958	0.8018	1.051	0.7832	0.01206	0.8471	0.4533	1.002	0.9948	0.01265	0.8692	0.5026
	17:45430693	T	C	0.003287	0.004439	1.316	0.4907		0.002816	0.003153	1.088	0.7878	1.049	0.8793		0.001215	0.004249	3.25	0.1509	2.957	0.2174	0.001511	1.301	0.831	0.00578	4.52	0.08378		0.002675	0.003648	1.348	0.2034	1.272	0.3115		0.002493	0.004055	1.618	0.1914	1.211	0.6199	0.005447	2.18	0.05447	1.656	0.2433	0.005126	2.045	0.07323
	17:45430863	G	T	0.02849	0.04116	1.441	0.006935		0.02834	0.03196	1.142	0.1833	1.145	0.1771		0.02795	0.03329	1.294	0.2337	1.239	0.3433	0.03474	1.434	0.1788	0.03035	1.152	0.6074		0.02823	0.03488	1.248	0.002832	1.228	0.006509		0.02811	0.04002	1.423	0.001878	1.366	0.0102	0.04397	1.574	0.0006163	1.512	0.004223	0.0393	1.405	0.01072
	17:45431901	G	T	0.01315	0.01372	1.014	0.9447		0.01302	0.01174	0.8992	0.4824	0.9171	0.5681		0.0158	0.01133	0.6915	0.2612	0.72	0.338	0.01511	0.9177	0.8249	0.008671	0.5304	0.1682		0.01357	0.01235	0.9069	0.3838	0.9235	0.4833		0.01428	0.01375	0.958	0.8018	1.051	0.7832	0.01206	0.8471	0.4533	1.002	0.9948	0.01265	0.8692	0.5026
	17:45431929	G	A	0.0007305	0.0006053	0.7971	0.8045		0.00088	0.0008698	0.9438	0.9193	1.027	0.9634		0.0006075	0.0007082	1.057	0.9689	1.409	0.8327	0.001511	1.952	0.6383	0	NA	NA		0.0007926	0.000768	0.9426	0.8971	0.9465	0.9054		0.00068	0.0007052	1.012	0.9875	1.118	0.8921	0.0007782	1.1	0.9174	0.8008	0.8272	0.0006835	0.9669	0.9706
	17:45431935	A	G	0.0683	0.07183	1.04	0.6793		0.06758	0.06512	0.9612	0.559	0.9551	0.499		0.07716	0.06374	0.8192	0.1726	0.8225	0.2017	0.07402	0.9729	0.8788	0.05491	0.698	0.06335		0.06945	0.06708	0.9601	0.4239	0.9636	0.4723		0.07185	0.07176	0.993	0.9288	1.024	0.7808	0.06887	0.9455	0.5696	0.9418	0.5767	0.07177	0.9923	0.9343
	17:45432213	A	G	0.01315	0.01372	1.014	0.9447		0.01302	0.01174	0.8992	0.4824	0.9171	0.5681		0.0158	0.01133	0.6915	0.2612	0.72	0.338	0.01511	0.9177	0.8249	0.008671	0.5304	0.1682		0.01357	0.01235	0.9069	0.3838	0.9235	0.4833		0.01428	0.01375	0.958	0.8018	1.051	0.7832	0.01206	0.8471	0.4533	1.002	0.9948	0.01265	0.8692	0.5026
	17:45432403	T	C	0.01059	0.0115	1.044	0.8501		0.009683	0.01044	1.082	0.645	1.066	0.7104		0.01458	0.00779	0.5264	0.07731	0.4803	0.05534	0.006042	0.4194	0.1059	0.007225	0.4818	0.1365		0.0108	0.01056	0.9684	0.7961	0.9717	0.8201		0.01224	0.01093	0.8836	0.5084	0.8839	0.539	0.01089	0.8747	0.5665	0.8849	0.6299	0.01025	0.8574	0.5006
	17:45432680	T	G	0.0683	0.07183	1.04	0.6793		0.06758	0.06512	0.9612	0.559	0.9551	0.499		0.07716	0.06374	0.8192	0.1726	0.8225	0.2017	0.07402	0.9729	0.8788	0.05491	0.698	0.06335		0.06945	0.06708	0.9601	0.4239	0.9636	0.4723		0.07185	0.07176	0.993	0.9288	1.024	0.7808	0.06887	0.9455	0.5696	0.9418	0.5767	0.07177	0.9923	0.9343
	17:45432883	G	A	0.01315	0.01372	1.014	0.9447		0.01302	0.01174	0.8992	0.4824	0.9171	0.5681		0.0158	0.01133	0.6915	0.2612	0.72	0.338	0.01511	0.9177	0.8249	0.008671	0.5304	0.1682		0.01357	0.01235	0.9069	0.3838	0.9235	0.4833		0.01428	0.01375	0.958	0.8018	1.051	0.7832	0.01206	0.8471	0.4533	1.002	0.9948	0.01265	0.8692	0.5026
	17:45432920	T	C	0.06063	0.05347	0.8698	0.17		0.05777	0.05838	1.008	0.9091	1	0.996		0.04982	0.05595	1.107	0.5343	1.04	0.8168	0.0574	1.133	0.5405	0.05202	1.015	0.9409		0.05728	0.05671	0.984	0.7701	0.9795	0.7116		0.05666	0.05413	0.9489	0.5508	0.9194	0.3703	0.05253	0.9205	0.4496	0.8781	0.272	0.05126	0.903	0.3357
	17:45433666	G	A	0.0683	0.07183	1.04	0.6793		0.06758	0.06512	0.9612	0.559	0.9551	0.499		0.07716	0.06374	0.8192	0.1726	0.8225	0.2017	0.07402	0.9729	0.8788	0.05491	0.698	0.06335		0.06945	0.06708	0.9601	0.4239	0.9636	0.4723		0.07185	0.07176	0.993	0.9288	1.024	0.7808	0.06887	0.9455	0.5696	0.9418	0.5767	0.07177	0.9923	0.9343
	17:45433997	A	G	0.0683	0.07183	1.04	0.6793		0.06758	0.06512	0.9612	0.559	0.9551	0.499		0.07716	0.06374	0.8192	0.1726	0.8225	0.2017	0.07402	0.9729	0.8788	0.05491	0.698	0.06335		0.06945	0.06708	0.9601	0.4239	0.9636	0.4723		0.07185	0.07176	0.993	0.9288	1.024	0.7808	0.06887	0.9455	0.5696	0.9418	0.5767	0.07177	0.9923	0.9343
	17:45434088	G	A	0.0157	0.0115	0.7345	0.1282		0.0139	0.01544	1.106	0.4739	1.116	0.4355		0.0164	0.01841	1.088	0.7601	1.087	0.7741	0.02417	1.388	0.3022	0.01301	0.8059	0.5747		0.01476	0.01446	0.9707	0.7788	0.9775	0.832		0.01587	0.01305	0.8207	0.2379	0.8518	0.378	0.01362	0.852	0.4391	0.7932	0.3066	0.0123	0.7858	0.2403
	17:45435033	A	G	0.01315	0.01372	1.014	0.9447		0.01302	0.01174	0.8992	0.4824	0.9171	0.5681		0.0158	0.01133	0.6915	0.2612	0.72	0.338	0.01511	0.9177	0.8249	0.008671	0.5304	0.1682		0.01357	0.01235	0.9069	0.3838	0.9235	0.4833		0.01428	0.01375	0.958	0.8018	1.051	0.7832	0.01206	0.8471	0.4533	1.002	0.9948	0.01265	0.8692	0.5026
	17:45438326	A	G	0.005844	0.004641	0.8011	0.5003		0.003872	0.003696	0.9469	0.843	0.9555	0.8689		0.003038	0.003541	1.111	0.8689	1.055	0.9369	0.001511	0.4557	0.4752	0.004335	1.456	0.6104		0.00426	0.003968	0.9419	0.7644	0.9438	0.7746		0.00476	0.004231	0.8901	0.6987	0.7917	0.4587	0.003113	0.6827	0.3625	0.5769	0.2174	0.004785	1.072	0.8422
	17:45438337	A	T	0.0683	0.07183	1.04	0.6793		0.06758	0.06512	0.9612	0.559	0.9551	0.499		0.07716	0.06374	0.8192	0.1726	0.8225	0.2017	0.07402	0.9729	0.8788	0.05491	0.698	0.06335		0.06945	0.06708	0.9601	0.4239	0.9636	0.4723		0.07185	0.07176	0.993	0.9288	1.024	0.7808	0.06887	0.9455	0.5696	0.9418	0.5767	0.07177	0.9923	0.9343
	17:45438417	G	A	0.0683	0.07183	1.04	0.6793		0.06758	0.06512	0.9612	0.559	0.9551	0.499		0.07716	0.06374	0.8192	0.1726	0.8225	0.2017	0.07402	0.9729	0.8788	0.05491	0.698	0.06335		0.06945	0.06708	0.9601	0.4239	0.9636	0.4723		0.07185	0.07176	0.993	0.9288	1.024	0.7808	0.06887	0.9455	0.5696	0.9418	0.5767	0.07177	0.9923	0.9343
	17:45438515	C	T	0.05478	0.05771	1.043	0.6864		0.05403	0.05338	0.9878	0.8697	0.9756	0.7427		0.06136	0.05241	0.8626	0.3525	0.8583	0.3587	0.05891	0.9896	0.9576	0.04624	0.7573	0.1823		0.05548	0.0546	0.9798	0.7172	0.9808	0.7345		0.05734	0.05765	0.9995	0.9952	1.015	0.8723	0.05642	0.9699	0.7769	0.929	0.5344	0.05913	1.031	0.7698
	17:45438690	C	G	0.0683	0.07183	1.04	0.6793		0.06758	0.06512	0.9612	0.559	0.9551	0.499		0.07716	0.06374	0.8192	0.1726	0.8225	0.2017	0.07402	0.9729	0.8788	0.05491	0.698	0.06335		0.06945	0.06708	0.9601	0.4239	0.9636	0.4723		0.07185	0.07176	0.993	0.9288	1.024	0.7808	0.06887	0.9455	0.5696	0.9418	0.5767	0.07177	0.9923	0.9343
	17:45438788	T	C	0.01205	0.0109	0.8918	0.6099		0.0088	0.007719	0.8805	0.4915	0.8726	0.4625		0.008505	0.01062	1.411	0.367	1.482	0.3229	0.01511	2.207	0.06694	0.00578	0.7132	0.5583		0.00961	0.008961	0.9322	0.5976	0.9077	0.4738		0.01065	0.01128	1.051	0.7994	0.9877	0.953	0.009339	0.8673	0.576	0.8103	0.45	0.01094	1.018	0.938
	17:45438952	T	C	0.4814	0.4734	0.9715	0.5447		0.4919	0.4855	0.9745	0.4407	0.9768	0.4853		0.4933	0.4738	0.9198	0.2543	0.9232	0.2981	0.4773	0.9295	0.4354	0.4711	0.9142	0.3292		0.489	0.4805	0.9664	0.1796	0.9665	0.1874		0.4853	0.4739	0.9582	0.291	0.9634	0.3877	0.479	0.9748	0.6072	0.9939	0.9085	0.4662	0.9263	0.1122
	17:45439561	C	A	0.0683	0.07183	1.04	0.6793		0.06758	0.06512	0.9612	0.559	0.9551	0.499		0.07716	0.06374	0.8192	0.1726	0.8225	0.2017	0.07402	0.9729	0.8788	0.05491	0.698	0.06335		0.06945	0.06708	0.9601	0.4239	0.9636	0.4723		0.07185	0.07176	0.993	0.9288	1.024	0.7808	0.06887	0.9455	0.5696	0.9418	0.5767	0.07177	0.9923	0.9343
	17:45440072	A	G	0.005113	0.002623	0.5049	0.07842		0.004224	0.003805	0.9063	0.7119	0.9037	0.7045		0.003645	0.004958	1.408	0.5437	1.528	0.4679	0.004532	1.31	0.7067	0.00578	1.567	0.4922		0.004359	0.00352	0.8042	0.2836	0.8147	0.3197		0.004533	0.002821	0.6243	0.1627	0.6102	0.1693	0.003113	0.687	0.3727	0.5749	0.2171	0.003076	0.6911	0.3603
	17:45440167	A	C	0.0683	0.07183	1.04	0.6793		0.06758	0.06512	0.9612	0.559	0.9551	0.499		0.07716	0.06374	0.8192	0.1726	0.8225	0.2017	0.07402	0.9729	0.8788	0.05491	0.698	0.06335		0.06945	0.06708	0.9601	0.4239	0.9636	0.4723		0.07185	0.07176	0.993	0.9288	1.024	0.7808	0.06887	0.9455	0.5696	0.9418	0.5767	0.07177	0.9923	0.9343
	17:45440269	T	C	0.4814	0.4734	0.9715	0.5447		0.4919	0.4855	0.9745	0.4407	0.9768	0.4853		0.4933	0.4738	0.9198	0.2543	0.9232	0.2981	0.4773	0.9295	0.4354	0.4711	0.9142	0.3292		0.489	0.4805	0.9664	0.1796	0.9665	0.1874		0.4853	0.4739	0.9582	0.291	0.9634	0.3877	0.479	0.9748	0.6072	0.9939	0.9085	0.4662	0.9263	0.1122
	17:45440296	G	A	0.0683	0.07183	1.04	0.6793		0.06758	0.06512	0.9612	0.559	0.9551	0.499		0.07716	0.06374	0.8192	0.1726	0.8225	0.2017	0.07402	0.9729	0.8788	0.05491	0.698	0.06335		0.06945	0.06708	0.9601	0.4239	0.9636	0.4723		0.07185	0.07176	0.993	0.9288	1.024	0.7808	0.06887	0.9455	0.5696	0.9418	0.5767	0.07177	0.9923	0.9343
	17:45440385	T	C	0.4814	0.4734	0.9715	0.5447		0.4919	0.4855	0.9745	0.4407	0.9768	0.4853		0.4933	0.4738	0.9198	0.2543	0.9232	0.2981	0.4773	0.9295	0.4354	0.4711	0.9142	0.3292		0.489	0.4805	0.9664	0.1796	0.9665	0.1874		0.4853	0.4739	0.9582	0.291	0.9634	0.3877	0.479	0.9748	0.6072	0.9939	0.9085	0.4662	0.9263	0.1122
	17:45440856	T	C	0.0683	0.07183	1.04	0.6793		0.06758	0.06512	0.9612	0.559	0.9551	0.499		0.07716	0.06374	0.8192	0.1726	0.8225	0.2017	0.07402	0.9729	0.8788	0.05491	0.698	0.06335		0.06945	0.06708	0.9601	0.4239	0.9636	0.4723		0.07185	0.07176	0.993	0.9288	1.024	0.7808	0.06887	0.9455	0.5696	0.9418	0.5767	0.07177	0.9923	0.9343
	17:45440948	C	T	0.01315	0.01372	1.014	0.9447		0.01302	0.01174	0.8992	0.4824	0.9171	0.5681		0.0158	0.01133	0.6915	0.2612	0.72	0.338	0.01511	0.9177	0.8249	0.008671	0.5304	0.1682		0.01357	0.01235	0.9069	0.3838	0.9235	0.4833		0.01428	0.01375	0.958	0.8018	1.051	0.7832	0.01206	0.8471	0.4533	1.002	0.9948	0.01265	0.8692	0.5026
	17:45441486	A	G	0.0683	0.07183	1.04	0.6793		0.06758	0.06512	0.9612	0.559	0.9551	0.499		0.07716	0.06374	0.8192	0.1726	0.8225	0.2017	0.07402	0.9729	0.8788	0.05491	0.698	0.06335		0.06945	0.06708	0.9601	0.4239	0.9636	0.4723		0.07185	0.07176	0.993	0.9288	1.024	0.7808	0.06887	0.9455	0.5696	0.9418	0.5767	0.07177	0.9923	0.9343
	17:45441520	T	C	0.003652	0.01312	3.822	9.61e-05		0.003872	0.006414	1.679	0.03835	1.686	0.0371		0.004253	0.008499	2.116	0.1223	1.94	0.1858	0.007553	1.91	0.2838	0.008671	2.149	0.1792		0.003864	0.008705	2.293	5.58e-06	2.311	6.08e-06		0.003853	0.01234	3.248	1.63e-05	3.202	4.63e-05	0.01518	4.331	7.71e-07	4.273	4.32e-06	0.01333	3.578	1.52e-05
	17:45441715	G	C	0.01315	0.01372	1.014	0.9447		0.01302	0.01174	0.8992	0.4824	0.9171	0.5681		0.0158	0.01133	0.6915	0.2612	0.72	0.338	0.01511	0.9177	0.8249	0.008671	0.5304	0.1682		0.01357	0.01235	0.9069	0.3838	0.9235	0.4833		0.01428	0.01375	0.958	0.8018	1.051	0.7832	0.01206	0.8471	0.4533	1.002	0.9948	0.01265	0.8692	0.5026
	17:45441804	A	G	0.1644	0.1578	0.9515	0.4388		0.1646	0.1641	0.9943	0.9	0.996	0.93		0.1701	0.1856	1.103	0.316	1.135	0.218	0.1979	1.197	0.138	0.1763	1.034	0.7868		0.1656	0.164	0.9865	0.6931	0.9946	0.8761		0.167	0.1627	0.9658	0.5204	1.001	0.9862	0.1654	0.989	0.8697	0.9958	0.954	0.1661	0.9897	0.8719
	17:45441964	C	A	0.01315	0.01372	1.014	0.9447		0.01302	0.01163	0.891	0.4463	0.9092	0.5311		0.0158	0.01133	0.6915	0.2612	0.72	0.338	0.01511	0.9177	0.8249	0.008671	0.5304	0.1682		0.01357	0.01229	0.902	0.359	0.9187	0.4556		0.01428	0.01375	0.958	0.8018	1.051	0.7832	0.01206	0.8471	0.4533	1.002	0.9948	0.01265	0.8692	0.5026
	17:45442049	G	A	0.3926	0.3921	1.005	0.9111		0.3831	0.3881	1.02	0.5585	1.019	0.5811		0.3767	0.3966	1.087	0.2647	1.092	0.2628	0.4018	1.115	0.2565	0.3902	1.05	0.6028		0.3848	0.3905	1.024	0.3562	1.025	0.3562		0.3869	0.3939	1.028	0.4976	1.029	0.5174	0.3899	1.02	0.7019	1.014	0.8071	0.4009	1.062	0.2182
	17:45442363	C	T	0.3926	0.3921	1.005	0.9111		0.3831	0.3881	1.02	0.5585	1.019	0.5811		0.3767	0.3966	1.087	0.2647	1.092	0.2628	0.4018	1.115	0.2565	0.3902	1.05	0.6028		0.3848	0.3905	1.024	0.3562	1.025	0.3562		0.3869	0.3939	1.028	0.4976	1.029	0.5174	0.3899	1.02	0.7019	1.014	0.8071	0.4009	1.062	0.2182
	17:45442722	A	G	0.0683	0.07183	1.04	0.6793		0.06758	0.06501	0.9595	0.5419	0.9535	0.4837		0.07716	0.06374	0.8192	0.1726	0.8225	0.2017	0.07402	0.9729	0.8788	0.05491	0.698	0.06335		0.06945	0.06701	0.9591	0.4121	0.9626	0.46		0.07185	0.07176	0.993	0.9288	1.024	0.7808	0.06887	0.9455	0.5696	0.9418	0.5767	0.07177	0.9923	0.9343
	17:45442906	G	A	0.006574	0.00565	0.9251	0.7961		0.002464	0.004023	1.661	0.1076	1.676	0.1023		0.003038	0.002833	0.9879	0.9857	1	0.9996	0.001511	0.4986	0.5283	0.004335	1.494	0.5868		0.003666	0.004544	1.258	0.2597	1.166	0.4595		0.005213	0.005465	1.067	0.8153	0.8258	0.5144	0.004669	0.8928	0.7519	0.6592	0.2812	0.005468	1.04	0.9061
	17:45443494	A	G	0.4609	0.4647	1.019	0.6978		0.4507	0.4535	1.011	0.7574	1.008	0.8186		0.4544	0.4632	1.044	0.5603	1.047	0.5545	0.4758	1.105	0.2912	0.4509	0.9842	0.8632		0.4543	0.4582	1.016	0.5444	1.017	0.5145		0.459	0.4663	1.029	0.4774	1.037	0.3976	0.4603	1.011	0.82	1.004	0.9469	0.4737	1.065	0.1982
	17:45443664	C	G	0.3926	0.3921	1.005	0.9111		0.383	0.3881	1.021	0.5437	1.02	0.5668		0.3761	0.3959	1.087	0.2651	1.091	0.2691	0.4003	1.111	0.2721	0.3902	1.054	0.5806		0.3846	0.3904	1.025	0.3445	1.025	0.3482		0.3867	0.3937	1.029	0.494	1.028	0.5284	0.3899	1.021	0.6864	1.014	0.7991	0.4009	1.064	0.2104
	17:45444166	C	T	0.05478	0.05771	1.043	0.6864		0.05403	0.05338	0.9878	0.8697	0.9756	0.7427		0.06136	0.05241	0.8626	0.3525	0.8583	0.3587	0.05891	0.9896	0.9576	0.04624	0.7573	0.1823		0.05548	0.0546	0.9798	0.7172	0.9808	0.7345		0.05734	0.05765	0.9995	0.9952	1.015	0.8723	0.05642	0.9699	0.7769	0.929	0.5344	0.05913	1.031	0.7698
	17:45444611	T	C	0.01315	0.01372	1.014	0.9447		0.01302	0.01174	0.8992	0.4824	0.9171	0.5681		0.0158	0.01133	0.6915	0.2612	0.72	0.338	0.01511	0.9177	0.8249	0.008671	0.5304	0.1682		0.01357	0.01235	0.9069	0.3838	0.9235	0.4833		0.01428	0.01375	0.958	0.8018	1.051	0.7832	0.01206	0.8471	0.4533	1.002	0.9948	0.01265	0.8692	0.5026
	17:45444868	C	G	0.0683	0.07183	1.04	0.6793		0.06758	0.06512	0.9612	0.559	0.9551	0.499		0.07716	0.06374	0.8192	0.1726	0.8225	0.2017	0.07402	0.9729	0.8788	0.05491	0.698	0.06335		0.06945	0.06708	0.9601	0.4239	0.9636	0.4723		0.07185	0.07176	0.993	0.9288	1.024	0.7808	0.06887	0.9455	0.5696	0.9418	0.5767	0.07177	0.9923	0.9343
	17:45445022	A	G	0.01315	0.01372	1.014	0.9447		0.01302	0.01174	0.8992	0.4824	0.9171	0.5681		0.0158	0.01133	0.6915	0.2612	0.72	0.338	0.01511	0.9177	0.8249	0.008671	0.5304	0.1682		0.01357	0.01235	0.9069	0.3838	0.9235	0.4833		0.01428	0.01375	0.958	0.8018	1.051	0.7832	0.01206	0.8471	0.4533	1.002	0.9948	0.01265	0.8692	0.5026
	17:45445177	A	G	0.05515	0.05811	1.045	0.6737		0.05456	0.05338	0.9779	0.7651	0.9659	0.6427		0.06136	0.05241	0.8626	0.3525	0.8583	0.3587	0.05891	0.9896	0.9576	0.04624	0.7573	0.1823		0.05587	0.05472	0.9752	0.6546	0.9752	0.6586		0.05757	0.058	1.003	0.9768	1.016	0.8684	0.05681	0.9734	0.8027	0.9297	0.5372	0.05913	1.026	0.8055
	17:45445229	C	T	0.4609	0.4647	1.019	0.6978		0.4509	0.4536	1.01	0.7642	1.008	0.8252		0.455	0.4639	1.044	0.5593	1.048	0.5445	0.4773	1.108	0.2748	0.4509	0.9813	0.8383		0.4545	0.4583	1.015	0.5523	1.017	0.5179		0.4592	0.4665	1.029	0.4809	1.038	0.3883	0.4603	1.01	0.836	1.003	0.955	0.4737	1.063	0.2055
	17:45445440	C	T	0.01315	0.01372	1.014	0.9447		0.01302	0.01163	0.891	0.4463	0.9092	0.5311		0.0158	0.01133	0.6915	0.2612	0.72	0.338	0.01511	0.9177	0.8249	0.008671	0.5304	0.1682		0.01357	0.01229	0.902	0.359	0.9187	0.4556		0.01428	0.01375	0.958	0.8018	1.051	0.7832	0.01206	0.8471	0.4533	1.002	0.9948	0.01265	0.8692	0.5026
	17:45445819	A	T	0.1267	0.1154	0.9046	0.173		0.1285	0.1314	1.025	0.6307	1.029	0.5695		0.1276	0.114	0.8703	0.211	0.8286	0.1081	0.1178	0.9062	0.4843	0.1127	0.8751	0.3384		0.1276	0.1248	0.9727	0.4722	0.9689	0.4179		0.1265	0.116	0.9067	0.1136	0.8942	0.09281	0.1191	0.9313	0.3502	0.899	0.2004	0.1128	0.876	0.07595
	17:45446158	G	A	0.0683	0.07183	1.04	0.6793		0.06758	0.06512	0.9612	0.559	0.9551	0.499		0.07716	0.06374	0.8192	0.1726	0.8225	0.2017	0.07402	0.9729	0.8788	0.05491	0.698	0.06335		0.06945	0.06708	0.9601	0.4239	0.9636	0.4723		0.07185	0.07176	0.993	0.9288	1.024	0.7808	0.06887	0.9455	0.5696	0.9418	0.5767	0.07177	0.9923	0.9343
	17:45447634	T	C	0.0683	0.07183	1.04	0.6793		0.06758	0.06512	0.9612	0.559	0.9551	0.499		0.07716	0.06374	0.8192	0.1726	0.8225	0.2017	0.07402	0.9729	0.8788	0.05491	0.698	0.06335		0.06945	0.06708	0.9601	0.4239	0.9636	0.4723		0.07185	0.07176	0.993	0.9288	1.024	0.7808	0.06887	0.9455	0.5696	0.9418	0.5767	0.07177	0.9923	0.9343
	17:45447734	G	A	0.03068	0.02663	0.8457	0.2404		0.02605	0.02446	0.9508	0.6347	0.9579	0.686		0.02734	0.03116	1.161	0.4864	1.196	0.4284	0.03172	1.144	0.6119	0.03324	1.257	0.3905		0.02754	0.02579	0.9369	0.4075	0.9336	0.3895		0.02947	0.02733	0.9119	0.4476	0.8851	0.3483	0.02607	0.8666	0.3502	0.8499	0.3326	0.02734	0.9043	0.4915
	17:45447802	A	G	0.01315	0.01372	1.014	0.9447		0.01302	0.01174	0.8992	0.4824	0.9171	0.5681		0.0158	0.01133	0.6915	0.2612	0.72	0.338	0.01511	0.9177	0.8249	0.008671	0.5304	0.1682		0.01357	0.01235	0.9069	0.3838	0.9235	0.4833		0.01428	0.01375	0.958	0.8018	1.051	0.7832	0.01206	0.8471	0.4533	1.002	0.9948	0.01265	0.8692	0.5026
	17:45447832	G	A	0.05478	0.05771	1.043	0.6864		0.05403	0.05338	0.9878	0.8697	0.9756	0.7427		0.06136	0.05241	0.8626	0.3525	0.8583	0.3587	0.05891	0.9896	0.9576	0.04624	0.7573	0.1823		0.05548	0.0546	0.9798	0.7172	0.9808	0.7345		0.05734	0.05765	0.9995	0.9952	1.015	0.8723	0.05642	0.9699	0.7769	0.929	0.5344	0.05913	1.031	0.7698
	17:45447889	C	G	0.00767	0.006255	0.7519	0.3114		0.004752	0.004784	0.9911	0.9711	0.9725	0.9101		0.007898	0.004249	0.5487	0.2116	0.5741	0.266	0.004532	0.584	0.3861	0.004335	0.5553	0.3442		0.006142	0.005184	0.8327	0.2778	0.85	0.3425		0.007933	0.005994	0.7453	0.2201	0.751	0.2636	0.005837	0.7227	0.2886	0.7084	0.2971	0.00581	0.7226	0.2681
	17:45448610	A	T	0.004383	0.004641	1.056	0.8787		0.003872	0.004023	1.013	0.9627	1.063	0.8229		0.006683	0.002833	0.4213	0.1421	0.3977	0.1308	0.004532	0.6781	0.5553	0.00289	0.4009	0.2372		0.004458	0.00416	0.9228	0.6801	0.9552	0.816		0.005213	0.004584	0.8721	0.6349	1.012	0.969	0.005837	1.159	0.6604	1.551	0.2169	0.003418	0.6572	0.2707
	17:45448615	G	T	0.4021	0.3999	1.002	0.9739		0.3907	0.3964	1.023	0.5064	1.022	0.5371		0.3827	0.4023	1.086	0.2732	1.088	0.2858	0.4048	1.102	0.3096	0.3988	1.063	0.5204		0.3926	0.3984	1.025	0.3481	1.025	0.3479		0.3951	0.4011	1.025	0.5469	1.024	0.5932	0.3973	1.019	0.7093	1.014	0.7963	0.4091	1.062	0.2197
	17:45449041	A	G	0.009861	0.005851	0.5996	0.0528		0.005458	0.004892	0.8861	0.6021	0.8822	0.5895		0.006683	0.009207	1.343	0.4767	1.453	0.3982	0.01057	1.618	0.3263	0.008671	1.231	0.6855		0.006837	0.005632	0.8187	0.211	0.8218	0.2271		0.008613	0.006523	0.7526	0.2174	0.7266	0.1942	0.005447	0.6154	0.1236	0.5533	0.07998	0.006835	0.8143	0.4547
	17:45449490	G	A	0.05478	0.05771	1.043	0.6864		0.05403	0.05338	0.9878	0.8697	0.9756	0.7427		0.06136	0.05241	0.8626	0.3525	0.8583	0.3587	0.05891	0.9896	0.9576	0.04624	0.7573	0.1823		0.05548	0.0546	0.9798	0.7172	0.9808	0.7345		0.05734	0.05765	0.9995	0.9952	1.015	0.8723	0.05642	0.9699	0.7769	0.929	0.5344	0.05913	1.031	0.7698
	17:45450127	T	C	0.008035	0.00908	1.077	0.7744		0.006512	0.009567	1.467	0.05247	1.481	0.04757		0.006683	0.009915	1.429	0.3812	1.351	0.4767	0.006042	0.8192	0.7351	0.01445	2.173	0.08102		0.007034	0.009473	1.338	0.04531	1.315	0.06314		0.007706	0.008815	1.136	0.5697	0.9747	0.9145	0.01012	1.294	0.3279	1.142	0.6426	0.008544	1.131	0.6447
	17:45450287	G	A	0.0683	0.07183	1.04	0.6793		0.06758	0.06512	0.9612	0.559	0.9551	0.499		0.07716	0.06374	0.8192	0.1726	0.8225	0.2017	0.07402	0.9729	0.8788	0.05491	0.698	0.06335		0.06945	0.06708	0.9601	0.4239	0.9636	0.4723		0.07185	0.07176	0.993	0.9288	1.024	0.7808	0.06887	0.9455	0.5696	0.9418	0.5767	0.07177	0.9923	0.9343
	17:45451211	A	G	0.05515	0.05811	1.045	0.6737		0.05456	0.05338	0.9779	0.7651	0.9659	0.6427		0.06136	0.05241	0.8626	0.3525	0.8583	0.3587	0.05891	0.9896	0.9576	0.04624	0.7573	0.1823		0.05587	0.05472	0.9752	0.6546	0.9752	0.6586		0.05757	0.058	1.003	0.9768	1.016	0.8684	0.05681	0.9734	0.8027	0.9297	0.5372	0.05913	1.026	0.8055
	17:45451314	C	A	0.004018	0.002623	0.6293	0.262		0.002464	0.001087	0.4356	0.04536	0.4219	0.03827		0.003645	0.0007082	0.1787	0.1118	0.2212	0.173	0.001511	0.3831	0.3762	0	NA	NA		0.003071	0.001536	0.4946	0.009827	0.5039	0.01326		0.003853	0.002468	0.6207	0.189	0.6616	0.2789	0.002724	0.6803	0.394	0.7204	0.4976	0.002392	0.6293	0.3049
	17:45451894	G	A	0.4021	0.3999	1.002	0.9739		0.3909	0.3964	1.022	0.5207	1.021	0.551		0.384	0.403	1.083	0.2897	1.086	0.2942	0.4063	1.102	0.3074	0.3988	1.056	0.5631		0.3929	0.3984	1.024	0.3684	1.024	0.3626		0.3955	0.4013	1.024	0.5662	1.024	0.5906	0.3973	1.017	0.7394	1.013	0.812	0.4091	1.06	0.2353
	17:45452257	T	A	0.0157	0.0115	0.7345	0.1282		0.0139	0.01544	1.106	0.4739	1.116	0.4355		0.0164	0.01841	1.088	0.7601	1.087	0.7741	0.02417	1.388	0.3022	0.01301	0.8059	0.5747		0.01476	0.01446	0.9707	0.7788	0.9775	0.832		0.01587	0.01305	0.8207	0.2379	0.8518	0.378	0.01362	0.852	0.4391	0.7932	0.3066	0.0123	0.7858	0.2403
	17:45453133	T	C	0.0683	0.07183	1.04	0.6793		0.06758	0.06512	0.9612	0.559	0.9551	0.499		0.07716	0.06374	0.8192	0.1726	0.8225	0.2017	0.07402	0.9729	0.8788	0.05491	0.698	0.06335		0.06945	0.06708	0.9601	0.4239	0.9636	0.4723		0.07185	0.07176	0.993	0.9288	1.024	0.7808	0.06887	0.9455	0.5696	0.9418	0.5767	0.07177	0.9923	0.9343
	17:45453358	C	T	0.05771	0.06195	1.048	0.6433		0.05702	0.06077	1.077	0.3037	1.077	0.3029		0.05164	0.06161	1.198	0.2545	1.152	0.3936	0.04381	0.8302	0.4017	0.07803	1.58	0.01306		0.05637	0.06106	1.091	0.1121	1.082	0.1547		0.05553	0.05941	1.065	0.4699	0.9955	0.9612	0.0607	1.072	0.5082	1.014	0.8997	0.06015	1.076	0.4733
	17:45453950	C	T	0.01315	0.01372	1.014	0.9447		0.01302	0.01174	0.8992	0.4824	0.9171	0.5681		0.0158	0.01133	0.6915	0.2612	0.72	0.338	0.01511	0.9177	0.8249	0.008671	0.5304	0.1682		0.01357	0.01235	0.9069	0.3838	0.9235	0.4833		0.01428	0.01375	0.958	0.8018	1.051	0.7832	0.01206	0.8471	0.4533	1.002	0.9948	0.01265	0.8692	0.5026
	17:45454368	A	G	0.003652	0.001816	0.4926	0.1257		0.002816	0.003262	1.144	0.6599	1.151	0.6455		0.003038	0.001416	0.4159	0.2987	0.3846	0.2764	0.003021	0.8748	0.8741	0	NA	NA		0.003071	0.002624	0.8432	0.4694	0.8394	0.4635		0.0034	0.001939	0.5564	0.1417	0.5485	0.1618	0.001946	0.5627	0.2675	0.5126	0.2248	0.001709	0.4899	0.1693
	17:45454570	C	T	0.4704	0.4726	1.015	0.756		0.4585	0.4617	1.012	0.7137	1.009	0.7834		0.4617	0.4695	1.04	0.5986	1.041	0.6068	0.4804	1.093	0.3452	0.4595	0.9894	0.9084		0.4625	0.4661	1.015	0.5578	1.017	0.5206		0.4676	0.4737	1.025	0.5428	1.033	0.4601	0.4677	1.009	0.8596	1.003	0.9521	0.4819	1.062	0.2139
	17:45454579	G	A	0.0683	0.07183	1.04	0.6793		0.06758	0.06512	0.9612	0.559	0.9551	0.499		0.07716	0.06374	0.8192	0.1726	0.8225	0.2017	0.07402	0.9729	0.8788	0.05491	0.698	0.06335		0.06945	0.06708	0.9601	0.4239	0.9636	0.4723		0.07185	0.07176	0.993	0.9288	1.024	0.7808	0.06887	0.9455	0.5696	0.9418	0.5767	0.07177	0.9923	0.9343
	17:45454883	G	A	0.4704	0.4726	1.015	0.756		0.4585	0.4617	1.012	0.7137	1.009	0.7834		0.4611	0.4695	1.042	0.5726	1.044	0.5795	0.4804	1.096	0.3308	0.4595	0.9923	0.9336		0.4624	0.4661	1.016	0.5474	1.017	0.5126		0.4674	0.4737	1.026	0.5278	1.033	0.4518	0.4677	1.01	0.8435	1.004	0.944	0.4819	1.063	0.2064
	17:45454932	A	G	0.0683	0.07183	1.04	0.6793		0.06758	0.06512	0.9612	0.559	0.9551	0.499		0.07716	0.06374	0.8192	0.1726	0.8225	0.2017	0.07402	0.9729	0.8788	0.05491	0.698	0.06335		0.06945	0.06708	0.9601	0.4239	0.9636	0.4723		0.07185	0.07176	0.993	0.9288	1.024	0.7808	0.06887	0.9455	0.5696	0.9418	0.5767	0.07177	0.9923	0.9343
	17:45455455	G	A	0.01315	0.01372	1.014	0.9447		0.01302	0.01174	0.8992	0.4824	0.9171	0.5681		0.0158	0.01133	0.6915	0.2612	0.72	0.338	0.01511	0.9177	0.8249	0.008671	0.5304	0.1682		0.01357	0.01235	0.9069	0.3838	0.9235	0.4833		0.01428	0.01375	0.958	0.8018	1.051	0.7832	0.01206	0.8471	0.4533	1.002	0.9948	0.01265	0.8692	0.5026
	17:45455473	G	A	0.4021	0.3997	1.001	0.9886		0.3905	0.3962	1.023	0.5121	1.021	0.542		0.3834	0.403	1.086	0.2727	1.089	0.2793	0.4063	1.106	0.2924	0.3988	1.059	0.5414		0.3926	0.3982	1.024	0.36	1.025	0.3571		0.3953	0.4011	1.024	0.5638	1.024	0.5953	0.3973	1.018	0.725	1.014	0.8044	0.4087	1.059	0.2404
	17:45455569	A	G	0.0683	0.07183	1.04	0.6793		0.06758	0.06512	0.9612	0.559	0.9551	0.499		0.07716	0.06374	0.8192	0.1726	0.8225	0.2017	0.07402	0.9729	0.8788	0.05491	0.698	0.06335		0.06945	0.06708	0.9601	0.4239	0.9636	0.4723		0.07185	0.07176	0.993	0.9288	1.024	0.7808	0.06887	0.9455	0.5696	0.9418	0.5767	0.07177	0.9923	0.9343
	17:45455623	C	A	0.01315	0.01372	1.014	0.9447		0.01302	0.01174	0.8992	0.4824	0.9171	0.5681		0.0158	0.01133	0.6915	0.2612	0.72	0.338	0.01511	0.9177	0.8249	0.008671	0.5304	0.1682		0.01357	0.01235	0.9069	0.3838	0.9235	0.4833		0.01428	0.01375	0.958	0.8018	1.051	0.7832	0.01206	0.8471	0.4533	1.002	0.9948	0.01265	0.8692	0.5026
	17:45455669	A	G	0.02009	0.01957	0.9588	0.8041		0.01901	0.01881	0.9879	0.9219	0.9743	0.8349		0.02187	0.01629	0.7186	0.2264	0.8367	0.5342	0.02266	1.023	0.9425	0.01156	0.4996	0.08071		0.01981	0.01882	0.9469	0.5569	0.9565	0.6359		0.02085	0.01975	0.9551	0.7475	1.016	0.9157	0.01907	0.9234	0.6551	1.033	0.8643	0.02085	1.011	0.9501
	17:45455670	C	G	0.0683	0.07183	1.04	0.6793		0.06758	0.06512	0.9612	0.559	0.9551	0.499		0.07716	0.06374	0.8192	0.1726	0.8225	0.2017	0.07402	0.9729	0.8788	0.05491	0.698	0.06335		0.06945	0.06708	0.9601	0.4239	0.9636	0.4723		0.07185	0.07176	0.993	0.9288	1.024	0.7808	0.06887	0.9455	0.5696	0.9418	0.5767	0.07177	0.9923	0.9343
	17:45456093	A	G	0.4704	0.4726	1.015	0.756		0.4585	0.4616	1.012	0.7232	1.009	0.7926		0.4611	0.4695	1.042	0.5726	1.044	0.5795	0.4804	1.096	0.3308	0.4595	0.9923	0.9336		0.4624	0.4661	1.015	0.5543	1.017	0.519		0.4674	0.4737	1.026	0.5278	1.033	0.4518	0.4677	1.01	0.8435	1.004	0.944	0.4819	1.063	0.2064
	17:45456100	A	G	0.4021	0.3999	1.002	0.9739		0.3907	0.3963	1.023	0.5148	1.021	0.5452		0.3827	0.4023	1.086	0.2732	1.088	0.2858	0.4048	1.102	0.3096	0.3988	1.063	0.5204		0.3926	0.3983	1.025	0.3535	1.025	0.3531		0.3951	0.4011	1.025	0.5469	1.024	0.5932	0.3973	1.019	0.7093	1.014	0.7963	0.4091	1.062	0.2197
	17:45456213	A	T	0.009131	0.007869	0.9393	0.8043		0.007744	0.008154	1.053	0.7893	1.04	0.8373		0.006683	0.006374	0.9521	0.9141	0.9034	0.8286	0.004532	0.7074	0.5995	0.008671	1.303	0.6068		0.007926	0.007873	1.003	0.9855	1.009	0.9496		0.00816	0.007405	0.9358	0.7677	0.9142	0.7063	0.007393	0.9868	0.962	1.032	0.9148	0.008202	0.9998	0.9994
	17:45456343	G	A	0.001096	0.002018	1.852	0.3503		0.001936	0.001305	0.6805	0.3578	0.6708	0.3425		0.0006075	0.0007082	0.99	0.9943	0.8666	0.9218	0.001511	2.064	0.6102	0	NA	NA		0.001486	0.001472	0.9873	0.9692	0.8858	0.7193		0.0009066	0.001939	2.112	0.2013	1.731	0.3748	0.001167	1.332	0.7083	0.8091	0.8036	0.003759	4.288	0.01304
	17:45456362	C	T	0.0683	0.07183	1.04	0.6793		0.06758	0.06512	0.9612	0.559	0.9551	0.499		0.07716	0.06374	0.8192	0.1726	0.8225	0.2017	0.07402	0.9729	0.8788	0.05491	0.698	0.06335		0.06945	0.06708	0.9601	0.4239	0.9636	0.4723		0.07185	0.07176	0.993	0.9288	1.024	0.7808	0.06887	0.9455	0.5696	0.9418	0.5767	0.07177	0.9923	0.9343
	17:45456460	C	A	0.05515	0.05811	1.045	0.6737		0.05456	0.05338	0.9779	0.7651	0.9659	0.6427		0.06136	0.05241	0.8626	0.3525	0.8583	0.3587	0.05891	0.9896	0.9576	0.04624	0.7573	0.1823		0.05587	0.05472	0.9752	0.6546	0.9752	0.6586		0.05757	0.058	1.003	0.9768	1.016	0.8684	0.05681	0.9734	0.8027	0.9297	0.5372	0.05913	1.026	0.8055
	17:45456911	C	T	0.05478	0.05771	1.043	0.6864		0.05403	0.05338	0.9878	0.8697	0.9756	0.7427		0.06136	0.05241	0.8626	0.3525	0.8583	0.3587	0.05891	0.9896	0.9576	0.04624	0.7573	0.1823		0.05548	0.0546	0.9798	0.7172	0.9808	0.7345		0.05734	0.05765	0.9995	0.9952	1.015	0.8723	0.05642	0.9699	0.7769	0.929	0.5344	0.05913	1.031	0.7698
	17:45457005	A	G	0.05771	0.06195	1.048	0.6433		0.05702	0.06088	1.079	0.2916	1.08	0.2896		0.05164	0.06161	1.198	0.2545	1.152	0.3936	0.04381	0.8302	0.4017	0.07803	1.58	0.01306		0.05637	0.06112	1.092	0.1076	1.083	0.1491		0.05553	0.05941	1.065	0.4699	0.9955	0.9612	0.0607	1.072	0.5082	1.014	0.8997	0.06015	1.076	0.4733
	17:45457102	G	T	0.4021	0.3999	1.002	0.9739		0.3907	0.3963	1.023	0.5148	1.021	0.5452		0.3834	0.4023	1.083	0.2903	1.084	0.3043	0.4048	1.099	0.3238	0.3988	1.059	0.5414		0.3927	0.3983	1.024	0.3618	1.025	0.3596		0.3953	0.4011	1.024	0.5624	1.023	0.603	0.3973	1.018	0.725	1.014	0.8044	0.4091	1.061	0.2277
	17:45458059	G	C	0.05478	0.05771	1.043	0.6864		0.05403	0.05338	0.9878	0.8697	0.9756	0.7427		0.06136	0.05241	0.8626	0.3525	0.8583	0.3587	0.05891	0.9896	0.9576	0.04624	0.7573	0.1823		0.05548	0.0546	0.9798	0.7172	0.9808	0.7345		0.05734	0.05765	0.9995	0.9952	1.015	0.8723	0.05642	0.9699	0.7769	0.929	0.5344	0.05913	1.031	0.7698
	17:45458464	A	G	0.0683	0.07183	1.04	0.6793		0.06758	0.06512	0.9612	0.559	0.9551	0.499		0.07716	0.06374	0.8192	0.1726	0.8225	0.2017	0.07402	0.9729	0.8788	0.05491	0.698	0.06335		0.06945	0.06708	0.9601	0.4239	0.9636	0.4723		0.07185	0.07176	0.993	0.9288	1.024	0.7808	0.06887	0.9455	0.5696	0.9418	0.5767	0.07177	0.9923	0.9343
	17:45460013	A	G	0.01753	0.01513	0.8568	0.4016		0.01162	0.01174	1.003	0.9839	1.004	0.9787		0.01458	0.02479	1.76	0.0377	1.698	0.06609	0.02719	2.036	0.02794	0.02312	1.585	0.1646		0.01377	0.01402	1.02	0.8523	1.051	0.6505		0.01655	0.01657	1.027	0.8673	1.07	0.6894	0.01634	0.9999	0.9996	1	0.9984	0.01675	1.035	0.8509
	17:45460829	A	G	0.01315	0.01372	1.014	0.9447		0.01302	0.01174	0.8992	0.4824	0.9171	0.5681		0.0158	0.01133	0.6915	0.2612	0.72	0.338	0.01511	0.9177	0.8249	0.008671	0.5304	0.1682		0.01357	0.01235	0.9069	0.3838	0.9235	0.4833		0.01428	0.01375	0.958	0.8018	1.051	0.7832	0.01206	0.8471	0.4533	1.002	0.9948	0.01265	0.8692	0.5026
	17:45461383	A	G	0.4021	0.3999	1.002	0.9739		0.3907	0.3964	1.023	0.506	1.022	0.5366		0.3827	0.4023	1.086	0.2732	1.088	0.2858	0.4048	1.102	0.3096	0.3988	1.063	0.5204		0.3926	0.3984	1.025	0.348	1.025	0.3476		0.3951	0.4011	1.025	0.5469	1.024	0.5932	0.3973	1.019	0.7093	1.014	0.7963	0.4091	1.062	0.2197
	17:45461589	A	G	0.001096	0.003834	3.67	0.03703		0.001936	0.002066	1.046	0.9064	1.062	0.8741		0.003645	0.002125	0.5463	0.3995	0.6358	0.5348	0.004532	1.181	0.8176	0	NA	NA		0.001981	0.002624	1.321	0.3094	1.389	0.2354		0.00204	0.003879	1.965	0.0893	2.521	0.02768	0.002335	1.109	0.8452	1.764	0.3094	0.004443	2.195	0.0717
	17:45461616	T	C	0.001826	0.001009	0.5059	0.2829		0.001408	0.001957	1.367	0.4628	1.354	0.4779		0.001823	0.002125	1.214	0.8134	1.236	0.8034	0.003021	1.881	0.4938	0.001445	0.7706	0.8226		0.001585	0.001664	1.042	0.8983	1.076	0.8194		0.001813	0.001234	0.6634	0.4301	0.746	0.6023	0.0007782	0.4103	0.2609	0.4787	0.3872	0.0003418	0.1885	0.1166
	17:45461854	T	C	0.0683	0.07183	1.04	0.6793		0.06758	0.06512	0.9612	0.559	0.9551	0.499		0.07716	0.06374	0.8192	0.1726	0.8225	0.2017	0.07402	0.9729	0.8788	0.05491	0.698	0.06335		0.06945	0.06708	0.9601	0.4239	0.9636	0.4723		0.07185	0.07176	0.993	0.9288	1.024	0.7808	0.06887	0.9455	0.5696	0.9418	0.5767	0.07177	0.9923	0.9343
	17:45462372	C	T	0.0683	0.07183	1.04	0.6793		0.06758	0.06512	0.9612	0.559	0.9551	0.499		0.07716	0.06374	0.8192	0.1726	0.8225	0.2017	0.07402	0.9729	0.8788	0.05491	0.698	0.06335		0.06945	0.06708	0.9601	0.4239	0.9636	0.4723		0.07185	0.07176	0.993	0.9288	1.024	0.7808	0.06887	0.9455	0.5696	0.9418	0.5767	0.07177	0.9923	0.9343
	17:45462873	C	T	0.01315	0.01372	1.014	0.9447		0.01302	0.01174	0.8992	0.4824	0.9171	0.5681		0.0158	0.01133	0.6915	0.2612	0.72	0.338	0.01511	0.9177	0.8249	0.008671	0.5304	0.1682		0.01357	0.01235	0.9069	0.3838	0.9235	0.4833		0.01428	0.01375	0.958	0.8018	1.051	0.7832	0.01206	0.8471	0.4533	1.002	0.9948	0.01265	0.8692	0.5026
	17:45463126	T	G	0.01315	0.01372	1.014	0.9447		0.01302	0.01174	0.8992	0.4824	0.9171	0.5681		0.0158	0.01133	0.6915	0.2612	0.72	0.338	0.01511	0.9177	0.8249	0.008671	0.5304	0.1682		0.01357	0.01235	0.9069	0.3838	0.9235	0.4833		0.01428	0.01375	0.958	0.8018	1.051	0.7832	0.01206	0.8471	0.4533	1.002	0.9948	0.01265	0.8692	0.5026
	17:45463564	G	A	0.002191	0.002825	1.229	0.6737		0.002992	0.002501	0.847	0.6048	0.8469	0.6057		0.00243	0.002833	1.155	0.8402	1.012	0.987	0.001511	0.5761	0.6231	0.00289	1.233	0.8109		0.002675	0.002624	0.9754	0.9203	0.9568	0.8606		0.002267	0.002645	1.139	0.7512	1.04	0.9279	0.001556	0.6416	0.4553	0.4882	0.2621	0.002051	0.8765	0.7998
	17:45463609	G	A	0.003652	0.004843	1.274	0.5224		0.002816	0.003044	1.049	0.8795	1.015	0.9614		0.001215	0.004249	3.25	0.1509	2.957	0.2174	0.001511	1.301	0.831	0.00578	4.52	0.08378		0.002774	0.003712	1.319	0.2314	1.239	0.3594		0.00272	0.004408	1.599	0.1837	1.184	0.647	0.005837	2.122	0.05366	1.577	0.2722	0.005468	1.992	0.07308
	17:45463839	C	T	0.0683	0.07183	1.04	0.6793		0.06758	0.06512	0.9612	0.559	0.9551	0.499		0.07716	0.06374	0.8192	0.1726	0.8225	0.2017	0.07402	0.9729	0.8788	0.05491	0.698	0.06335		0.06945	0.06708	0.9601	0.4239	0.9636	0.4723		0.07185	0.07176	0.993	0.9288	1.024	0.7808	0.06887	0.9455	0.5696	0.9418	0.5767	0.07177	0.9923	0.9343
	17:45463842	T	C	0.2064	0.2012	0.9609	0.5038		0.2073	0.2146	1.04	0.3484	1.048	0.2548		0.2041	0.1891	0.8971	0.2327	0.8554	0.1032	0.1934	0.9132	0.4372	0.185	0.892	0.3161		0.2065	0.208	1.006	0.8529	0.9988	0.97		0.2053	0.2005	0.9687	0.5283	0.9431	0.2799	0.2012	0.9671	0.5884	0.9246	0.2449	0.1928	0.9272	0.2105
	17:45463995	T	C	0.001096	0.0004036	0.3639	0.2692		0.001408	0.000761	0.5411	0.2365	0.5537	0.2557		0.0006075	0.001416	2.42	0.4723	1.455	0.7614	0.001511	2.415	0.5363	0.001445	2.626	0.4964		0.001189	0.000704	0.5996	0.2211	0.565	0.1798		0.0009066	0.0005289	0.6039	0.5103	0.4636	0.3605	0.0003891	0.4463	0.4716	0.3964	0.4529	0.0006835	0.8326	0.8332
	17:45464008	C	A	0.05771	0.06195	1.048	0.6433		0.05702	0.06012	1.065	0.3836	1.066	0.3767		0.05164	0.06161	1.198	0.2545	1.152	0.3936	0.04381	0.8302	0.4017	0.07803	1.58	0.01306		0.05637	0.06068	1.084	0.1422	1.075	0.1931		0.05553	0.05941	1.065	0.4699	0.9955	0.9612	0.0607	1.072	0.5082	1.014	0.8997	0.06015	1.076	0.4733
	17:45464019	A	G	0.01315	0.01372	1.014	0.9447		0.01302	0.01174	0.8992	0.4824	0.9171	0.5681		0.0158	0.01133	0.6915	0.2612	0.72	0.338	0.01511	0.9177	0.8249	0.008671	0.5304	0.1682		0.01357	0.01235	0.9069	0.3838	0.9235	0.4833		0.01428	0.01375	0.958	0.8018	1.051	0.7832	0.01206	0.8471	0.4533	1.002	0.9948	0.01265	0.8692	0.5026
	17:45464152	A	G	0.002557	0.005044	1.962	0.1169		0.002288	0.002718	1.206	0.586	1.247	0.5206		0.001215	0.009915	8.46	0.00492	7.988	0.007373	0.01208	10.65	0.002986	0.008671	7.153	0.01665		0.00218	0.004096	1.901	0.009604	2.083	0.003525		0.00204	0.005818	2.97	0.003954	3.661	0.001053	0.007004	3.455	0.00254	4.007	0.001586	0.006494	3.308	0.003317
	17:45464387	T	C	0.01315	0.01372	1.014	0.9447		0.01302	0.01174	0.8992	0.4824	0.9171	0.5681		0.0158	0.01133	0.6915	0.2612	0.72	0.338	0.01511	0.9177	0.8249	0.008671	0.5304	0.1682		0.01357	0.01235	0.9069	0.3838	0.9235	0.4833		0.01428	0.01375	0.958	0.8018	1.051	0.7832	0.01206	0.8471	0.4533	1.002	0.9948	0.01265	0.8692	0.5026
	17:45464677	C	T	0.0683	0.07183	1.04	0.6793		0.06758	0.06523	0.963	0.578	0.9568	0.5159		0.07716	0.06374	0.8192	0.1726	0.8225	0.2017	0.07402	0.9729	0.8788	0.05491	0.698	0.06335		0.06945	0.06714	0.9611	0.4358	0.9646	0.4844		0.07185	0.07176	0.993	0.9288	1.024	0.7808	0.06887	0.9455	0.5696	0.9418	0.5767	0.07177	0.9923	0.9343
	17:45464749	A	G	0.005478	0.002623	0.5771	0.1445		0.004048	0.004131	1.014	0.9587	1.013	0.9599		0.00243	0.003541	1.613	0.4851	1.404	0.6293	0.006042	2.828	0.1547	0.001445	0.5702	0.6191		0.004161	0.003648	0.8902	0.5698	0.8888	0.5689		0.004306	0.003173	0.7339	0.3516	0.7581	0.4307	0.003113	0.7675	0.535	0.9096	0.8371	0.003076	0.7062	0.394
	17:45464771	C	T	0.01315	0.01372	1.014	0.9447		0.01302	0.01174	0.8992	0.4824	0.9171	0.5681		0.0158	0.01133	0.6915	0.2612	0.72	0.338	0.01511	0.9177	0.8249	0.008671	0.5304	0.1682		0.01357	0.01235	0.9069	0.3838	0.9235	0.4833		0.01428	0.01375	0.958	0.8018	1.051	0.7832	0.01206	0.8471	0.4533	1.002	0.9948	0.01265	0.8692	0.5026
	17:45464967	A	G	0.4704	0.4726	1.015	0.756		0.4586	0.4618	1.012	0.7194	1.009	0.7858		0.4611	0.4695	1.042	0.5726	1.044	0.5795	0.4804	1.096	0.3308	0.4595	0.9923	0.9336		0.4625	0.4662	1.015	0.5513	1.017	0.516		0.4674	0.4737	1.026	0.5278	1.033	0.4518	0.4677	1.01	0.8435	1.004	0.944	0.4819	1.063	0.2064
	17:45465288	C	T	0.01388	0.01533	1.104	0.6226		0.0162	0.01316	0.7885	0.09149	0.8088	0.1331		0.01094	0.01558	1.292	0.4325	1.276	0.4754	0.02115	1.74	0.1358	0.01012	0.8769	0.7712		0.01467	0.01414	0.9514	0.6449	0.9193	0.443		0.01269	0.01622	1.268	0.1692	1.191	0.3441	0.0179	1.409	0.09096	1.251	0.311	0.01401	1.128	0.5634
	17:45465735	C	A	0.0683	0.07183	1.04	0.6793		0.06758	0.06523	0.963	0.578	0.9568	0.5159		0.07716	0.06374	0.8192	0.1726	0.8225	0.2017	0.07402	0.9729	0.8788	0.05491	0.698	0.06335		0.06945	0.06714	0.9611	0.4358	0.9646	0.4844		0.07185	0.07176	0.993	0.9288	1.024	0.7808	0.06887	0.9455	0.5696	0.9418	0.5767	0.07177	0.9923	0.9343
	17:45465805	T	A	0.001826	0.001009	0.5059	0.2829		0.001408	0.001957	1.367	0.4628	1.354	0.4779		0.001823	0.002125	1.214	0.8134	1.236	0.8034	0.003021	1.881	0.4938	0.001445	0.7706	0.8226		0.001585	0.001664	1.042	0.8983	1.076	0.8194		0.001813	0.001234	0.6634	0.4301	0.746	0.6023	0.0007782	0.4103	0.2609	0.4787	0.3872	0.0003418	0.1885	0.1166
	17:45465943	T	C	0.01315	0.01372	1.014	0.9447		0.01302	0.01174	0.8992	0.4824	0.9171	0.5681		0.0158	0.01133	0.6915	0.2612	0.72	0.338	0.01511	0.9177	0.8249	0.008671	0.5304	0.1682		0.01357	0.01235	0.9069	0.3838	0.9235	0.4833		0.01428	0.01375	0.958	0.8018	1.051	0.7832	0.01206	0.8471	0.4533	1.002	0.9948	0.01265	0.8692	0.5026
	17:45466874	A	G	0.01315	0.01372	1.014	0.9447		0.01302	0.01174	0.8992	0.4824	0.9171	0.5681		0.0158	0.01133	0.6915	0.2612	0.72	0.338	0.01511	0.9177	0.8249	0.008671	0.5304	0.1682		0.01357	0.01235	0.9069	0.3838	0.9235	0.4833		0.01428	0.01375	0.958	0.8018	1.051	0.7832	0.01206	0.8471	0.4533	1.002	0.9948	0.01265	0.8692	0.5026
	17:45468296	G	A	0.4025	0.4019	1.008	0.862		0.3926	0.3968	1.017	0.6256	1.015	0.6554		0.384	0.4037	1.085	0.2733	1.088	0.284	0.4048	1.095	0.3402	0.4017	1.069	0.4776		0.394	0.3994	1.023	0.3781	1.024	0.3736		0.3957	0.4029	1.03	0.474	1.029	0.5127	0.3996	1.026	0.6092	1.023	0.6838	0.4101	1.064	0.2081
	17:45468371	C	T	0.01315	0.01372	1.014	0.9447		0.01302	0.01174	0.8992	0.4824	0.9171	0.5681		0.0158	0.01133	0.6915	0.2612	0.72	0.338	0.01511	0.9177	0.8249	0.008671	0.5304	0.1682		0.01357	0.01235	0.9069	0.3838	0.9235	0.4833		0.01428	0.01375	0.958	0.8018	1.051	0.7832	0.01206	0.8471	0.4533	1.002	0.9948	0.01265	0.8692	0.5026
	17:45468842	T	A	0.05515	0.05811	1.045	0.6737		0.05456	0.05371	0.9843	0.8317	0.9721	0.7057		0.06136	0.05241	0.8626	0.3525	0.8583	0.3587	0.05891	0.9896	0.9576	0.04624	0.7573	0.1823		0.05587	0.05492	0.9789	0.703	0.9788	0.7062		0.05757	0.058	1.003	0.9768	1.016	0.8684	0.05681	0.9734	0.8027	0.9297	0.5372	0.05913	1.026	0.8055
	17:45468858	G	T	0.05771	0.06195	1.048	0.6433		0.05702	0.05947	1.053	0.4787	1.054	0.4671		0.05164	0.06161	1.198	0.2545	1.152	0.3936	0.04381	0.8302	0.4017	0.07803	1.58	0.01306		0.05637	0.06029	1.076	0.1803	1.067	0.24		0.05553	0.05941	1.065	0.4699	0.9955	0.9612	0.0607	1.072	0.5082	1.014	0.8997	0.06015	1.076	0.4733
	17:45469187	G	A	0.0683	0.07183	1.04	0.6793		0.06758	0.06534	0.9647	0.5957	0.9584	0.5316		0.07716	0.06374	0.8192	0.1726	0.8225	0.2017	0.07402	0.9729	0.8788	0.05491	0.698	0.06335		0.06945	0.0672	0.9621	0.4484	0.9656	0.4977		0.07185	0.07176	0.993	0.9288	1.024	0.7808	0.06887	0.9455	0.5696	0.9418	0.5767	0.07177	0.9923	0.9343
	17:45469223	A	G	0.0683	0.07183	1.04	0.6793		0.06758	0.06523	0.963	0.578	0.9568	0.5159		0.07716	0.06374	0.8192	0.1726	0.8225	0.2017	0.07402	0.9729	0.8788	0.05491	0.698	0.06335		0.06945	0.06714	0.9611	0.4358	0.9646	0.4844		0.07185	0.07176	0.993	0.9288	1.024	0.7808	0.06887	0.9455	0.5696	0.9418	0.5767	0.07177	0.9923	0.9343
	17:45469291	G	A	0.01315	0.01372	1.014	0.9447		0.01302	0.01174	0.8992	0.4824	0.9171	0.5681		0.0158	0.01133	0.6915	0.2612	0.72	0.338	0.01511	0.9177	0.8249	0.008671	0.5304	0.1682		0.01357	0.01235	0.9069	0.3838	0.9235	0.4833		0.01428	0.01375	0.958	0.8018	1.051	0.7832	0.01206	0.8471	0.4533	1.002	0.9948	0.01265	0.8692	0.5026
	17:45469666	G	A	0.002191	0.001412	0.6205	0.3938		0.002288	0.001196	0.5334	0.1264	0.523	0.1162		0.003038	0.002833	0.8859	0.8577	0.9022	0.882	0.001511	0.4528	0.4716	0.004335	1.389	0.6561		0.002378	0.001408	0.5853	0.07038	0.5823	0.07256		0.002493	0.00141	0.5304	0.1744	0.5379	0.2181	0.001556	0.5763	0.3474	0.6014	0.4315	0.001025	0.3668	0.1274
	17:45469853	T	C	0.05478	0.05791	1.047	0.6596		0.05403	0.05349	0.9901	0.8939	0.9778	0.7648		0.06136	0.05241	0.8626	0.3525	0.8583	0.3587	0.05891	0.9896	0.9576	0.04624	0.7573	0.1823		0.05548	0.05472	0.9823	0.7513	0.9836	0.7716		0.05734	0.05783	1.003	0.9735	1.019	0.8373	0.05642	0.9699	0.7769	0.929	0.5344	0.05913	1.031	0.7698
	17:45470245	G	A	0.01315	0.01372	1.014	0.9447		0.01302	0.01174	0.8992	0.4824	0.9171	0.5681		0.0158	0.01133	0.6915	0.2612	0.72	0.338	0.01511	0.9177	0.8249	0.008671	0.5304	0.1682		0.01357	0.01235	0.9069	0.3838	0.9235	0.4833		0.01428	0.01375	0.958	0.8018	1.051	0.7832	0.01206	0.8471	0.4533	1.002	0.9948	0.01265	0.8692	0.5026
	17:45470341	T	C	0.0683	0.07183	1.04	0.6793		0.06758	0.06523	0.963	0.578	0.9568	0.5159		0.07716	0.06374	0.8192	0.1726	0.8225	0.2017	0.07402	0.9729	0.8788	0.05491	0.698	0.06335		0.06945	0.06714	0.9611	0.4358	0.9646	0.4844		0.07185	0.07176	0.993	0.9288	1.024	0.7808	0.06887	0.9455	0.5696	0.9418	0.5767	0.07177	0.9923	0.9343
	17:45470358	C	T	0.05515	0.05811	1.045	0.6737		0.05456	0.05349	0.9802	0.7886	0.968	0.6636		0.06136	0.05241	0.8626	0.3525	0.8583	0.3587	0.05891	0.9896	0.9576	0.04624	0.7573	0.1823		0.05587	0.05479	0.9765	0.6708	0.9764	0.6742		0.05757	0.058	1.003	0.9768	1.016	0.8684	0.05681	0.9734	0.8027	0.9297	0.5372	0.05913	1.026	0.8055
	17:45470363	A	G	0.0683	0.07183	1.04	0.6793		0.06758	0.06523	0.963	0.578	0.9568	0.5159		0.07716	0.06374	0.8192	0.1726	0.8225	0.2017	0.07402	0.9729	0.8788	0.05491	0.698	0.06335		0.06945	0.06714	0.9611	0.4358	0.9646	0.4844		0.07185	0.07176	0.993	0.9288	1.024	0.7808	0.06887	0.9455	0.5696	0.9418	0.5767	0.07177	0.9923	0.9343
	17:45470543	T	C	0.0683	0.07183	1.04	0.6793		0.06758	0.06523	0.963	0.578	0.9568	0.5159		0.07716	0.06374	0.8192	0.1726	0.8225	0.2017	0.07402	0.9729	0.8788	0.05491	0.698	0.06335		0.06945	0.06714	0.9611	0.4358	0.9646	0.4844		0.07185	0.07176	0.993	0.9288	1.024	0.7808	0.06887	0.9455	0.5696	0.9418	0.5767	0.07177	0.9923	0.9343
	17:45470700	G	A	0.0683	0.07183	1.04	0.6793		0.06758	0.06523	0.963	0.578	0.9568	0.5159		0.07716	0.06374	0.8192	0.1726	0.8225	0.2017	0.07402	0.9729	0.8788	0.05491	0.698	0.06335		0.06945	0.06714	0.9611	0.4358	0.9646	0.4844		0.07185	0.07176	0.993	0.9288	1.024	0.7808	0.06887	0.9455	0.5696	0.9418	0.5767	0.07177	0.9923	0.9343
	17:45470778	A	G	0.003287	0.002825	0.8817	0.77		0.003168	0.003805	1.154	0.6236	1.169	0.5927		0.001215	0.004249	3.535	0.1234	2.265	0.3323	0.001511	1.241	0.8612	0.00578	5.217	0.05803		0.002873	0.00352	1.208	0.4116	1.207	0.4192		0.002493	0.002645	1.087	0.8336	0.8957	0.7919	0.002724	1.147	0.7784	1.14	0.8011	0.001367	0.5711	0.3395
	17:45470913	G	A	0.0683	0.07183	1.04	0.6793		0.06758	0.06523	0.963	0.578	0.9568	0.5159		0.07716	0.06374	0.8192	0.1726	0.8225	0.2017	0.07402	0.9729	0.8788	0.05491	0.698	0.06335		0.06945	0.06714	0.9611	0.4358	0.9646	0.4844		0.07185	0.07176	0.993	0.9288	1.024	0.7808	0.06887	0.9455	0.5696	0.9418	0.5767	0.07177	0.9923	0.9343
	17:45470926	C	A	0.02155	0.02058	0.9943	0.9725		0.02272	0.02392	1.059	0.6093	1.062	0.5956		0.01944	0.01841	0.95	0.8522	0.999	0.9973	0.02115	1.102	0.7748	0.01734	0.9378	0.8545		0.0218	0.0224	1.031	0.7283	1.028	0.7517		0.02063	0.0208	0.9874	0.9286	1.004	0.9799	0.02062	0.9885	0.9476	0.9751	0.8947	0.02256	1.042	0.8024
	17:45471228	G	A	0.0683	0.07183	1.04	0.6793		0.06758	0.06523	0.963	0.578	0.9568	0.5159		0.07716	0.06374	0.8192	0.1726	0.8225	0.2017	0.07402	0.9729	0.8788	0.05491	0.698	0.06335		0.06945	0.06714	0.9611	0.4358	0.9646	0.4844		0.07185	0.07176	0.993	0.9288	1.024	0.7808	0.06887	0.9455	0.5696	0.9418	0.5767	0.07177	0.9923	0.9343
	17:45471394	G	C	0.003652	0.006255	1.837	0.09808		0.005808	0.005871	0.9966	0.9875	1.013	0.9549		0.00486	0.004958	0.9963	0.9944	0.7472	0.5945	0.001511	0.2936	0.2497	0.007225	1.416	0.5471		0.005053	0.005888	1.163	0.3859	1.163	0.3929		0.00408	0.005642	1.423	0.2353	1.384	0.3009	0.005837	1.485	0.2645	1.474	0.3112	0.00581	1.468	0.2617
	17:45471705	T	C	0.05478	0.05771	1.043	0.6864		0.05403	0.05349	0.9901	0.8939	0.9778	0.7648		0.06136	0.05241	0.8626	0.3525	0.8583	0.3587	0.05891	0.9896	0.9576	0.04624	0.7573	0.1823		0.05548	0.05466	0.9811	0.734	0.982	0.7508		0.05734	0.05765	0.9995	0.9952	1.015	0.8723	0.05642	0.9699	0.7769	0.929	0.5344	0.05913	1.031	0.7698
	17:45471984	A	G	0.0683	0.07183	1.04	0.6793		0.06758	0.06523	0.963	0.578	0.9568	0.5159		0.07716	0.06374	0.8192	0.1726	0.8225	0.2017	0.07402	0.9729	0.8788	0.05491	0.698	0.06335		0.06945	0.06714	0.9611	0.4358	0.9646	0.4844		0.07185	0.07176	0.993	0.9288	1.024	0.7808	0.06887	0.9455	0.5696	0.9418	0.5767	0.07177	0.9923	0.9343
	17:45472396	G	C	0.05478	0.05771	1.043	0.6864		0.05403	0.05349	0.9901	0.8939	0.9778	0.7648		0.06136	0.05241	0.8626	0.3525	0.8583	0.3587	0.05891	0.9896	0.9576	0.04624	0.7573	0.1823		0.05548	0.05466	0.9811	0.734	0.982	0.7508		0.05734	0.05765	0.9995	0.9952	1.015	0.8723	0.05642	0.9699	0.7769	0.929	0.5344	0.05913	1.031	0.7698
	17:45473107	G	A	0.01315	0.01372	1.014	0.9447		0.01302	0.01174	0.8992	0.4824	0.9171	0.5681		0.0158	0.01133	0.6915	0.2612	0.72	0.338	0.01511	0.9177	0.8249	0.008671	0.5304	0.1682		0.01357	0.01235	0.9069	0.3838	0.9235	0.4833		0.01428	0.01375	0.958	0.8018	1.051	0.7832	0.01206	0.8471	0.4533	1.002	0.9948	0.01265	0.8692	0.5026
	17:45473624	G	A	0.01717	0.01513	0.8757	0.474		0.01162	0.01152	0.9847	0.9218	0.9852	0.9245		0.01458	0.0255	1.826	0.02624	1.772	0.04578	0.0287	2.178	0.01483	0.02312	1.585	0.1646		0.01367	0.01395	1.024	0.8284	1.058	0.6139		0.01632	0.01675	1.054	0.7384	1.113	0.526	0.01673	1.041	0.8355	1.059	0.7869	0.01675	1.05	0.7935
	17:45474030	T	C	0.0683	0.07183	1.04	0.6793		0.06758	0.06523	0.963	0.578	0.9568	0.5159		0.07716	0.06374	0.8192	0.1726	0.8225	0.2017	0.07402	0.9729	0.8788	0.05491	0.698	0.06335		0.06945	0.06714	0.9611	0.4358	0.9646	0.4844		0.07185	0.07176	0.993	0.9288	1.024	0.7808	0.06887	0.9455	0.5696	0.9418	0.5767	0.07177	0.9923	0.9343
	17:45474222	C	T	0.001096	0.0008071	0.7111	0.656		0.001408	0.0009785	0.7013	0.4666	0.6972	0.4611		0.001823	0.001416	0.8189	0.8276	0.8691	0.8889	0.003021	1.825	0.5136	0	NA	NA		0.001387	0.0009601	0.7042	0.3464	0.6929	0.3337		0.00136	0.001058	0.8066	0.7105	0.9248	0.9031	0.001167	0.8683	0.8422	0.8192	0.8031	0.0006835	0.5316	0.4399
	17:45474385	C	T	0.04346	0.04883	1.119	0.3313		0.0447	0.04425	0.9911	0.9127	0.9798	0.8031		0.06136	0.0517	0.85	0.3082	0.8529	0.3404	0.05891	0.9896	0.9576	0.0448	0.7325	0.1398		0.04706	0.04634	0.98	0.739	0.9984	0.9786		0.05009	0.04989	0.9938	0.9471	1.073	0.4821	0.04825	0.9414	0.6037	0.9687	0.8041	0.04956	0.991	0.9353
	17:45476386	A	T	0.06793	0.07183	1.046	0.6377		0.06758	0.06512	0.9612	0.559	0.9551	0.499		0.07716	0.06374	0.8192	0.1726	0.8225	0.2017	0.07402	0.9729	0.8788	0.05491	0.698	0.06335		0.06935	0.06708	0.9615	0.4412	0.9649	0.4888		0.07162	0.07176	0.9961	0.9606	1.027	0.749	0.06887	0.9485	0.5918	0.9437	0.5897	0.07177	0.9954	0.9608
	17:45476392	A	G	0.007305	0.006255	0.7893	0.4072		0.004928	0.005001	1.001	0.9978	0.982	0.9402		0.007898	0.004958	0.6365	0.3209	0.6748	0.404	0.006042	0.7677	0.6311	0.004335	0.5553	0.3442		0.006142	0.005376	0.8649	0.3857	0.8849	0.4717		0.007706	0.006171	0.7923	0.3312	0.8171	0.4308	0.005837	0.7448	0.3372	0.7258	0.3347	0.00581	0.7457	0.3191
	17:45477159	A	G	0.05442	0.05771	1.051	0.6383		0.05403	0.05338	0.9878	0.8697	0.9756	0.7427		0.06136	0.05241	0.8626	0.3525	0.8583	0.3587	0.05891	0.9896	0.9576	0.04624	0.7573	0.1823		0.05538	0.0546	0.9817	0.7427	0.9831	0.7649		0.05712	0.05765	1.004	0.9666	1.021	0.8215	0.05642	0.9738	0.8061	0.9349	0.5706	0.05913	1.035	0.7419
	17:45477219	C	T	0.0672	0.07183	1.058	0.5536		0.06758	0.06512	0.9612	0.559	0.9551	0.499		0.07716	0.06374	0.8192	0.1726	0.8225	0.2017	0.07402	0.9729	0.8788	0.05491	0.698	0.06335		0.06915	0.06708	0.9647	0.4802	0.9681	0.5309		0.07117	0.07176	1.004	0.9647	1.037	0.6719	0.06887	0.9553	0.6432	0.9512	0.6415	0.07177	1.003	0.9736
	17:45477225	T	C	0.0672	0.07183	1.058	0.5536		0.06741	0.06512	0.9639	0.5875	0.9579	0.5269		0.07716	0.06374	0.8192	0.1726	0.8225	0.2017	0.07402	0.9729	0.8788	0.05491	0.698	0.06335		0.06905	0.06708	0.9662	0.5003	0.9698	0.5527		0.07117	0.07176	1.004	0.9647	1.037	0.6719	0.06887	0.9553	0.6432	0.9512	0.6415	0.07177	1.003	0.9736
	17:45477573	C	T	0.4021	0.3993	0.9996	0.9928		0.3884	0.3949	1.026	0.4492	1.025	0.4791		0.3827	0.403	1.089	0.2539	1.093	0.2595	0.4048	1.104	0.3043	0.4003	1.069	0.4797		0.3913	0.3973	1.026	0.325	1.027	0.314		0.3951	0.4006	1.023	0.5794	1.023	0.6113	0.3965	1.016	0.7527	1.013	0.8226	0.4081	1.058	0.2544
	17:45478181	T	C	0.01169	0.01372	1.138	0.5437		0.01302	0.01163	0.891	0.4463	0.9092	0.5311		0.0158	0.01062	0.6423	0.1865	0.6747	0.261	0.01511	0.9177	0.8249	0.007225	0.4377	0.0954		0.01318	0.01222	0.925	0.4922	0.939	0.5833		0.01337	0.01375	1.025	0.8886	1.136	0.4907	0.01206	0.9066	0.6608	1.066	0.7873	0.01265	0.9332	0.7437
	17:45478222	C	A	0.006574	0.00565	0.9251	0.7961		0.002112	0.003479	1.65	0.1408	1.697	0.1207		0.003038	0.002833	0.9879	0.9857	1	0.9996	0.001511	0.4986	0.5283	0.004335	1.494	0.5868		0.003467	0.004224	1.229	0.3262	1.138	0.5457		0.005213	0.005465	1.067	0.8153	0.8258	0.5144	0.004669	0.8928	0.7519	0.6592	0.2812	0.005468	1.04	0.9061
	17:45479099	C	A	0.4679	0.4728	1.027	0.5813		0.4585	0.4616	1.012	0.7243	1.009	0.7845		0.4587	0.4688	1.05	0.5108	1.049	0.5355	0.4819	1.113	0.2518	0.4566	0.9897	0.9102		0.4613	0.4661	1.02	0.4438	1.021	0.4199		0.4649	0.4741	1.039	0.3529	1.047	0.2961	0.4685	1.024	0.6371	1.017	0.7584	0.4819	1.075	0.138
	17:45479446	C	A	0.4741	0.4651	0.9648	0.4533		0.4847	0.48	0.981	0.5676	0.9833	0.6153		0.4897	0.4688	0.915	0.2249	0.9223	0.2915	0.4728	0.9248	0.4031	0.4653	0.9071	0.2879		0.4824	0.4741	0.9672	0.1903	0.9678	0.2044		0.4794	0.4661	0.9499	0.2039	0.9567	0.3067	0.4708	0.9631	0.4499	0.9824	0.7423	0.4576	0.9163	0.0705
	17:45479696	A	G	0.05405	0.05771	1.058	0.5918		0.05385	0.05327	0.9892	0.8853	0.9773	0.7601		0.06075	0.05241	0.8707	0.3846	0.8638	0.38	0.05891	0.9975	0.9899	0.04624	0.7643	0.1976		0.05508	0.05453	0.9862	0.8046	0.9876	0.8267		0.05666	0.05765	1.012	0.8949	1.03	0.7549	0.05642	0.9813	0.8619	0.9423	0.6183	0.05913	1.043	0.6845
	17:45479706	C	G	0.4679	0.473	1.028	0.5717		0.4581	0.4617	1.014	0.6842	1.011	0.7434		0.4587	0.4681	1.047	0.5362	1.045	0.5718	0.4804	1.107	0.2797	0.4566	0.9897	0.9102		0.4611	0.4661	1.021	0.4202	1.022	0.3997		0.4649	0.4741	1.038	0.3539	1.046	0.3055	0.4685	1.024	0.6371	1.017	0.7584	0.4822	1.076	0.1314
	17:45479733	A	C	0.4679	0.473	1.028	0.5717		0.4583	0.4618	1.014	0.6895	1.011	0.7508		0.4587	0.4681	1.047	0.5362	1.045	0.5718	0.4804	1.107	0.2797	0.4566	0.9897	0.9102		0.4612	0.4662	1.021	0.4234	1.022	0.4033		0.4649	0.4741	1.038	0.3539	1.046	0.3055	0.4685	1.024	0.6371	1.017	0.7584	0.4822	1.076	0.1314
	17:45479917	C	A	0.4679	0.473	1.028	0.5717		0.4583	0.4618	1.014	0.6895	1.011	0.7508		0.4593	0.4681	1.044	0.5614	1.041	0.5988	0.4804	1.104	0.2925	0.4566	0.9868	0.8852		0.4613	0.4662	1.02	0.4325	1.022	0.4103		0.4651	0.4741	1.038	0.3659	1.045	0.312	0.4685	1.023	0.6518	1.016	0.7662	0.4822	1.075	0.1367
	17:45480167	A	T	0.05807	0.06195	1.04	0.6937		0.05685	0.05827	1.033	0.6521	1.035	0.6373		0.05164	0.06161	1.198	0.2545	1.152	0.3936	0.04381	0.8302	0.4017	0.07803	1.58	0.01306		0.05637	0.05959	1.063	0.266	1.053	0.3493		0.05576	0.05941	1.06	0.5036	0.9888	0.9031	0.0607	1.067	0.5386	1.006	0.958	0.06015	1.071	0.5037
	17:45480809	T	C	0.001461	0.0008071	0.5533	0.404		0.001232	0.001087	0.9044	0.8389	0.9189	0.8643		0.001823	0.002125	0.9349	0.9375	0.9671	0.9697	0.001511	0.5362	0.6312	0.00289	1.704	0.5628		0.001387	0.001088	0.7639	0.4573	0.7718	0.4802		0.001587	0.0008815	0.5539	0.317	0.5322	0.3159	0.0003891	0.2114	0.1532	0.1938	0.143	0.0006835	0.3695	0.2309
	17:45480858	C	G	0.005478	0.003834	0.8118	0.5567		0.004224	0.00424	0.9981	0.994	1.003	0.9902		0.004253	0.003541	0.8737	0.8195	0.7376	0.6131	0.001511	0.3751	0.362	0.00578	1.447	0.5606		0.004557	0.004096	0.9153	0.6474	0.9169	0.6571		0.004986	0.003526	0.709	0.2737	0.7056	0.2918	0.003113	0.7061	0.4079	0.8751	0.7599	0.003759	0.7373	0.4166
	17:45481057	T	C	0.06611	0.07264	1.09	0.3654		0.06758	0.06501	0.9597	0.5441	0.9537	0.4855		0.07837	0.06516	0.8419	0.2367	0.8397	0.2511	0.07402	0.9715	0.8723	0.0578	0.7412	0.1154		0.06905	0.0674	0.9738	0.603	0.9775	0.6594		0.07094	0.07246	1.028	0.7303	1.061	0.4859	0.07043	0.9915	0.9306	0.9861	0.8962	0.0728	1.035	0.7187
	17:45481201	G	A	0.002191	0.0008071	0.3578	0.1123		0.001232	0.001196	1.01	0.9836	1.005	0.9917		0.0006075	0.0007082	1.792	0.6877	2.063	0.6211	0	NA	NA	0.001445	3.353	0.4096		0.001387	0.001024	0.7491	0.4318	0.775	0.4913		0.001587	0.0007052	0.4354	0.1858	0.4229	0.1801	0.0007782	0.4803	0.3624	0.4904	0.3898	0.0003418	0.2175	0.1544
	17:45481863	C	T	0.004018	0.003632	0.887	0.7557		0.002816	0.003588	1.271	0.4336	1.306	0.3839		0.00486	0.004249	0.8614	0.7842	0.8892	0.837	0.004532	0.8774	0.8482	0.004335	0.9159	0.8978		0.003467	0.003648	1.043	0.8439	1.024	0.9153		0.004306	0.003702	0.8755	0.6768	0.8104	0.5424	0.004669	1.069	0.8579	0.884	0.764	0.002734	0.6537	0.3161
	17:45482812	A	T	0.06611	0.07183	1.077	0.437		0.06741	0.0648	0.959	0.5373	0.953	0.4794		0.07655	0.06374	0.8276	0.1963	0.8288	0.2206	0.07402	0.9794	0.9079	0.05491	0.705	0.07118		0.06865	0.06688	0.9694	0.5427	0.973	0.5973		0.07026	0.07176	1.017	0.829	1.053	0.5448	0.06887	0.9683	0.7451	0.965	0.7419	0.07177	1.017	0.8569
	17:45482857	A	G	0.4018	0.4001	1.004	0.9307		0.391	0.397	1.024	0.4835	1.023	0.5096		0.3803	0.4037	1.102	0.1948	1.1	0.2236	0.4063	1.121	0.2334	0.4003	1.077	0.4306		0.3923	0.3989	1.028	0.2835	1.029	0.284		0.3939	0.4014	1.031	0.459	1.029	0.5109	0.3981	1.027	0.5996	1.021	0.7039	0.4091	1.066	0.1916
	17:45483075	T	G	0.06611	0.07183	1.077	0.437		0.06741	0.0648	0.959	0.5373	0.953	0.4794		0.07655	0.06374	0.8276	0.1963	0.8288	0.2206	0.07402	0.9794	0.9079	0.05491	0.705	0.07118		0.06865	0.06688	0.9694	0.5427	0.973	0.5973		0.07026	0.07176	1.017	0.829	1.053	0.5448	0.06887	0.9683	0.7451	0.965	0.7419	0.07177	1.017	0.8569
	17:45483229	A	G	0.4018	0.4001	1.004	0.9307		0.391	0.3972	1.025	0.475	1.023	0.5005		0.3809	0.4037	1.099	0.2082	1.097	0.2392	0.4063	1.118	0.245	0.4003	1.074	0.4494		0.3924	0.399	1.028	0.2855	1.029	0.2847		0.3942	0.4014	1.03	0.4732	1.029	0.52	0.3981	1.026	0.6142	1.021	0.7116	0.4091	1.065	0.1988
	17:45483622	C	T	0.06611	0.07183	1.077	0.437		0.06741	0.0648	0.959	0.5373	0.953	0.4794		0.07655	0.06374	0.8276	0.1963	0.8288	0.2206	0.07402	0.9794	0.9079	0.05491	0.705	0.07118		0.06865	0.06688	0.9694	0.5427	0.973	0.5973		0.07026	0.07176	1.017	0.829	1.053	0.5448	0.06887	0.9683	0.7451	0.965	0.7419	0.07177	1.017	0.8569
	17:45484111	A	G	0.06611	0.07183	1.077	0.437		0.06741	0.0648	0.959	0.5373	0.953	0.4794		0.07655	0.06374	0.8276	0.1963	0.8288	0.2206	0.07402	0.9794	0.9079	0.05491	0.705	0.07118		0.06865	0.06688	0.9694	0.5427	0.973	0.5973		0.07026	0.07176	1.017	0.829	1.053	0.5448	0.06887	0.9683	0.7451	0.965	0.7419	0.07177	1.017	0.8569
	17:45485046	G	A	0.06611	0.07183	1.077	0.437		0.06741	0.0648	0.959	0.5373	0.953	0.4794		0.07655	0.06374	0.8276	0.1963	0.8288	0.2206	0.07402	0.9794	0.9079	0.05491	0.705	0.07118		0.06865	0.06688	0.9694	0.5427	0.973	0.5973		0.07026	0.07176	1.017	0.829	1.053	0.5448	0.06887	0.9683	0.7451	0.965	0.7419	0.07177	1.017	0.8569
	17:45485187	G	A	0.05405	0.05771	1.058	0.5918		0.05385	0.05327	0.9892	0.8853	0.9773	0.7601		0.06075	0.05312	0.8868	0.4489	0.8779	0.4334	0.05891	0.9975	0.9899	0.04769	0.792	0.2584		0.05508	0.0546	0.9875	0.8238	0.9895	0.8535		0.05666	0.05765	1.012	0.8949	1.03	0.7549	0.05642	0.9813	0.8619	0.9423	0.6183	0.05913	1.043	0.6845
	17:45485776	A	G	0.001096	0.001009	0.8718	0.8514		0.00176	0.001522	0.9421	0.887	0.9511	0.905		0.001215	0.002125	2.028	0.4246	2.096	0.4183	0	NA	NA	0.004335	3.512	0.1926		0.001486	0.001408	1.031	0.9265	1.031	0.9262		0.001133	0.0008815	0.9495	0.9379	0.6983	0.6107	0.001167	1.24	0.7763	0.9237	0.9255	0.001367	1.525	0.5525
	17:45485975	A	G	0.001826	0.001211	0.6032	0.4056		0.001408	0.001848	1.291	0.5529	1.282	0.564		0.001823	0.002125	1.214	0.8134	1.236	0.8034	0.003021	1.881	0.4938	0.001445	0.7706	0.8226		0.001585	0.001664	1.036	0.9106	1.076	0.8206		0.001813	0.00141	0.7531	0.5726	0.8484	0.7615	0.0007782	0.4103	0.2609	0.4787	0.3872	0.0006835	0.3773	0.2193
	17:45485982	T	C	0.4741	0.4651	0.9648	0.4533		0.485	0.4792	0.9767	0.4812	0.9789	0.5252		0.4891	0.4688	0.9166	0.2345	0.9258	0.3151	0.4743	0.9328	0.4577	0.4639	0.9037	0.2695		0.4825	0.4737	0.965	0.1621	0.9655	0.1734		0.4791	0.4663	0.9514	0.2184	0.9585	0.328	0.4708	0.964	0.4621	0.983	0.7499	0.4576	0.9172	0.0737
	17:45485997	A	G	0.01169	0.01372	1.138	0.5437		0.01302	0.01152	0.8832	0.4132	0.9004	0.491		0.0158	0.01062	0.6423	0.1865	0.6747	0.261	0.01511	0.9177	0.8249	0.007225	0.4377	0.0954		0.01318	0.01216	0.9202	0.4639	0.9342	0.5532		0.01337	0.01375	1.025	0.8886	1.136	0.4907	0.01206	0.9066	0.6608	1.066	0.7873	0.01265	0.9332	0.7437
	17:45486003	A	G	0.4018	0.4001	1.004	0.9307		0.3905	0.3969	1.026	0.4539	1.025	0.4758		0.3809	0.4037	1.099	0.2082	1.097	0.2392	0.4063	1.118	0.245	0.4003	1.074	0.4494		0.3921	0.3989	1.029	0.275	1.029	0.2738		0.3942	0.4014	1.03	0.4732	1.029	0.52	0.3981	1.026	0.6142	1.021	0.7116	0.4091	1.065	0.1988
	17:45486020	A	G	0.06611	0.07183	1.077	0.437		0.06741	0.0648	0.959	0.5373	0.953	0.4794		0.07655	0.06374	0.8276	0.1963	0.8288	0.2206	0.07402	0.9794	0.9079	0.05491	0.705	0.07118		0.06865	0.06688	0.9694	0.5427	0.973	0.5973		0.07026	0.07176	1.017	0.829	1.053	0.5448	0.06887	0.9683	0.7451	0.965	0.7419	0.07177	1.017	0.8569
	17:45486651	T	G	0.4018	0.4001	1.004	0.9307		0.3905	0.3969	1.026	0.4539	1.025	0.4758		0.3809	0.4037	1.099	0.2082	1.097	0.2392	0.4063	1.118	0.245	0.4003	1.074	0.4494		0.3921	0.3989	1.029	0.275	1.029	0.2738		0.3942	0.4014	1.03	0.4732	1.029	0.52	0.3981	1.026	0.6142	1.021	0.7116	0.4091	1.065	0.1988
	17:45486669	A	C	0.002557	0.004641	1.865	0.152		0.005984	0.004675	0.7809	0.2845	0.7716	0.2631		0.00243	0.002125	0.7797	0.7464	0.6279	0.5682	0	NA	NA	0.004335	1.676	0.5039		0.004458	0.004416	0.9878	0.9493	1.001	0.9978		0.002493	0.004055	1.635	0.1827	1.708	0.1635	0.00428	1.747	0.1951	1.995	0.1352	0.003076	1.225	0.6542
	17:45487435	A	G	0.06611	0.07264	1.09	0.3654		0.06758	0.06501	0.9597	0.5441	0.9537	0.4855		0.07837	0.06516	0.8419	0.2367	0.8397	0.2511	0.07402	0.9715	0.8723	0.0578	0.7412	0.1154		0.06905	0.0674	0.9738	0.603	0.9775	0.6594		0.07094	0.07246	1.028	0.7303	1.061	0.4859	0.07043	0.9915	0.9306	0.9861	0.8962	0.0728	1.035	0.7187
	17:45487620	A	G	0.01169	0.01372	1.138	0.5437		0.01302	0.01152	0.8832	0.4132	0.9004	0.491		0.0158	0.01062	0.6423	0.1865	0.6747	0.261	0.01511	0.9177	0.8249	0.007225	0.4377	0.0954		0.01318	0.01216	0.9202	0.4639	0.9342	0.5532		0.01337	0.01375	1.025	0.8886	1.136	0.4907	0.01206	0.9066	0.6608	1.066	0.7873	0.01265	0.9332	0.7437
	17:45488403	G	A	0.01169	0.01372	1.138	0.5437		0.01302	0.01152	0.8832	0.4132	0.9004	0.491		0.0158	0.01062	0.6423	0.1865	0.6747	0.261	0.01511	0.9177	0.8249	0.007225	0.4377	0.0954		0.01318	0.01216	0.9202	0.4639	0.9342	0.5532		0.01337	0.01375	1.025	0.8886	1.136	0.4907	0.01206	0.9066	0.6608	1.066	0.7873	0.01265	0.9332	0.7437
	17:45488606	G	C	0.01863	0.02098	1.107	0.5568		0.02306	0.01816	0.7947	0.05209	0.7901	0.047		0.01458	0.01983	1.478	0.1742	1.715	0.07779	0.01813	1.37	0.3897	0.02312	1.698	0.1147		0.02041	0.01914	0.9439	0.5286	0.9419	0.5188		0.017	0.02045	1.198	0.2281	1.203	0.2474	0.02296	1.329	0.1037	1.5	0.03112	0.01846	1.078	0.6789
	17:45488735	G	C	0.05405	0.05771	1.058	0.5918		0.05385	0.05327	0.9892	0.8853	0.9773	0.7601		0.06075	0.05312	0.8868	0.4489	0.8779	0.4334	0.05891	0.9975	0.9899	0.04769	0.792	0.2584		0.05508	0.0546	0.9875	0.8238	0.9895	0.8535		0.05666	0.05765	1.012	0.8949	1.03	0.7549	0.05642	0.9813	0.8619	0.9423	0.6183	0.05913	1.043	0.6845
	17:45488739	G	A	0.002557	0.002825	1.06	0.8997		0.003168	0.002718	0.8716	0.658	0.8734	0.6636		0.00243	0.003541	1.254	0.7429	1.102	0.8923	0.003021	0.9713	0.9747	0.00289	1.233	0.8109		0.002873	0.002816	0.9696	0.8976	0.9553	0.8506		0.002493	0.002821	1.117	0.7797	1.039	0.9265	0.001946	0.7103	0.5314	0.573	0.3401	0.002392	0.8874	0.8086
	17:45488876	T	G	0.003287	0.002825	0.8817	0.77		0.003168	0.003805	1.154	0.6236	1.169	0.5927		0.001215	0.004249	3.535	0.1234	2.265	0.3323	0.001511	1.241	0.8612	0.00578	5.217	0.05803		0.002873	0.00352	1.208	0.4116	1.207	0.4192		0.002493	0.002645	1.087	0.8336	0.8957	0.7919	0.002724	1.147	0.7784	1.14	0.8011	0.001367	0.5711	0.3395
	17:45488881	G	A	0.05442	0.05811	1.06	0.5802		0.05438	0.05327	0.9793	0.7801	0.9675	0.659		0.06075	0.05312	0.8868	0.4489	0.8779	0.4334	0.05891	0.9975	0.9899	0.04769	0.792	0.2584		0.05548	0.05472	0.9828	0.7578	0.9837	0.7734		0.05689	0.058	1.015	0.8673	1.03	0.7514	0.05681	0.9849	0.8882	0.9429	0.6211	0.05913	1.038	0.7191
	17:45489718	A	G	0.007305	0.006255	0.7893	0.4072		0.005104	0.004784	0.9211	0.7328	0.9028	0.6718		0.007898	0.004958	0.6365	0.3209	0.6748	0.404	0.006042	0.7677	0.6311	0.004335	0.5553	0.3442		0.006241	0.005248	0.8302	0.2666	0.8493	0.3365		0.007706	0.006171	0.7923	0.3312	0.8171	0.4308	0.005837	0.7448	0.3372	0.7258	0.3347	0.00581	0.7457	0.3191
	17:45489779	G	C	0.003652	0.003632	0.978	0.9553		0.002816	0.003588	1.271	0.4336	1.306	0.3839		0.00486	0.004249	0.8614	0.7842	0.8892	0.837	0.004532	0.8774	0.8482	0.004335	0.9159	0.8978		0.003368	0.003648	1.075	0.741	1.055	0.8073		0.00408	0.003702	0.9237	0.8061	0.8676	0.6856	0.004669	1.131	0.7433	0.9448	0.8917	0.002734	0.6892	0.3839
	17:45490251	T	C	0.06611	0.07183	1.077	0.437		0.06741	0.0648	0.959	0.5373	0.953	0.4794		0.07655	0.06374	0.8276	0.1963	0.8288	0.2206	0.07402	0.9794	0.9079	0.05491	0.705	0.07118		0.06865	0.06688	0.9694	0.5427	0.973	0.5973		0.07026	0.07176	1.017	0.829	1.053	0.5448	0.06887	0.9683	0.7451	0.965	0.7419	0.07177	1.017	0.8569
	17:45490275	T	C	0.003287	0.002825	0.8817	0.77		0.003168	0.003805	1.154	0.6236	1.169	0.5927		0.001823	0.004249	2.325	0.2353	1.44	0.6196	0.001511	0.8085	0.8545	0.00578	3.431	0.1094		0.002972	0.00352	1.167	0.4978	1.174	0.487		0.00272	0.002645	0.994	0.9877	0.8544	0.7008	0.002724	1.043	0.9302	1.084	0.875	0.001367	0.5233	0.2641
	17:45490519	G	A	0.01169	0.01372	1.138	0.5437		0.01302	0.01152	0.8832	0.4132	0.9004	0.491		0.0158	0.01062	0.6423	0.1865	0.6747	0.261	0.01511	0.9177	0.8249	0.007225	0.4377	0.0954		0.01318	0.01216	0.9202	0.4639	0.9342	0.5532		0.01337	0.01375	1.025	0.8886	1.136	0.4907	0.01206	0.9066	0.6608	1.066	0.7873	0.01265	0.9332	0.7437
	17:45490676	G	A	0.01169	0.01372	1.138	0.5437		0.01302	0.01152	0.8832	0.4132	0.9004	0.491		0.0158	0.01062	0.6423	0.1865	0.6747	0.261	0.01511	0.9177	0.8249	0.007225	0.4377	0.0954		0.01318	0.01216	0.9202	0.4639	0.9342	0.5532		0.01337	0.01375	1.025	0.8886	1.136	0.4907	0.01206	0.9066	0.6608	1.066	0.7873	0.01265	0.9332	0.7437
	17:45491008	C	T	0.06611	0.07183	1.077	0.437		0.06741	0.0648	0.959	0.5373	0.953	0.4794		0.07655	0.06374	0.8276	0.1963	0.8288	0.2206	0.07402	0.9794	0.9079	0.05491	0.705	0.07118		0.06865	0.06688	0.9694	0.5427	0.973	0.5973		0.07026	0.07176	1.017	0.829	1.053	0.5448	0.06887	0.9683	0.7451	0.965	0.7419	0.07177	1.017	0.8569
	17:45491619	G	A	0.06611	0.07183	1.077	0.437		0.06741	0.0648	0.959	0.5373	0.953	0.4794		0.07655	0.06374	0.8276	0.1963	0.8288	0.2206	0.07402	0.9794	0.9079	0.05491	0.705	0.07118		0.06865	0.06688	0.9694	0.5427	0.973	0.5973		0.07026	0.07176	1.017	0.829	1.053	0.5448	0.06887	0.9683	0.7451	0.965	0.7419	0.07177	1.017	0.8569
	17:45491979	C	T	0.4682	0.473	1.026	0.5924		0.4583	0.4619	1.014	0.6795	1.011	0.7381		0.4593	0.4695	1.051	0.5021	1.049	0.5333	0.4819	1.111	0.2637	0.4581	0.9935	0.9432		0.4614	0.4664	1.021	0.4233	1.022	0.3981		0.4653	0.4743	1.037	0.3687	1.045	0.311	0.4685	1.022	0.6648	1.015	0.7889	0.4822	1.074	0.1421
	17:45492058	C	A	0.01169	0.01372	1.138	0.5437		0.01302	0.01152	0.8832	0.4132	0.9004	0.491		0.0158	0.01062	0.6423	0.1865	0.6747	0.261	0.01511	0.9177	0.8249	0.007225	0.4377	0.0954		0.01318	0.01216	0.9202	0.4639	0.9342	0.5532		0.01337	0.01375	1.025	0.8886	1.136	0.4907	0.01206	0.9066	0.6608	1.066	0.7873	0.01265	0.9332	0.7437
	17:45492341	G	A	0.05405	0.05771	1.058	0.5918		0.05385	0.05327	0.9892	0.8853	0.9773	0.7601		0.06075	0.05312	0.8868	0.4489	0.8779	0.4334	0.05891	0.9975	0.9899	0.04769	0.792	0.2584		0.05508	0.0546	0.9875	0.8238	0.9895	0.8535		0.05666	0.05765	1.012	0.8949	1.03	0.7549	0.05642	0.9813	0.8619	0.9423	0.6183	0.05913	1.043	0.6845
	17:45493431	C	T	0.008766	0.005851	0.7105	0.2088		0.005808	0.006197	1.078	0.7345	1.091	0.6951		0.003645	0.004958	1.429	0.5252	1.151	0.8105	0.001511	0.4359	0.4448	0.00578	1.656	0.4397		0.006241	0.006016	0.9656	0.83	0.9824	0.914		0.0068	0.005465	0.8085	0.4031	0.7581	0.2951	0.005058	0.7566	0.4056	0.7128	0.3374	0.004101	0.5751	0.1087
	17:45493694	C	G	0.05405	0.05771	1.058	0.5918		0.05385	0.05327	0.9892	0.8853	0.9773	0.7601		0.06075	0.05312	0.8868	0.4489	0.8779	0.4334	0.05891	0.9975	0.9899	0.04769	0.792	0.2584		0.05508	0.0546	0.9875	0.8238	0.9895	0.8535		0.05666	0.05765	1.012	0.8949	1.03	0.7549	0.05642	0.9813	0.8619	0.9423	0.6183	0.05913	1.043	0.6845
	17:45493826	T	C	0.4682	0.473	1.026	0.5924		0.4583	0.4619	1.014	0.6795	1.011	0.7381		0.4593	0.4695	1.051	0.5021	1.049	0.5333	0.4819	1.111	0.2637	0.4581	0.9935	0.9432		0.4614	0.4664	1.021	0.4233	1.022	0.3981		0.4653	0.4743	1.037	0.3687	1.045	0.311	0.4685	1.022	0.6648	1.015	0.7889	0.4822	1.074	0.1421
	17:45493851	T	C	0.06611	0.07183	1.077	0.437		0.06741	0.0648	0.959	0.5373	0.953	0.4794		0.07655	0.06374	0.8276	0.1963	0.8288	0.2206	0.07402	0.9794	0.9079	0.05491	0.705	0.07118		0.06865	0.06688	0.9694	0.5427	0.973	0.5973		0.07026	0.07176	1.017	0.829	1.053	0.5448	0.06887	0.9683	0.7451	0.965	0.7419	0.07177	1.017	0.8569
	17:45494014	G	A	0.4021	0.4003	1.004	0.9413		0.3907	0.3969	1.025	0.4674	1.024	0.4888		0.3809	0.4044	1.102	0.1945	1.102	0.2181	0.4079	1.125	0.2193	0.4003	1.074	0.4494		0.3923	0.399	1.029	0.2806	1.029	0.2786		0.3944	0.4018	1.031	0.4646	1.03	0.5071	0.3981	1.025	0.6271	1.019	0.7341	0.4094	1.066	0.1949
	17:45494117	T	C	0.05405	0.05771	1.058	0.5918		0.05385	0.05327	0.9892	0.8853	0.9773	0.7601		0.06075	0.05312	0.8868	0.4489	0.8779	0.4334	0.05891	0.9975	0.9899	0.04769	0.792	0.2584		0.05508	0.0546	0.9875	0.8238	0.9895	0.8535		0.05666	0.05765	1.012	0.8949	1.03	0.7549	0.05642	0.9813	0.8619	0.9423	0.6183	0.05913	1.043	0.6845
	17:45494590	A	G	0.05405	0.05771	1.058	0.5918		0.05385	0.05327	0.9892	0.8853	0.9773	0.7601		0.06075	0.05312	0.8868	0.4489	0.8779	0.4334	0.05891	0.9975	0.9899	0.04769	0.792	0.2584		0.05508	0.0546	0.9875	0.8238	0.9895	0.8535		0.05666	0.05765	1.012	0.8949	1.03	0.7549	0.05642	0.9813	0.8619	0.9423	0.6183	0.05913	1.043	0.6845
	17:45494645	G	A	0.4682	0.473	1.026	0.5924		0.4583	0.4619	1.014	0.6795	1.011	0.7381		0.4593	0.4695	1.051	0.5021	1.049	0.5333	0.4819	1.111	0.2637	0.4581	0.9935	0.9432		0.4614	0.4664	1.021	0.4233	1.022	0.3981		0.4653	0.4743	1.037	0.3687	1.045	0.311	0.4685	1.022	0.6648	1.015	0.7889	0.4822	1.074	0.1421
	17:45494909	T	C	0.06611	0.07183	1.077	0.437		0.06741	0.0648	0.959	0.5373	0.953	0.4794		0.07655	0.06374	0.8276	0.1963	0.8288	0.2206	0.07402	0.9794	0.9079	0.05491	0.705	0.07118		0.06865	0.06688	0.9694	0.5427	0.973	0.5973		0.07026	0.07176	1.017	0.829	1.053	0.5448	0.06887	0.9683	0.7451	0.965	0.7419	0.07177	1.017	0.8569
	17:45495270	G	A	0.4021	0.4003	1.004	0.9413		0.3907	0.3968	1.025	0.475	1.024	0.4968		0.3809	0.4044	1.102	0.1945	1.102	0.2181	0.4079	1.125	0.2193	0.4003	1.074	0.4494		0.3923	0.3989	1.028	0.285	1.029	0.283		0.3944	0.4018	1.031	0.4646	1.03	0.5071	0.3981	1.025	0.6271	1.019	0.7341	0.4094	1.066	0.1949
	17:45495767	G	A	0.05405	0.05771	1.058	0.5918		0.05385	0.05338	0.9913	0.907	0.9792	0.7797		0.06075	0.05312	0.8868	0.4489	0.8779	0.4334	0.05891	0.9975	0.9899	0.04769	0.792	0.2584		0.05508	0.05466	0.9887	0.8408	0.9908	0.8709		0.05666	0.05765	1.012	0.8949	1.03	0.7549	0.05642	0.9813	0.8619	0.9423	0.6183	0.05913	1.043	0.6845
	17:45496668	G	T	0.05405	0.05771	1.058	0.5918		0.05385	0.05327	0.9892	0.8853	0.9773	0.7601		0.06075	0.05312	0.8868	0.4489	0.8779	0.4334	0.05891	0.9975	0.9899	0.04769	0.792	0.2584		0.05508	0.0546	0.9875	0.8238	0.9895	0.8535		0.05666	0.05765	1.012	0.8949	1.03	0.7549	0.05642	0.9813	0.8619	0.9423	0.6183	0.05913	1.043	0.6845
	17:45497092	A	G	0.06611	0.07183	1.077	0.437		0.06741	0.06469	0.9572	0.5198	0.9515	0.465		0.07655	0.06374	0.8276	0.1963	0.8288	0.2206	0.07402	0.9794	0.9079	0.05491	0.705	0.07118		0.06865	0.06682	0.9683	0.5289	0.972	0.5832		0.07026	0.07176	1.017	0.829	1.053	0.5448	0.06887	0.9683	0.7451	0.965	0.7419	0.07177	1.017	0.8569
	17:45497548	T	C	0.4021	0.4001	1.003	0.956		0.3904	0.3947	1.017	0.6262	1.016	0.6491		0.3809	0.4044	1.102	0.1945	1.102	0.2181	0.4079	1.125	0.2193	0.4003	1.074	0.4494		0.3921	0.3976	1.023	0.377	1.024	0.3747		0.3944	0.4016	1.03	0.4767	1.029	0.52	0.3981	1.025	0.6271	1.019	0.7341	0.4091	1.064	0.2062
	17:45497575	G	A	0.05442	0.05811	1.06	0.5802		0.05438	0.05327	0.9793	0.7801	0.9675	0.659		0.06075	0.05312	0.8868	0.4489	0.8779	0.4334	0.05891	0.9975	0.9899	0.04769	0.792	0.2584		0.05548	0.05472	0.9828	0.7578	0.9837	0.7734		0.05689	0.058	1.015	0.8673	1.03	0.7514	0.05681	0.9849	0.8882	0.9429	0.6211	0.05913	1.038	0.7191
	17:45498730	C	T	0.06611	0.07163	1.074	0.4582		0.06723	0.06447	0.9565	0.5133	0.9509	0.4605		0.07655	0.06374	0.8276	0.1963	0.8288	0.2206	0.07402	0.9794	0.9079	0.05491	0.705	0.07118		0.06856	0.06663	0.967	0.5117	0.9708	0.5676		0.07026	0.07158	1.015	0.8551	1.05	0.5637	0.06887	0.9683	0.7451	0.965	0.7419	0.07143	1.012	0.9024
	17:45499457	T	G	0.01753	0.01675	0.936	0.7166		0.01461	0.01663	1.14	0.3415	1.117	0.4209		0.0158	0.01346	0.8511	0.5857	0.7748	0.4111	0.01208	0.7514	0.4775	0.01301	0.82	0.5982		0.01565	0.01639	1.043	0.6764	1.029	0.7811		0.017	0.01622	0.9453	0.7195	0.8839	0.4602	0.0179	1.049	0.8011	0.9564	0.8274	0.0164	0.9712	0.8751
	17:45500283	T	C	0.05405	0.05771	1.058	0.5918		0.05385	0.05316	0.987	0.8614	0.9751	0.738		0.06075	0.05312	0.8868	0.4489	0.8779	0.4334	0.05891	0.9975	0.9899	0.04769	0.792	0.2584		0.05508	0.05453	0.9863	0.8073	0.9883	0.8371		0.05666	0.05765	1.012	0.8949	1.03	0.7549	0.05642	0.9813	0.8619	0.9423	0.6183	0.05913	1.043	0.6845
	17:45501868	T	A	0.02118	0.02361	1.111	0.5161		0.02446	0.02479	1.021	0.8452	1.02	0.8556		0.02491	0.02833	1.135	0.5859	1.212	0.4308	0.03323	1.312	0.3352	0.02168	0.8737	0.6643		0.02368	0.02483	1.052	0.5461	1.058	0.5041		0.02267	0.02504	1.1	0.4755	1.163	0.296	0.02568	1.11	0.5246	1.055	0.763	0.02597	1.153	0.3628
	17:45501967	T	A	0.4021	0.4003	1.004	0.9413		0.3907	0.3929	1.008	0.8062	1.007	0.8314		0.3809	0.4051	1.105	0.1825	1.104	0.2101	0.4079	1.125	0.2193	0.4003	1.074	0.4494		0.3923	0.3967	1.019	0.476	1.019	0.4679		0.3944	0.4018	1.031	0.4646	1.03	0.5071	0.3981	1.025	0.6271	1.019	0.7341	0.4094	1.066	0.1949
	17:45502096	G	C	0.4021	0.4001	1.003	0.956		0.3905	0.3927	1.008	0.811	1.007	0.8373		0.3809	0.4051	1.105	0.1825	1.104	0.2101	0.4079	1.125	0.2193	0.4003	1.074	0.4494		0.3922	0.3965	1.018	0.4848	1.019	0.4783		0.3944	0.4016	1.03	0.4767	1.029	0.52	0.3981	1.025	0.6271	1.019	0.7341	0.4091	1.064	0.2062
	17:45502165	G	A	0.05405	0.05771	1.058	0.5918		0.05385	0.05316	0.987	0.8614	0.9751	0.738		0.06075	0.05312	0.8868	0.4489	0.8779	0.4334	0.05891	0.9975	0.9899	0.04769	0.792	0.2584		0.05508	0.05453	0.9863	0.8073	0.9883	0.8371		0.05666	0.05765	1.012	0.8949	1.03	0.7549	0.05642	0.9813	0.8619	0.9423	0.6183	0.05913	1.043	0.6845
	17:45502537	A	C	0.1271	0.1156	0.9046	0.1737		0.1278	0.1583	1.272	6.23e-07	1.274	5.64e-07		0.1288	0.1154	0.874	0.2258	0.8358	0.1252	0.1178	0.8979	0.4494	0.1171	0.9	0.4462		0.1275	0.1408	1.118	0.002834	1.116	0.003908		0.1272	0.1162	0.9027	0.09919	0.893	0.09005	0.1191	0.926	0.3155	0.8963	0.1903	0.1138	0.879	0.08409
	17:45502792	C	T	0.003287	0.002825	0.8688	0.7436		0.002112	0.001631	0.7647	0.4899	0.7966	0.5594		0.001215	0.001416	0.9757	0.9805	0.9122	0.9315	0.001511	1.073	0.9547	0.001445	1.082	0.9487		0.002279	0.001984	0.8578	0.5785	0.8528	0.5683		0.002493	0.002645	1.07	0.8657	0.9759	0.953	0.002724	1.087	0.8629	1.006	0.9909	0.002734	1.143	0.7743
	17:45502851	G	A	0.004383	0.007264	1.648	0.1373		0.006336	0.005436	0.8595	0.4923	0.8757	0.5477		0.004253	0.007082	1.765	0.2549	1.444	0.4974	0.003021	0.7189	0.6826	0.01156	2.879	0.04461		0.005449	0.006144	1.129	0.4753	1.133	0.4696		0.004306	0.0067	1.558	0.1173	1.453	0.2121	0.006615	1.553	0.191	1.519	0.2598	0.006494	1.506	0.2111
	17:45503121	C	T	0.01753	0.02018	1.153	0.4264		0.02166	0.01761	0.796	0.06032	0.8072	0.07874		0.01397	0.01983	1.317	0.3415	1.283	0.4081	0.02719	1.791	0.07555	0.01301	0.8789	0.7468		0.01923	0.01875	0.9649	0.7041	0.9376	0.5002		0.01609	0.02133	1.32	0.06933	1.273	0.1405	0.02296	1.421	0.05146	1.289	0.195	0.0188	1.18	0.3684
	17:45503257	C	T	0.4682	0.473	1.026	0.5924		0.4585	0.4578	0.9969	0.9265	0.9944	0.8682		0.4593	0.4703	1.053	0.48	1.051	0.5194	0.4819	1.111	0.2637	0.4581	0.9935	0.9432		0.4615	0.464	1.011	0.6776	1.012	0.6397		0.4653	0.4743	1.037	0.3687	1.045	0.311	0.4685	1.022	0.6648	1.015	0.7889	0.4822	1.074	0.1421
	17:45503539	C	T	0.05442	0.05811	1.06	0.5802		0.05421	0.05316	0.9806	0.7935	0.9687	0.6722		0.06075	0.05312	0.8868	0.4489	0.8779	0.4334	0.05891	0.9975	0.9899	0.04769	0.792	0.2584		0.05538	0.05466	0.9834	0.7668	0.9845	0.7841		0.05689	0.058	1.015	0.8673	1.03	0.7514	0.05681	0.9849	0.8882	0.9429	0.6211	0.05913	1.038	0.7191
	17:45503753	C	T	0.003287	0.002825	0.8817	0.77		0.003168	0.003805	1.154	0.6236	1.169	0.5927		0.001215	0.004249	3.535	0.1234	2.265	0.3323	0.001511	1.241	0.8612	0.00578	5.217	0.05803		0.002873	0.00352	1.208	0.4116	1.207	0.4192		0.002493	0.002645	1.087	0.8336	0.8957	0.7919	0.002724	1.147	0.7784	1.14	0.8011	0.001367	0.5711	0.3395
	17:45503844	T	C	0.0003652	0.0008071	2.34	0.4479		0.00088	0.0003262	0.371	0.175	0.3631	0.1667		0.001215	0.0007082	0.5106	0.5848	0.3784	0.4585	0	NA	NA	0	NA	NA		0.0007926	0.000512	0.6347	0.3638	0.6561	0.4072		0.00068	0.0007052	1.042	0.9576	1.17	0.8477	0.0003891	0.5444	0.599	0.711	0.7775	0.001367	1.959	0.3806
	17:45504128	C	T	0.02374	0.02341	0.9684	0.8405		0.01971	0.02087	1.053	0.6687	1.061	0.6224		0.02795	0.01487	0.5176	0.01477	0.5006	0.01532	0.01511	0.5246	0.07126	0.0159	0.5577	0.089		0.02209	0.02106	0.9431	0.5054	0.94	0.4879		0.02516	0.02221	0.8719	0.3053	0.8576	0.2821	0.02023	0.7826	0.1553	0.7578	0.1366	0.02187	0.8625	0.3597
	17:45504273	C	T	0.009131	0.006053	0.6391	0.1027		0.007744	0.007937	1.022	0.9114	0.9948	0.9785		0.01033	0.01062	0.9731	0.9397	0.8729	0.7151	0.01057	0.9036	0.8249	0.01156	1.107	0.8163		0.00852	0.007552	0.8722	0.3393	0.8982	0.4596		0.009519	0.006523	0.6576	0.06579	0.6926	0.1347	0.005447	0.5407	0.04833	0.5632	0.08865	0.007519	0.7575	0.2971
	17:45504567	G	A	0.01169	0.01372	1.138	0.5437		0.01302	0.01152	0.8832	0.4132	0.9004	0.491		0.0158	0.01062	0.6423	0.1865	0.6747	0.261	0.01511	0.9177	0.8249	0.007225	0.4377	0.0954		0.01318	0.01216	0.9202	0.4639	0.9342	0.5532		0.01337	0.01375	1.025	0.8886	1.136	0.4907	0.01206	0.9066	0.6608	1.066	0.7873	0.01265	0.9332	0.7437
	17:45504686	G	A	0.0003652	0.001009	2.497	0.4119		0.00176	0.001087	0.7232	0.4906	0.7167	0.4799		0.00243	0.0007082	0.3941	0.4261	0.4816	0.5434	0	NA	NA	0.001445	0.7499	0.8105		0.001486	0.001024	0.7231	0.3873	0.8183	0.5977		0.001133	0.0008815	0.6171	0.4613	1.029	0.9677	0.0007782	0.5423	0.477	1.265	0.8051	0.001025	0.7271	0.6732
	17:45504870	T	C	0.06611	0.07183	1.077	0.437		0.06723	0.0648	0.9618	0.5664	0.9558	0.5065		0.07655	0.06374	0.8276	0.1963	0.8288	0.2206	0.07402	0.9794	0.9079	0.05491	0.705	0.07118		0.06856	0.06688	0.9708	0.5628	0.9746	0.6194		0.07026	0.07176	1.017	0.829	1.053	0.5448	0.06887	0.9683	0.7451	0.965	0.7419	0.07177	1.017	0.8569
	17:45505279	A	T	0.06611	0.07183	1.077	0.437		0.06723	0.0648	0.9618	0.5664	0.9558	0.5065		0.07655	0.06374	0.8276	0.1963	0.8288	0.2206	0.07402	0.9794	0.9079	0.05491	0.705	0.07118		0.06856	0.06688	0.9708	0.5628	0.9746	0.6194		0.07026	0.07176	1.017	0.829	1.053	0.5448	0.06887	0.9683	0.7451	0.965	0.7419	0.07177	1.017	0.8569
	17:45505768	C	T	0.02228	0.01695	0.7546	0.09505		0.02236	0.02142	0.9554	0.6944	0.9485	0.65		0.0164	0.01841	1.101	0.7308	1.12	0.7042	0.0136	0.8105	0.5918	0.02168	1.314	0.4091		0.0214	0.01971	0.9187	0.3473	0.9221	0.3741		0.02017	0.01657	0.8151	0.171	0.7936	0.1433	0.01401	0.6957	0.06974	0.6825	0.07545	0.01846	0.9091	0.5846
	17:45505856	A	G	0.01169	0.01372	1.138	0.5437		0.01302	0.01152	0.8832	0.4132	0.9004	0.491		0.0158	0.01062	0.6423	0.1865	0.6747	0.261	0.01511	0.9177	0.8249	0.007225	0.4377	0.0954		0.01318	0.01216	0.9202	0.4639	0.9342	0.5532		0.01337	0.01375	1.025	0.8886	1.136	0.4907	0.01206	0.9066	0.6608	1.066	0.7873	0.01265	0.9332	0.7437
	17:45505864	C	A	0.002557	0.002825	1.06	0.8997		0.003168	0.002718	0.8716	0.658	0.8734	0.6636		0.00243	0.003541	1.254	0.7429	1.102	0.8923	0.003021	0.9713	0.9747	0.00289	1.233	0.8109		0.002873	0.002816	0.9696	0.8976	0.9553	0.8506		0.002493	0.002821	1.117	0.7797	1.039	0.9265	0.001946	0.7103	0.5314	0.573	0.3401	0.002392	0.8874	0.8086
	17:45506604	G	T	0.01169	0.01372	1.138	0.5437		0.01302	0.01152	0.8832	0.4132	0.9004	0.491		0.0158	0.01062	0.6423	0.1865	0.6747	0.261	0.01511	0.9177	0.8249	0.007225	0.4377	0.0954		0.01318	0.01216	0.9202	0.4639	0.9342	0.5532		0.01337	0.01375	1.025	0.8886	1.136	0.4907	0.01206	0.9066	0.6608	1.066	0.7873	0.01265	0.9332	0.7437
	17:45506682	T	G	0.4682	0.473	1.026	0.5924		0.4586	0.4581	0.9975	0.9419	0.995	0.8827		0.4593	0.471	1.056	0.4553	1.054	0.4941	0.4834	1.118	0.2359	0.4581	0.9935	0.9432		0.4616	0.4643	1.011	0.6593	1.013	0.6197		0.4653	0.4744	1.038	0.3589	1.047	0.2962	0.4689	1.024	0.6416	1.017	0.7538	0.4826	1.076	0.1339
	17:45507586	G	T	0.01169	0.01372	1.138	0.5437		0.01302	0.01152	0.8832	0.4132	0.9004	0.491		0.0158	0.01062	0.6423	0.1865	0.6747	0.261	0.01511	0.9177	0.8249	0.007225	0.4377	0.0954		0.01318	0.01216	0.9202	0.4639	0.9342	0.5532		0.01337	0.01375	1.025	0.8886	1.136	0.4907	0.01206	0.9066	0.6608	1.066	0.7873	0.01265	0.9332	0.7437
	17:45508216	C	T	0.05405	0.05771	1.058	0.5918		0.05385	0.05327	0.9892	0.8853	0.9773	0.7601		0.06075	0.05312	0.8868	0.4489	0.8779	0.4334	0.05891	0.9975	0.9899	0.04769	0.792	0.2584		0.05508	0.0546	0.9875	0.8238	0.9895	0.8535		0.05666	0.05765	1.012	0.8949	1.03	0.7549	0.05642	0.9813	0.8619	0.9423	0.6183	0.05913	1.043	0.6845
	17:45508314	A	G	0.06611	0.07183	1.077	0.437		0.06723	0.0648	0.9618	0.5664	0.9558	0.5065		0.07655	0.06374	0.8276	0.1963	0.8288	0.2206	0.07402	0.9794	0.9079	0.05491	0.705	0.07118		0.06856	0.06688	0.9708	0.5628	0.9746	0.6194		0.07026	0.07176	1.017	0.829	1.053	0.5448	0.06887	0.9683	0.7451	0.965	0.7419	0.07177	1.017	0.8569
	17:45508890	C	T	0.06611	0.07183	1.077	0.437		0.06723	0.0648	0.9618	0.5664	0.9558	0.5065		0.07655	0.06374	0.8276	0.1963	0.8288	0.2206	0.07402	0.9794	0.9079	0.05491	0.705	0.07118		0.06856	0.06688	0.9708	0.5628	0.9746	0.6194		0.07026	0.07176	1.017	0.829	1.053	0.5448	0.06887	0.9683	0.7451	0.965	0.7419	0.07177	1.017	0.8569
	17:45509496	A	G	0.4737	0.4651	0.9662	0.4715		0.4842	0.4824	0.9922	0.8148	0.9944	0.8667		0.4891	0.4674	0.9116	0.2067	0.9205	0.2802	0.4728	0.9272	0.4192	0.4639	0.9037	0.2695		0.4819	0.4754	0.974	0.3	0.9743	0.3138		0.4789	0.4661	0.9516	0.2203	0.9584	0.3269	0.4708	0.9649	0.4729	0.9845	0.7721	0.4576	0.9181	0.07691
	17:45509694	C	G	0.1271	0.1156	0.9046	0.1737		0.1278	0.1514	1.211	8.5e-05	1.213	7.55e-05		0.1288	0.1161	0.8802	0.2506	0.8423	0.1419	0.1178	0.8979	0.4494	0.1185	0.9122	0.5049		0.1275	0.1368	1.083	0.03481	1.08	0.04279		0.1272	0.1162	0.9027	0.09919	0.893	0.09005	0.1191	0.926	0.3155	0.8963	0.1903	0.1138	0.879	0.08409
	17:45510211	A	G	0.06611	0.07183	1.077	0.437		0.06723	0.0648	0.9618	0.5664	0.9558	0.5065		0.07655	0.06374	0.8276	0.1963	0.8288	0.2206	0.07402	0.9794	0.9079	0.05491	0.705	0.07118		0.06856	0.06688	0.9708	0.5628	0.9746	0.6194		0.07026	0.07176	1.017	0.829	1.053	0.5448	0.06887	0.9683	0.7451	0.965	0.7419	0.07177	1.017	0.8569
	17:45510818	G	A	0.06611	0.07183	1.077	0.437		0.06723	0.0648	0.9618	0.5664	0.9558	0.5065		0.07655	0.06374	0.8276	0.1963	0.8288	0.2206	0.07402	0.9794	0.9079	0.05491	0.705	0.07118		0.06856	0.06688	0.9708	0.5628	0.9746	0.6194		0.07026	0.07176	1.017	0.829	1.053	0.5448	0.06887	0.9683	0.7451	0.965	0.7419	0.07177	1.017	0.8569
	17:45510971	A	G	0.05405	0.05771	1.058	0.5918		0.05385	0.05327	0.9892	0.8853	0.9773	0.7601		0.06075	0.05312	0.8868	0.4489	0.8779	0.4334	0.05891	0.9975	0.9899	0.04769	0.792	0.2584		0.05508	0.0546	0.9875	0.8238	0.9895	0.8535		0.05666	0.05765	1.012	0.8949	1.03	0.7549	0.05642	0.9813	0.8619	0.9423	0.6183	0.05913	1.043	0.6845
	17:45511388	C	T	0.4021	0.4003	1.004	0.9413		0.3912	0.3937	1.01	0.7823	1.008	0.8076		0.3815	0.4065	1.109	0.1689	1.108	0.1939	0.4094	1.129	0.2055	0.4017	1.078	0.4269		0.3927	0.3973	1.02	0.4576	1.02	0.4442		0.3946	0.402	1.03	0.468	1.031	0.4955	0.3984	1.026	0.6176	1.021	0.7061	0.4098	1.066	0.1909
	17:45511548	C	T	0.05405	0.05771	1.058	0.5918		0.05385	0.05327	0.9892	0.8853	0.9773	0.7601		0.06075	0.05312	0.8868	0.4489	0.8779	0.4334	0.05891	0.9975	0.9899	0.04769	0.792	0.2584		0.05508	0.0546	0.9875	0.8238	0.9895	0.8535		0.05666	0.05765	1.012	0.8949	1.03	0.7549	0.05642	0.9813	0.8619	0.9423	0.6183	0.05913	1.043	0.6845
	17:45511851	G	C	0.005844	0.01735	3.024	5.31e-05		0.008624	0.01065	1.25	0.2051	1.27	0.1768		0.00729	0.009207	1.317	0.4998	1.296	0.5455	0.009063	1.285	0.6238	0.008671	1.269	0.6407		0.007628	0.01261	1.666	0.0001572	1.642	0.0002859		0.006346	0.01622	2.523	1.97e-05	2.467	7.61e-05	0.01946	3.155	1.43e-06	3.135	7.33e-06	0.01675	2.642	4.75e-05
	17:45512125	T	C	0.01169	0.01372	1.138	0.5437		0.01302	0.01152	0.8832	0.4132	0.9004	0.491		0.0158	0.01062	0.6423	0.1865	0.6747	0.261	0.01511	0.9177	0.8249	0.007225	0.4377	0.0954		0.01318	0.01216	0.9202	0.4639	0.9342	0.5532		0.01337	0.01375	1.025	0.8886	1.136	0.4907	0.01206	0.9066	0.6608	1.066	0.7873	0.01265	0.9332	0.7437
	17:45512483	G	A	0.4737	0.4651	0.9662	0.4715		0.484	0.4815	0.9895	0.7534	0.9919	0.8078		0.4885	0.4667	0.9116	0.2065	0.9201	0.2782	0.4728	0.9297	0.4368	0.4624	0.9007	0.2541		0.4817	0.4748	0.9725	0.2738	0.9727	0.2839		0.4787	0.4661	0.9525	0.2293	0.959	0.3334	0.4708	0.9658	0.4845	0.985	0.779	0.4576	0.9189	0.08008
	17:45513049	A	G	0.4021	0.4003	1.004	0.9413		0.3912	0.3941	1.011	0.7432	1.01	0.7696		0.3815	0.4065	1.109	0.1689	1.108	0.1939	0.4094	1.129	0.2055	0.4017	1.078	0.4269		0.3927	0.3975	1.021	0.4337	1.021	0.421		0.3946	0.402	1.03	0.468	1.031	0.4955	0.3984	1.026	0.6176	1.021	0.7061	0.4098	1.066	0.1909
	17:45513241	A	G	0.02995	0.03027	1.029	0.8405		0.02675	0.02674	0.9964	0.972	0.9948	0.9598		0.02916	0.02691	0.9243	0.7227	0.9429	0.8003	0.0287	0.9655	0.8989	0.02457	0.8424	0.5499		0.02804	0.0281	1.001	0.9855	1.004	0.9549		0.02969	0.0305	1.024	0.8406	1.041	0.7492	0.02918	0.9854	0.921	1.064	0.6974	0.03452	1.173	0.2407
	17:45513276	T	C	0.001096	0.001009	0.8718	0.8514		0.001584	0.001522	1.049	0.9117	1.07	0.8755		0.0006075	0.002125	2.58	0.3525	2.732	0.3398	0	NA	NA	0.004335	4.159	0.1795		0.001288	0.001408	1.15	0.6835	1.149	0.6873		0.0009066	0.0008815	0.9827	0.9794	0.7198	0.6454	0.001167	1.291	0.7383	0.9414	0.9437	0.001367	1.527	0.5512
	17:45513292	A	G	0.4682	0.473	1.026	0.5924		0.4588	0.4593	1.002	0.9626	0.999	0.9766		0.4599	0.4717	1.056	0.4552	1.055	0.4914	0.4834	1.115	0.2481	0.4595	0.9968	0.9723		0.4618	0.4651	1.014	0.5969	1.015	0.5556		0.4655	0.4744	1.037	0.3715	1.046	0.3023	0.4689	1.023	0.6552	1.017	0.7607	0.4826	1.075	0.1389
	17:45513309	G	C	0.002191	0.002623	1.186	0.732		0.003168	0.002174	0.6726	0.2242	0.6869	0.2509		0.00486	0.001416	0.2953	0.1246	0.3531	0.1954	0.003021	0.6434	0.5802	0	NA	NA		0.00317	0.00224	0.6962	0.1403	0.6728	0.1128		0.003173	0.002645	0.8229	0.6018	0.8895	0.7751	0.002724	0.8745	0.7736	0.8621	0.7748	0.003076	1.035	0.9364
	17:45513533	T	C	0.001096	0.00222	2.061	0.2681		0.001936	0.001413	0.7448	0.4735	0.7325	0.4507		0.0006075	0.0007082	0.99	0.9943	0.8666	0.9218	0.001511	2.064	0.6102	0	NA	NA		0.001486	0.0016	1.084	0.8054	0.9874	0.9695		0.0009066	0.002116	2.314	0.1471	1.97	0.2655	0.001167	1.332	0.7083	0.8091	0.8036	0.004101	4.707	0.007557
	17:45513980	G	A	0.003287	0.003027	0.9334	0.8709		0.002112	0.001631	0.7647	0.4899	0.7966	0.5594		0.001215	0.001416	0.9757	0.9805	0.9122	0.9315	0.001511	1.073	0.9547	0.001445	1.082	0.9487		0.002279	0.002048	0.8862	0.6594	0.8865	0.6637		0.002493	0.002821	1.143	0.7348	1.053	0.8992	0.003113	1.247	0.6365	1.201	0.7079	0.003076	1.287	0.576
	17:45514196	C	G	0.05405	0.05771	1.058	0.5918		0.05385	0.05327	0.9892	0.8853	0.9773	0.7601		0.06075	0.05312	0.8868	0.4489	0.8779	0.4334	0.05891	0.9975	0.9899	0.04769	0.792	0.2584		0.05508	0.0546	0.9875	0.8238	0.9895	0.8535		0.05666	0.05765	1.012	0.8949	1.03	0.7549	0.05642	0.9813	0.8619	0.9423	0.6183	0.05913	1.043	0.6845
	17:45514419	A	T	0.06611	0.07183	1.077	0.437		0.06723	0.0648	0.9618	0.5664	0.9558	0.5065		0.07655	0.06374	0.8276	0.1963	0.8288	0.2206	0.07402	0.9794	0.9079	0.05491	0.705	0.07118		0.06856	0.06688	0.9708	0.5628	0.9746	0.6194		0.07026	0.07176	1.017	0.829	1.053	0.5448	0.06887	0.9683	0.7451	0.965	0.7419	0.07177	1.017	0.8569
	17:45514763	G	C	0.05807	0.06195	1.04	0.6937		0.05702	0.05958	1.055	0.4626	1.056	0.4527		0.05164	0.06091	1.183	0.2911	1.137	0.4408	0.0423	0.8	0.3203	0.07803	1.58	0.01306		0.05647	0.06029	1.075	0.1896	1.065	0.2595		0.05576	0.05924	1.056	0.5283	0.9828	0.8507	0.06031	1.059	0.5838	0.9951	0.9656	0.05981	1.064	0.5452
	17:45514778	C	T	0.003287	0.002825	0.8688	0.7436		0.002112	0.001631	0.7647	0.4899	0.7966	0.5594		0.001215	0.001416	0.9757	0.9805	0.9122	0.9315	0.001511	1.073	0.9547	0.001445	1.082	0.9487		0.002279	0.001984	0.8578	0.5785	0.8528	0.5683		0.002493	0.002645	1.07	0.8657	0.9759	0.953	0.002724	1.087	0.8629	1.006	0.9909	0.002734	1.143	0.7743
	17:45514902	T	G	0.01169	0.01372	1.138	0.5437		0.01302	0.01152	0.8832	0.4132	0.9004	0.491		0.0158	0.01062	0.6423	0.1865	0.6747	0.261	0.01511	0.9177	0.8249	0.007225	0.4377	0.0954		0.01318	0.01216	0.9202	0.4639	0.9342	0.5532		0.01337	0.01375	1.025	0.8886	1.136	0.4907	0.01206	0.9066	0.6608	1.066	0.7873	0.01265	0.9332	0.7437
	17:45514903	T	C	0.01169	0.01372	1.138	0.5437		0.01302	0.01152	0.8832	0.4132	0.9004	0.491		0.0158	0.01062	0.6423	0.1865	0.6747	0.261	0.01511	0.9177	0.8249	0.007225	0.4377	0.0954		0.01318	0.01216	0.9202	0.4639	0.9342	0.5532		0.01337	0.01375	1.025	0.8886	1.136	0.4907	0.01206	0.9066	0.6608	1.066	0.7873	0.01265	0.9332	0.7437
	17:45515167	A	G	0.4021	0.4003	1.004	0.9413		0.3912	0.3954	1.017	0.6303	1.016	0.6507		0.3815	0.4065	1.109	0.1689	1.108	0.1939	0.4094	1.129	0.2055	0.4017	1.078	0.4269		0.3927	0.3983	1.024	0.367	1.025	0.357		0.3946	0.402	1.03	0.468	1.031	0.4955	0.3984	1.026	0.6176	1.021	0.7061	0.4098	1.066	0.1909
	17:45515678	T	G	0.4021	0.4003	1.004	0.9413		0.3912	0.3954	1.017	0.6303	1.016	0.6507		0.3815	0.4065	1.109	0.1689	1.108	0.1939	0.4094	1.129	0.2055	0.4017	1.078	0.4269		0.3927	0.3983	1.024	0.367	1.025	0.357		0.3946	0.402	1.03	0.468	1.031	0.4955	0.3984	1.026	0.6176	1.021	0.7061	0.4098	1.066	0.1909
	17:45515783	G	T	0.05405	0.05771	1.058	0.5918		0.05385	0.05327	0.9892	0.8853	0.9773	0.7601		0.06075	0.05312	0.8868	0.4489	0.8779	0.4334	0.05891	0.9975	0.9899	0.04769	0.792	0.2584		0.05508	0.0546	0.9875	0.8238	0.9895	0.8535		0.05666	0.05765	1.012	0.8949	1.03	0.7549	0.05642	0.9813	0.8619	0.9423	0.6183	0.05913	1.043	0.6845
	17:45516237	G	A	0.01023	0.01049	0.9998	0.9994		0.009856	0.009459	0.9398	0.718	0.952	0.7757		0.01883	0.01346	0.6888	0.2098	0.6388	0.1458	0.01208	0.6006	0.2065	0.01445	0.7666	0.4742		0.01149	0.01018	0.8756	0.2809	0.8964	0.3829		0.0136	0.01075	0.7879	0.1967	0.8368	0.3733	0.009339	0.6676	0.09883	0.7239	0.232	0.01094	0.8205	0.3736
	17:45516667	T	C	0.4737	0.4651	0.9662	0.4715		0.484	0.479	0.9799	0.5445	0.9822	0.5914		0.4885	0.4667	0.9116	0.2065	0.9201	0.2782	0.4728	0.9297	0.4368	0.4624	0.9007	0.2541		0.4817	0.4734	0.9669	0.1859	0.9671	0.195		0.4787	0.4661	0.9525	0.2293	0.959	0.3334	0.4708	0.9658	0.4845	0.985	0.779	0.4576	0.9189	0.08008
	17:45517703	C	A	0.01169	0.01372	1.138	0.5437		0.01302	0.01152	0.8832	0.4132	0.9004	0.491		0.0158	0.01062	0.6423	0.1865	0.6747	0.261	0.01511	0.9177	0.8249	0.007225	0.4377	0.0954		0.01318	0.01216	0.9202	0.4639	0.9342	0.5532		0.01337	0.01375	1.025	0.8886	1.136	0.4907	0.01206	0.9066	0.6608	1.066	0.7873	0.01265	0.9332	0.7437
	17:45517771	A	T	0.06611	0.07183	1.077	0.437		0.06705	0.0648	0.9644	0.5944	0.9585	0.534		0.07655	0.06374	0.8276	0.1963	0.8288	0.2206	0.07402	0.9794	0.9079	0.05491	0.705	0.07118		0.06846	0.06688	0.9724	0.584	0.9762	0.642		0.07026	0.07176	1.017	0.829	1.053	0.5448	0.06887	0.9683	0.7451	0.965	0.7419	0.07177	1.017	0.8569
	17:45517774	T	G	0.06611	0.07264	1.09	0.3654		0.06723	0.06501	0.9651	0.6014	0.9591	0.5404		0.07837	0.06516	0.8419	0.2367	0.8397	0.2511	0.07402	0.9715	0.8723	0.0578	0.7412	0.1154		0.06885	0.0674	0.9769	0.6462	0.9807	0.7059		0.07094	0.07246	1.028	0.7303	1.061	0.4859	0.07043	0.9915	0.9306	0.9861	0.8962	0.0728	1.035	0.7187
	17:45518224	C	T	0.003287	0.003632	1.079	0.8524		0.003168	0.002392	0.7614	0.393	0.725	0.3158		0.00243	0.004249	1.796	0.3688	2.013	0.2925	0.006042	2.571	0.1872	0.00289	1.096	0.9167		0.003071	0.002944	0.9533	0.8375	0.9417	0.7996		0.002947	0.003879	1.318	0.4327	1.325	0.4552	0.003502	1.178	0.7064	1.165	0.749	0.003418	1.167	0.7144
	17:45518583	G	T	0.1786	0.1796	1.014	0.8289		0.1746	0.1788	1.03	0.5044	1.025	0.5752		0.1616	0.1678	1.047	0.6364	1.034	0.7435	0.1692	1.075	0.555	0.1633	0.9986	0.991		0.1735	0.1781	1.033	0.3347	1.029	0.4		0.172	0.1782	1.043	0.4244	1.027	0.6426	0.1767	1.041	0.5332	1.043	0.5531	0.1805	1.061	0.3429
	17:45519005	A	G	0.01169	0.01372	1.138	0.5437		0.01302	0.01152	0.8832	0.4132	0.9004	0.491		0.0158	0.01062	0.6423	0.1865	0.6747	0.261	0.01511	0.9177	0.8249	0.007225	0.4377	0.0954		0.01318	0.01216	0.9202	0.4639	0.9342	0.5532		0.01337	0.01375	1.025	0.8886	1.136	0.4907	0.01206	0.9066	0.6608	1.066	0.7873	0.01265	0.9332	0.7437
	17:45520012	G	A	0.002557	0.001009	0.3741	0.09422		0.00176	0.0008698	0.4937	0.1379	0.4737	0.118		0.00243	0.001416	0.5313	0.4676	0.7853	0.7845	0.001511	0.6126	0.6626	0.001445	0.517	0.557		0.00208	0.0009601	0.461	0.0223	0.4318	0.01545		0.002493	0.001058	0.4211	0.08923	0.3489	0.05543	0.001167	0.444	0.2139	0.3153	0.1062	0.001025	0.4082	0.1702
	17:45520103	A	G	0.002557	0.001009	0.3534	0.07762		0.00088	0.001196	1.394	0.5469	1.368	0.572		0.001215	0.0007082	0.5444	0.6215	0.8755	0.915	0.001511	1.099	0.9387	0	NA	NA		0.001387	0.001088	0.7573	0.4469	0.7688	0.4754		0.00204	0.001058	0.4906	0.1785	0.4623	0.1621	0.0003891	0.1776	0.1016	0.2052	0.1406	0.0006835	0.3249	0.1512
	17:45520833	C	T	0.01169	0.01372	1.138	0.5437		0.01302	0.01152	0.8832	0.4132	0.9004	0.491		0.0158	0.01062	0.6423	0.1865	0.6747	0.261	0.01511	0.9177	0.8249	0.007225	0.4377	0.0954		0.01318	0.01216	0.9202	0.4639	0.9342	0.5532		0.01337	0.01375	1.025	0.8886	1.136	0.4907	0.01206	0.9066	0.6608	1.066	0.7873	0.01265	0.9332	0.7437
	17:45520958	A	G	0.01169	0.01372	1.138	0.5437		0.01302	0.01152	0.8832	0.4132	0.9004	0.491		0.0158	0.01062	0.6423	0.1865	0.6747	0.261	0.01511	0.9177	0.8249	0.007225	0.4377	0.0954		0.01318	0.01216	0.9202	0.4639	0.9342	0.5532		0.01337	0.01375	1.025	0.8886	1.136	0.4907	0.01206	0.9066	0.6608	1.066	0.7873	0.01265	0.9332	0.7437
	17:45521120	G	C	0.07195	0.08918	1.249	0.01288		0.07585	0.07534	0.9944	0.9308	0.9912	0.8911		0.08384	0.07295	0.8694	0.315	0.8687	0.3345	0.08308	1.008	0.9622	0.06358	0.7476	0.1127		0.07618	0.07943	1.045	0.358	1.046	0.3527		0.07661	0.08798	1.157	0.04966	1.189	0.02934	0.08833	1.166	0.08887	1.168	0.1151	0.08852	1.167	0.07707
	17:45521216	T	C	0.02374	0.02341	0.9684	0.8405		0.01989	0.02185	1.092	0.4581	1.102	0.4132		0.02795	0.01487	0.5176	0.01477	0.5006	0.01532	0.01511	0.5246	0.07126	0.0159	0.5577	0.089		0.02219	0.02163	0.9645	0.6803	0.9617	0.6598		0.02516	0.02221	0.8719	0.3053	0.8576	0.2821	0.02023	0.7826	0.1553	0.7578	0.1366	0.02187	0.8625	0.3597
	17:45521373	A	G	0.01753	0.03107	1.779	0.0005509		0.02165	0.02207	1.023	0.8447	1.041	0.728		0.02309	0.01983	0.8496	0.5283	0.8695	0.6061	0.02417	1.034	0.915	0.0159	0.6814	0.2752		0.0208	0.02471	1.194	0.04139	1.195	0.04308		0.01972	0.02997	1.527	0.001591	1.602	0.0009646	0.03152	1.652	0.00141	1.798	0.0005485	0.02939	1.498	0.009219
	17:45522330	T	C	0.07195	0.08918	1.249	0.01288		0.07585	0.07545	0.996	0.9498	0.9926	0.9076		0.08384	0.07295	0.8694	0.315	0.8687	0.3345	0.08308	1.008	0.9622	0.06358	0.7476	0.1127		0.07618	0.07949	1.046	0.3487	1.047	0.3435		0.07661	0.08798	1.157	0.04966	1.189	0.02934	0.08833	1.166	0.08887	1.168	0.1151	0.08852	1.167	0.07707
	17:45522646	T	C	0.01169	0.009887	0.9022	0.6553		0.008096	0.006958	0.8495	0.4032	0.8492	0.4032		0.007898	0.006374	0.866	0.7441	0.82	0.662	0.01057	1.473	0.42	0.00289	0.3723	0.1968		0.009015	0.007873	0.8789	0.355	0.8566	0.2744		0.0102	0.01005	0.9848	0.9395	0.9609	0.8527	0.009728	0.9709	0.9073	1.021	0.9385	0.01162	1.157	0.5292
	17:45523256	T	C	0.003287	0.002825	0.8817	0.77		0.003168	0.004349	1.323	0.3263	1.336	0.3115		0.001215	0.004249	3.535	0.1234	2.265	0.3323	0.001511	1.241	0.8612	0.00578	5.217	0.05803		0.002873	0.00384	1.318	0.2247	1.314	0.2336		0.002493	0.002645	1.087	0.8336	0.8957	0.7919	0.002724	1.147	0.7784	1.14	0.8011	0.001367	0.5711	0.3395
	17:45523630	G	A	0.05442	0.05811	1.06	0.5802		0.05421	0.05349	0.9871	0.8628	0.9749	0.7354		0.06075	0.05312	0.8868	0.4489	0.8779	0.4334	0.05891	0.9975	0.9899	0.04769	0.792	0.2584		0.05538	0.05485	0.9872	0.8186	0.9882	0.8357		0.05689	0.058	1.015	0.8673	1.03	0.7514	0.05681	0.9849	0.8882	0.9429	0.6211	0.05913	1.038	0.7191
	17:45523658	C	A	0.05405	0.05771	1.058	0.5918		0.05385	0.05349	0.9936	0.9318	0.9814	0.8031		0.06075	0.05312	0.8868	0.4489	0.8779	0.4334	0.05891	0.9975	0.9899	0.04769	0.792	0.2584		0.05508	0.05472	0.9901	0.8598	0.9921	0.8896		0.05666	0.05765	1.012	0.8949	1.03	0.7549	0.05642	0.9813	0.8619	0.9423	0.6183	0.05913	1.043	0.6845
	17:45523672	C	T	0.001826	0.003834	1.788	0.2171		0.00264	0.002283	0.8492	0.6299	0.8705	0.6832		0.003645	0.002125	0.5635	0.4231	0.5793	0.4621	0.004532	1.234	0.7695	0	NA	NA		0.002675	0.002752	1.021	0.9331	1.03	0.906		0.00272	0.003879	1.46	0.2942	1.656	0.1904	0.002724	0.9979	0.9965	1.344	0.5639	0.004443	1.689	0.1935
	17:45523761	G	A	0.003287	0.002623	0.8385	0.6827		0.003168	0.002827	0.8649	0.6375	0.8841	0.6901		0.003038	0.007082	2.456	0.1034	1.841	0.2875	0.004532	1.548	0.5566	0.007225	2.648	0.1275		0.00317	0.0032	0.9946	0.981	1.03	0.8966		0.003173	0.002997	0.918	0.8138	0.9414	0.8779	0.003502	1.11	0.8083	1.344	0.532	0.002051	0.6449	0.3713
	17:45523858	C	T	0.4675	0.473	1.029	0.5494		0.459	0.4623	1.012	0.7138	1.01	0.7748		0.4611	0.4717	1.051	0.497	1.05	0.5281	0.4834	1.109	0.2701	0.4595	0.9916	0.9266		0.4619	0.4668	1.02	0.4342	1.022	0.398		0.4655	0.4744	1.037	0.3703	1.047	0.2903	0.4693	1.024	0.6341	1.019	0.724	0.4826	1.075	0.1384
	17:45523948	G	A	0.05405	0.05771	1.058	0.5918		0.05385	0.05349	0.9936	0.9318	0.9814	0.8031		0.06075	0.05312	0.8868	0.4489	0.8779	0.4334	0.05891	0.9975	0.9899	0.04769	0.792	0.2584		0.05508	0.05472	0.9901	0.8598	0.9921	0.8896		0.05666	0.05765	1.012	0.8949	1.03	0.7549	0.05642	0.9813	0.8619	0.9423	0.6183	0.05913	1.043	0.6845
	17:45524467	A	G	0.003652	0.004439	1.157	0.7042		0.002288	0.00337	1.492	0.2281	1.529	0.2019		0.003038	0.003541	1.106	0.8751	1.003	0.9957	0.004532	1.351	0.6846	0.00289	0.9187	0.92		0.002774	0.003712	1.348	0.1968	1.298	0.2641		0.0034	0.004408	1.296	0.4303	1.183	0.631	0.006226	1.753	0.1217	1.541	0.2703	0.002734	0.7907	0.5947
	17:45524924	A	G	0.07195	0.08918	1.249	0.01288		0.07585	0.07556	0.9975	0.9689	0.9939	0.9241		0.08384	0.07295	0.8694	0.315	0.8687	0.3345	0.08308	1.008	0.9622	0.06358	0.7476	0.1127		0.07618	0.07956	1.047	0.3396	1.048	0.3346		0.07661	0.08798	1.157	0.04966	1.189	0.02934	0.08833	1.166	0.08887	1.168	0.1151	0.08852	1.167	0.07707
	17:45525262	G	A	0.07195	0.08918	1.249	0.01288		0.07585	0.07556	0.9975	0.9689	0.9939	0.9241		0.08384	0.07295	0.8694	0.315	0.8687	0.3345	0.08308	1.008	0.9622	0.06358	0.7476	0.1127		0.07618	0.07956	1.047	0.3396	1.048	0.3346		0.07661	0.08798	1.157	0.04966	1.189	0.02934	0.08833	1.166	0.08887	1.168	0.1151	0.08852	1.167	0.07707
	17:45526146	A	G	0.05405	0.05771	1.058	0.5918		0.05385	0.05349	0.9936	0.9318	0.9814	0.8031		0.06075	0.05312	0.8868	0.4489	0.8779	0.4334	0.05891	0.9975	0.9899	0.04769	0.792	0.2584		0.05508	0.05472	0.9901	0.8598	0.9921	0.8896		0.05666	0.05765	1.012	0.8949	1.03	0.7549	0.05642	0.9813	0.8619	0.9423	0.6183	0.05913	1.043	0.6845
	17:45526409	A	G	0.002191	0.001412	0.5749	0.3233		0.000704	0.0008698	1.289	0.6799	1.251	0.7163		0.001215	0.001416	1.156	0.8853	1.129	0.9102	0	NA	NA	0.00289	2.407	0.3817		0.001189	0.001088	0.9174	0.8196	0.9728	0.9425		0.001813	0.001234	0.6406	0.3926	0.6122	0.3628	0.0007782	0.4051	0.2553	0.4549	0.3294	0.0006835	0.3481	0.1856
	17:45526582	A	T	0.005844	0.01755	3.071	4.11e-05		0.008624	0.01065	1.25	0.2056	1.267	0.1807		0.00729	0.009207	1.317	0.4998	1.296	0.5455	0.009063	1.285	0.6238	0.008671	1.269	0.6407		0.007628	0.01267	1.676	0.0001296	1.649	0.0002502		0.006346	0.0164	2.564	1.39e-05	2.493	6.09e-05	0.01984	3.231	7.99e-07	3.183	5.11e-06	0.01709	2.719	2.69e-05
	17:45526738	A	G	0.05405	0.05771	1.058	0.5918		0.05385	0.05371	0.9977	0.9756	0.9856	0.8473		0.06075	0.05312	0.8868	0.4489	0.8779	0.4334	0.05891	0.9975	0.9899	0.04769	0.792	0.2584		0.05508	0.05485	0.9925	0.8931	0.9945	0.923		0.05666	0.05765	1.012	0.8949	1.03	0.7549	0.05642	0.9813	0.8619	0.9423	0.6183	0.05913	1.043	0.6845
	17:45526767	T	C	0.07195	0.08918	1.249	0.01288		0.07585	0.07578	1.001	0.9936	0.997	0.9625		0.08384	0.07295	0.8694	0.315	0.8687	0.3345	0.08308	1.008	0.9622	0.06358	0.7476	0.1127		0.07618	0.07969	1.049	0.322	1.05	0.3172		0.07661	0.08798	1.157	0.04966	1.189	0.02934	0.08833	1.166	0.08887	1.168	0.1151	0.08852	1.167	0.07707
	17:45527574	T	G	0.3952	0.3826	0.9583	0.382		0.3816	0.3853	1.014	0.6792	1.012	0.7227		0.3736	0.3973	1.099	0.2078	1.099	0.2336	0.4003	1.119	0.2388	0.3931	1.07	0.4757		0.3841	0.3859	1.007	0.7812	1.009	0.7347		0.3874	0.3854	0.9904	0.8154	0.9922	0.8601	0.379	0.9713	0.5712	0.9675	0.553	0.3923	1.021	0.674
	17:45527763	T	C	0.01753	0.03107	1.779	0.0005509		0.02165	0.02207	1.023	0.8447	1.041	0.728		0.02369	0.01983	0.8262	0.4578	0.857	0.5674	0.02417	1.003	0.9914	0.0159	0.6636	0.2421		0.0209	0.02471	1.188	0.04698	1.19	0.04751		0.01995	0.02997	1.509	0.00207	1.59	0.001126	0.03152	1.632	0.001775	1.787	0.000616	0.02939	1.481	0.01122
	17:45527958	C	A	0.01132	0.01412	1.239	0.319		0.01391	0.01533	1.098	0.5053	1.098	0.5094		0.0158	0.01558	0.9699	0.9198	0.9774	0.9425	0.01813	1.091	0.8152	0.01445	0.9178	0.8216		0.01358	0.0151	1.11	0.3342	1.121	0.2978		0.01315	0.01499	1.128	0.4864	1.216	0.2952	0.01634	1.214	0.3473	1.296	0.2472	0.0147	1.129	0.556
	17:45527986	C	G	0.01753	0.03107	1.779	0.0005509		0.02165	0.02207	1.023	0.8447	1.041	0.728		0.02309	0.01983	0.8496	0.5283	0.8695	0.6061	0.02417	1.034	0.915	0.0159	0.6814	0.2752		0.0208	0.02471	1.194	0.04139	1.195	0.04308		0.01972	0.02997	1.527	0.001591	1.602	0.0009646	0.03152	1.652	0.00141	1.798	0.0005485	0.02939	1.498	0.009219
	17:45528044	T	C	0.07195	0.08918	1.249	0.01288		0.07585	0.07578	1.001	0.9936	0.997	0.9625		0.08384	0.07295	0.8694	0.315	0.8687	0.3345	0.08308	1.008	0.9622	0.06358	0.7476	0.1127		0.07618	0.07969	1.049	0.322	1.05	0.3172		0.07661	0.08798	1.157	0.04966	1.189	0.02934	0.08833	1.166	0.08887	1.168	0.1151	0.08852	1.167	0.07707
	17:45528177	T	C	0.3952	0.3828	0.9593	0.3941		0.383	0.3864	1.013	0.7029	1.012	0.7415		0.3748	0.3973	1.096	0.2224	1.096	0.2452	0.4003	1.116	0.251	0.3931	1.067	0.4948		0.3851	0.3866	1.006	0.8056	1.008	0.762		0.3878	0.3856	0.9903	0.8133	0.9921	0.8571	0.3794	0.9721	0.5822	0.9675	0.5532	0.3927	1.021	0.6673
	17:45528884	C	T	0.3952	0.3826	0.9585	0.384		0.3826	0.3862	1.014	0.693	1.012	0.7311		0.3748	0.3973	1.096	0.2224	1.096	0.2452	0.4003	1.116	0.251	0.3931	1.067	0.4948		0.3849	0.3864	1.006	0.8058	1.008	0.7637		0.3878	0.3854	0.9895	0.7982	0.9912	0.8415	0.3794	0.9721	0.5822	0.9675	0.5532	0.3923	1.02	0.6909
	17:45529610	C	T	0.07195	0.08918	1.249	0.01288		0.07585	0.07632	1.008	0.8965	1.005	0.9424		0.08384	0.07295	0.8694	0.315	0.8687	0.3345	0.08308	1.008	0.9622	0.06358	0.7476	0.1127		0.07618	0.08001	1.054	0.278	1.055	0.274		0.07661	0.08798	1.157	0.04966	1.189	0.02934	0.08833	1.166	0.08887	1.168	0.1151	0.08852	1.167	0.07707
	17:45529749	C	G	0.07195	0.08918	1.249	0.01288		0.07585	0.07632	1.008	0.8965	1.005	0.9424		0.08384	0.07295	0.8694	0.315	0.8687	0.3345	0.08308	1.008	0.9622	0.06358	0.7476	0.1127		0.07618	0.08001	1.054	0.278	1.055	0.274		0.07661	0.08798	1.157	0.04966	1.189	0.02934	0.08833	1.166	0.08887	1.168	0.1151	0.08852	1.167	0.07707
	17:45529874	G	A	0.07195	0.08918	1.249	0.01288		0.07585	0.07632	1.008	0.8965	1.005	0.9424		0.08384	0.07295	0.8694	0.315	0.8687	0.3345	0.08308	1.008	0.9622	0.06358	0.7476	0.1127		0.07618	0.08001	1.054	0.278	1.055	0.274		0.07661	0.08798	1.157	0.04966	1.189	0.02934	0.08833	1.166	0.08887	1.168	0.1151	0.08852	1.167	0.07707
	17:45529947	A	G	0.01826	0.02018	1.147	0.4337		0.01813	0.01598	0.8757	0.3049	0.8708	0.2862		0.0164	0.01275	0.8031	0.4805	0.7726	0.4235	0.01511	0.9862	0.9708	0.01156	0.6892	0.3642		0.01783	0.01709	0.9587	0.6645	0.9514	0.6132		0.01745	0.01975	1.137	0.3949	1.148	0.3878	0.01946	1.127	0.516	1.204	0.3502	0.02221	1.296	0.1302
	17:45530044	G	A	0.006574	0.00686	0.9996	0.999		0.007744	0.00848	1.101	0.6069	1.114	0.5667		0.00729	0.004249	0.5396	0.2224	0.6095	0.3463	0.004532	0.5785	0.4015	0.004335	0.5527	0.3632		0.007331	0.007552	1.024	0.8701	1.003	0.9815		0.0068	0.006523	0.9582	0.8614	0.9085	0.7131	0.006615	0.9418	0.8418	0.9382	0.8434	0.007519	1.116	0.6988
	17:45530980	T	C	0.01753	0.03107	1.779	0.0005509		0.02165	0.02207	1.023	0.8447	1.041	0.728		0.02309	0.01983	0.8496	0.5283	0.8695	0.6061	0.02417	1.034	0.915	0.0159	0.6814	0.2752		0.0208	0.02471	1.194	0.04139	1.195	0.04308		0.01972	0.02997	1.527	0.001591	1.602	0.0009646	0.03152	1.652	0.00141	1.798	0.0005485	0.02939	1.498	0.009219
	17:45531601	T	C	0.07195	0.08918	1.249	0.01288		0.07585	0.07632	1.008	0.8965	1.005	0.9424		0.08384	0.07295	0.8694	0.315	0.8687	0.3345	0.08308	1.008	0.9622	0.06358	0.7476	0.1127		0.07618	0.08001	1.054	0.278	1.055	0.274		0.07661	0.08798	1.157	0.04966	1.189	0.02934	0.08833	1.166	0.08887	1.168	0.1151	0.08852	1.167	0.07707
	17:45531884	G	T	0.2085	0.2	0.9405	0.3042		0.2068	0.2114	1.023	0.5873	1.032	0.4506		0.2041	0.1884	0.8949	0.2219	0.853	0.09655	0.1918	0.9058	0.3979	0.1864	0.9018	0.3629		0.2068	0.2056	0.9893	0.7343	0.9824	0.5796		0.2067	0.1992	0.9527	0.337	0.9259	0.1559	0.1996	0.9493	0.4019	0.9078	0.1524	0.1917	0.913	0.1323
	17:45531951	C	T	0.01753	0.03107	1.779	0.0005509		0.02165	0.02261	1.049	0.6796	1.067	0.5768		0.02309	0.01983	0.8496	0.5283	0.8695	0.6061	0.02417	1.034	0.915	0.0159	0.6814	0.2752		0.0208	0.02503	1.21	0.0278	1.211	0.02913		0.01972	0.02997	1.527	0.001591	1.602	0.0009646	0.03152	1.652	0.00141	1.798	0.0005485	0.02939	1.498	0.009219
	17:45531973	A	G	0.01753	0.03107	1.779	0.0005509		0.02165	0.02261	1.049	0.6796	1.067	0.5768		0.02309	0.01983	0.8496	0.5283	0.8695	0.6061	0.02417	1.034	0.915	0.0159	0.6814	0.2752		0.0208	0.02503	1.21	0.0278	1.211	0.02913		0.01972	0.02997	1.527	0.001591	1.602	0.0009646	0.03152	1.652	0.00141	1.798	0.0005485	0.02939	1.498	0.009219
	17:45532727	G	A	0.1275	0.1154	0.8996	0.151		0.126	0.1264	1.001	0.9818	1.005	0.9174		0.1288	0.1161	0.8802	0.2506	0.8423	0.1419	0.1178	0.8979	0.4494	0.1185	0.9122	0.5049		0.1266	0.1221	0.9562	0.2525	0.9544	0.2386		0.1274	0.116	0.899	0.08647	0.8896	0.07948	0.1187	0.9203	0.2786	0.8913	0.1687	0.1135	0.874	0.07147
	17:45534062	G	A	0.07195	0.08918	1.249	0.01288		0.07585	0.07632	1.008	0.8965	1.005	0.9424		0.08384	0.07295	0.8694	0.315	0.8687	0.3345	0.08308	1.008	0.9622	0.06358	0.7476	0.1127		0.07618	0.08001	1.054	0.278	1.055	0.274		0.07661	0.08798	1.157	0.04966	1.189	0.02934	0.08833	1.166	0.08887	1.168	0.1151	0.08852	1.167	0.07707
	17:45534067	C	G	0.05405	0.05771	1.058	0.5918		0.05385	0.05371	0.9977	0.9756	0.9856	0.8473		0.06075	0.05312	0.8868	0.4489	0.8779	0.4334	0.05891	0.9975	0.9899	0.04769	0.792	0.2584		0.05508	0.05485	0.9925	0.8931	0.9945	0.923		0.05666	0.05765	1.012	0.8949	1.03	0.7549	0.05642	0.9813	0.8619	0.9423	0.6183	0.05913	1.043	0.6845
	17:45534145	C	T	0.07195	0.08918	1.249	0.01288		0.07585	0.07632	1.008	0.8965	1.005	0.9424		0.08384	0.07295	0.8694	0.315	0.8687	0.3345	0.08308	1.008	0.9622	0.06358	0.7476	0.1127		0.07618	0.08001	1.054	0.278	1.055	0.274		0.07661	0.08798	1.157	0.04966	1.189	0.02934	0.08833	1.166	0.08887	1.168	0.1151	0.08852	1.167	0.07707
	17:45534729	T	C	0.003652	0.004439	1.157	0.7042		0.002112	0.003262	1.564	0.1923	1.588	0.1788		0.003038	0.003541	1.106	0.8751	1.003	0.9957	0.004532	1.351	0.6846	0.00289	0.9187	0.92		0.002675	0.003648	1.373	0.1766	1.322	0.2396		0.0034	0.004408	1.296	0.4303	1.183	0.631	0.006226	1.753	0.1217	1.541	0.2703	0.002734	0.7907	0.5947
	17:45535051	T	A	0.07195	0.08918	1.249	0.01288		0.07585	0.07632	1.008	0.8965	1.005	0.9424		0.08384	0.07295	0.8694	0.315	0.8687	0.3345	0.08308	1.008	0.9622	0.06358	0.7476	0.1127		0.07618	0.08001	1.054	0.278	1.055	0.274		0.07661	0.08798	1.157	0.04966	1.189	0.02934	0.08833	1.166	0.08887	1.168	0.1151	0.08852	1.167	0.07707
	17:45536045	G	T	0.005844	0.01776	3.107	3.36e-05		0.008624	0.01065	1.25	0.2056	1.267	0.1807		0.00729	0.009207	1.317	0.4998	1.296	0.5455	0.009063	1.285	0.6238	0.008671	1.269	0.6407		0.007628	0.01274	1.684	0.00011	1.655	0.0002223		0.006346	0.01657	2.593	1.07e-05	2.513	5.13e-05	0.01984	3.231	7.99e-07	3.183	5.11e-06	0.01709	2.719	2.69e-05
	17:45536160	T	C	0.01753	0.03107	1.779	0.0005509		0.02165	0.02261	1.049	0.6796	1.067	0.5768		0.02309	0.01983	0.8496	0.5283	0.8695	0.6061	0.02417	1.034	0.915	0.0159	0.6814	0.2752		0.0208	0.02503	1.21	0.0278	1.211	0.02913		0.01972	0.02997	1.527	0.001591	1.602	0.0009646	0.03152	1.652	0.00141	1.798	0.0005485	0.02939	1.498	0.009219
	17:45536269	T	C	0.4679	0.4732	1.028	0.5611		0.4597	0.4626	1.011	0.7454	1.008	0.8074		0.4629	0.4717	1.044	0.5555	1.043	0.5872	0.4834	1.102	0.3021	0.4595	0.9849	0.8687		0.4627	0.467	1.018	0.4827	1.02	0.441		0.4665	0.4746	1.034	0.4115	1.045	0.3139	0.4693	1.02	0.6875	1.017	0.7595	0.4829	1.073	0.1506
	17:45536533	A	G	0.02739	0.02199	0.7828	0.1103		0.02534	0.0225	0.8963	0.3168	0.901	0.3421		0.02187	0.02762	1.285	0.2863	1.352	0.2209	0.0287	1.307	0.3516	0.0289	1.352	0.2944		0.02536	0.02285	0.8996	0.2024	0.8941	0.1836		0.02539	0.02292	0.8876	0.3663	0.8558	0.2706	0.02101	0.805	0.1999	0.7715	0.162	0.02358	0.9041	0.5225
	17:45536747	G	A	0.05405	0.05771	1.058	0.5918		0.05385	0.05371	0.9977	0.9756	0.9856	0.8473		0.06075	0.05312	0.8868	0.4489	0.8779	0.4334	0.05891	0.9975	0.9899	0.04769	0.792	0.2584		0.05508	0.05485	0.9925	0.8931	0.9945	0.923		0.05666	0.05765	1.012	0.8949	1.03	0.7549	0.05642	0.9813	0.8619	0.9423	0.6183	0.05913	1.043	0.6845
	17:45536875	G	A	0.3952	0.3828	0.9593	0.3941		0.383	0.386	1.012	0.7406	1.01	0.7815		0.3748	0.3973	1.096	0.2224	1.096	0.2452	0.4003	1.116	0.251	0.3931	1.067	0.4948		0.3851	0.3863	1.005	0.8375	1.007	0.7927		0.3878	0.3856	0.9903	0.8133	0.9921	0.8571	0.3794	0.9721	0.5822	0.9675	0.5532	0.3927	1.021	0.6673
	17:45537089	C	T	0.01753	0.03107	1.779	0.0005509		0.02165	0.02261	1.049	0.6796	1.067	0.5768		0.02309	0.01983	0.8496	0.5283	0.8695	0.6061	0.02417	1.034	0.915	0.0159	0.6814	0.2752		0.0208	0.02503	1.21	0.0278	1.211	0.02913		0.01972	0.02997	1.527	0.001591	1.602	0.0009646	0.03152	1.652	0.00141	1.798	0.0005485	0.02939	1.498	0.009219
	17:45537171	T	C	0.07195	0.08918	1.249	0.01288		0.07585	0.07632	1.008	0.8965	1.005	0.9424		0.08384	0.07295	0.8694	0.315	0.8687	0.3345	0.08308	1.008	0.9622	0.06358	0.7476	0.1127		0.07618	0.08001	1.054	0.278	1.055	0.274		0.07661	0.08798	1.157	0.04966	1.189	0.02934	0.08833	1.166	0.08887	1.168	0.1151	0.08852	1.167	0.07707
	17:45537395	T	C	0.4671	0.4728	1.03	0.5401		0.4592	0.4625	1.013	0.7085	1.01	0.771		0.4605	0.4717	1.054	0.4778	1.052	0.5116	0.4834	1.111	0.2611	0.4595	0.994	0.9477		0.4618	0.4668	1.021	0.4179	1.023	0.3846		0.4651	0.4743	1.038	0.3559	1.048	0.2805	0.4693	1.026	0.6048	1.021	0.7014	0.4822	1.075	0.1355
	17:45537441	G	A	0.07195	0.08918	1.249	0.01288		0.07585	0.07632	1.008	0.8965	1.005	0.9424		0.08384	0.07295	0.8694	0.315	0.8687	0.3345	0.08308	1.008	0.9622	0.06358	0.7476	0.1127		0.07618	0.08001	1.054	0.278	1.055	0.274		0.07661	0.08798	1.157	0.04966	1.189	0.02934	0.08833	1.166	0.08887	1.168	0.1151	0.08852	1.167	0.07707
	17:45537829	T	A	0.05405	0.05771	1.058	0.5918		0.05385	0.05371	0.9977	0.9756	0.9856	0.8473		0.06075	0.05312	0.8868	0.4489	0.8779	0.4334	0.05891	0.9975	0.9899	0.04769	0.792	0.2584		0.05508	0.05485	0.9925	0.8931	0.9945	0.923		0.05666	0.05765	1.012	0.8949	1.03	0.7549	0.05642	0.9813	0.8619	0.9423	0.6183	0.05913	1.043	0.6845
	17:45538310	A	G	0.2082	0.1998	0.9409	0.3079		0.2068	0.2114	1.023	0.5873	1.032	0.4506		0.2041	0.1884	0.8949	0.2219	0.853	0.09655	0.1918	0.9058	0.3979	0.1864	0.9018	0.3629		0.2067	0.2056	0.9894	0.7373	0.9827	0.586		0.2065	0.199	0.9526	0.3365	0.9266	0.1598	0.1996	0.9506	0.4138	0.9089	0.1575	0.1914	0.9121	0.1282
	17:45538518	G	A	0.004018	0.006255	1.486	0.2543		0.00669	0.004675	0.6967	0.09914	0.7	0.1049		0.001823	0.007082	3.867	0.04132	4.115	0.04141	0.01057	5.865	0.01144	0.004335	2.761	0.2189		0.005153	0.005376	1.022	0.9001	0.9999	0.9995		0.003173	0.0067	2.051	0.02096	2.042	0.03013	0.005058	1.5	0.2805	1.275	0.554	0.005468	1.77	0.1216
	17:45538988	A	C	0.01169	0.01372	1.138	0.5437		0.01302	0.01207	0.9249	0.6042	0.9416	0.6902		0.0158	0.01062	0.6423	0.1865	0.6747	0.261	0.01511	0.9177	0.8249	0.007225	0.4377	0.0954		0.01318	0.01248	0.945	0.6167	0.9592	0.7152		0.01337	0.01375	1.025	0.8886	1.136	0.4907	0.01206	0.9066	0.6608	1.066	0.7873	0.01265	0.9332	0.7437
	17:45539117	T	C	0.4744	0.4651	0.9631	0.4327		0.4833	0.4763	0.9721	0.3983	0.9748	0.4473		0.4866	0.4674	0.9211	0.2622	0.9289	0.3363	0.4728	0.9371	0.4874	0.4639	0.9125	0.3181		0.4812	0.4718	0.9627	0.1365	0.963	0.1443		0.4785	0.4661	0.9533	0.238	0.9586	0.3297	0.4704	0.965	0.4754	0.9825	0.7441	0.4576	0.9197	0.08369
	17:45539774	C	A	0.005844	0.01735	3.024	5.31e-05		0.008624	0.01044	1.224	0.2537	1.244	0.2179		0.00729	0.009207	1.317	0.4998	1.296	0.5455	0.009063	1.285	0.6238	0.008671	1.269	0.6407		0.007628	0.01248	1.649	0.0002166	1.625	0.000387		0.006346	0.01622	2.523	1.97e-05	2.467	7.61e-05	0.01946	3.155	1.43e-06	3.135	7.33e-06	0.01675	2.642	4.75e-05
	17:45540447	C	A	0.0007305	0.0002018	0.3197	0.3565		0.000528	0.0004349	0.8439	0.8247	0.8116	0.785		0.0006075	0.001416	2.191	0.5237	1.535	0.7291	0.001511	2.156	0.5908	0.001445	2.404	0.5364		0.0005944	0.000448	0.7846	0.6637	0.9059	0.8603		0.00068	0.0003526	0.5152	0.4688	0.7939	0.8083	0.0003891	0.5606	0.6164	1.019	0.9877	0.0003418	0.4835	0.5302
	17:45540743	C	T	0.4671	0.4728	1.03	0.5401		0.459	0.4626	1.014	0.6836	1.011	0.7477		0.4605	0.4717	1.054	0.4778	1.052	0.5116	0.4834	1.111	0.2611	0.4595	0.994	0.9477		0.4617	0.4669	1.022	0.4034	1.024	0.3706		0.4651	0.4743	1.038	0.3559	1.048	0.2805	0.4693	1.026	0.6048	1.021	0.7014	0.4822	1.075	0.1355
	17:45541417	A	G	0.004383	0.003632	0.9392	0.8687		0.002288	0.002283	1.018	0.9601	0.9918	0.9814		0.00243	0.0007082	0.3058	0.2968	0.2791	0.2718	0	NA	NA	0.001445	0.6014	0.6559		0.002873	0.00256	0.9149	0.7173	0.8693	0.5742		0.003626	0.003173	0.8557	0.654	0.7724	0.4774	0.002335	0.6393	0.3549	0.5477	0.2456	0.002392	0.6248	0.3045
	17:45541830	T	C	0.05405	0.05771	1.058	0.5918		0.05385	0.05371	0.9977	0.9756	0.9856	0.8473		0.06075	0.05312	0.8868	0.4489	0.8779	0.4334	0.05891	0.9975	0.9899	0.04769	0.792	0.2584		0.05508	0.05485	0.9925	0.8931	0.9945	0.923		0.05666	0.05765	1.012	0.8949	1.03	0.7549	0.05642	0.9813	0.8619	0.9423	0.6183	0.05913	1.043	0.6845
	17:45542000	G	A	0.05844	0.06215	1.038	0.7135		0.05737	0.0611	1.076	0.3075	1.077	0.307		0.05225	0.0602	1.153	0.3699	1.113	0.5199	0.0423	0.7898	0.2932	0.07659	1.531	0.02118		0.05687	0.06119	1.083	0.1418	1.073	0.204		0.05621	0.05941	1.05	0.5703	0.9773	0.8031	0.06031	1.05	0.6399	0.9893	0.9248	0.06015	1.061	0.5651
	17:45542079	C	T	0.01753	0.03107	1.779	0.0005509		0.02165	0.0225	1.044	0.7101	1.063	0.6009		0.02309	0.01983	0.8496	0.5283	0.8695	0.6061	0.02417	1.034	0.915	0.0159	0.6814	0.2752		0.0208	0.02496	1.208	0.02976	1.209	0.03108		0.01972	0.02997	1.527	0.001591	1.602	0.0009646	0.03152	1.652	0.00141	1.798	0.0005485	0.02939	1.498	0.009219
	17:45542114	G	A	0.01753	0.03107	1.779	0.0005509		0.02165	0.0225	1.044	0.7101	1.063	0.6009		0.02309	0.01983	0.8496	0.5283	0.8695	0.6061	0.02417	1.034	0.915	0.0159	0.6814	0.2752		0.0208	0.02496	1.208	0.02976	1.209	0.03108		0.01972	0.02997	1.527	0.001591	1.602	0.0009646	0.03152	1.652	0.00141	1.798	0.0005485	0.02939	1.498	0.009219
	17:45542260	T	G	0.2085	0.2	0.9405	0.3042		0.2068	0.2114	1.023	0.5873	1.032	0.4506		0.2041	0.1884	0.8949	0.2219	0.853	0.09655	0.1918	0.9058	0.3979	0.1864	0.9018	0.3629		0.2068	0.2056	0.9893	0.7343	0.9824	0.5796		0.2067	0.1992	0.9527	0.337	0.9259	0.1559	0.1996	0.9493	0.4019	0.9078	0.1524	0.1917	0.913	0.1323
	17:45542383	A	G	0.01863	0.02119	1.116	0.5241		0.02306	0.01826	0.7985	0.05695	0.7916	0.04854		0.01458	0.01983	1.478	0.1742	1.715	0.07779	0.01813	1.37	0.3897	0.02312	1.698	0.1147		0.02041	0.01927	0.9494	0.5697	0.9477	0.5612		0.017	0.02063	1.206	0.2086	1.211	0.2276	0.02335	1.345	0.08666	1.516	0.02518	0.01846	1.078	0.6789
	17:45542490	T	C	0.0007305	0.0008071	1.113	0.902		0.000352	0.0002174	0.5486	0.5492	0.531	0.5286		0.0006075	0.0007082	1.057	0.9687	0.6697	0.7841	0.001511	2.303	0.557	0	NA	NA		0.0004953	0.000448	0.9013	0.8593	1.011	0.9854		0.00068	0.0008815	1.343	0.6878	1.661	0.5084	0.0007782	1.226	0.8241	1.546	0.6609	0.0003418	0.6046	0.6651
	17:45542765	A	C	0.05405	0.05771	1.058	0.5918		0.05385	0.05371	0.9977	0.9756	0.9856	0.8473		0.06075	0.05312	0.8868	0.4489	0.8779	0.4334	0.05891	0.9975	0.9899	0.04769	0.792	0.2584		0.05508	0.05485	0.9925	0.8931	0.9945	0.923		0.05666	0.05765	1.012	0.8949	1.03	0.7549	0.05642	0.9813	0.8619	0.9423	0.6183	0.05913	1.043	0.6845
	17:45543381	T	C	0.01132	0.01029	0.9692	0.8922		0.009328	0.007393	0.7828	0.1857	0.7835	0.1882		0.007898	0.007082	0.9506	0.9057	0.9104	0.831	0.01057	1.453	0.4368	0.004335	0.5537	0.361		0.00961	0.008321	0.8673	0.2936	0.8484	0.2315		0.009973	0.0104	1.042	0.8396	1.023	0.9139	0.01012	1.034	0.8935	1.109	0.7021	0.01196	1.218	0.3923
	17:45544048	A	G	0.002191	0.004641	2.205	0.08473		0.005104	0.005653	1.087	0.7214	1.051	0.8306		0.0006075	0.002833	4.52	0.1792	4.065	0.2158	0.001511	2.297	0.5593	0.004335	7.147	0.09137		0.003566	0.00512	1.424	0.07964	1.344	0.1462		0.001587	0.004408	2.735	0.01899	2.114	0.09214	0.00428	2.721	0.03971	2.418	0.08596	0.003759	2.461	0.06404
	17:45544053	A	G	0.05405	0.05771	1.058	0.5918		0.05385	0.05349	0.993	0.9259	0.9806	0.7949		0.06075	0.05312	0.8868	0.4489	0.8779	0.4334	0.05891	0.9975	0.9899	0.04769	0.792	0.2584		0.05508	0.05472	0.9898	0.8565	0.9918	0.886		0.05666	0.05765	1.012	0.8949	1.03	0.7549	0.05642	0.9813	0.8619	0.9423	0.6183	0.05913	1.043	0.6845
	17:45544107	C	T	0.4489	0.4407	0.9738	0.5832		0.4366	0.44	1.013	0.712	1.008	0.8093		0.4356	0.4504	1.064	0.401	1.061	0.4417	0.4592	1.109	0.2664	0.4408	1.012	0.8938		0.44	0.4414	1.005	0.8322	1.007	0.7751		0.4442	0.4434	0.9947	0.8966	1	0.991	0.4358	0.9699	0.5457	0.957	0.4236	0.4522	1.033	0.5025
	17:45544370	C	T	0.05405	0.05771	1.058	0.5918		0.05385	0.05349	0.993	0.9259	0.9806	0.7949		0.06075	0.05312	0.8868	0.4489	0.8779	0.4334	0.05891	0.9975	0.9899	0.04769	0.792	0.2584		0.05508	0.05472	0.9898	0.8565	0.9918	0.886		0.05666	0.05765	1.012	0.8949	1.03	0.7549	0.05642	0.9813	0.8619	0.9423	0.6183	0.05913	1.043	0.6845
	17:45544745	C	G	0.01753	0.03107	1.779	0.0005509		0.02165	0.0225	1.044	0.7101	1.063	0.6009		0.02309	0.01983	0.8496	0.5283	0.8695	0.6061	0.02417	1.034	0.915	0.0159	0.6814	0.2752		0.0208	0.02496	1.208	0.02976	1.209	0.03108		0.01972	0.02997	1.527	0.001591	1.602	0.0009646	0.03152	1.652	0.00141	1.798	0.0005485	0.02939	1.498	0.009219
	17:45544856	A	G	0.4489	0.4407	0.9738	0.5832		0.4366	0.4398	1.012	0.733	1.007	0.8326		0.4362	0.4504	1.061	0.4195	1.059	0.4616	0.4592	1.107	0.2774	0.4408	1.01	0.914		0.4401	0.4413	1.005	0.8612	1.007	0.8007		0.4445	0.4434	0.9938	0.8782	1	0.9997	0.4358	0.9689	0.5331	0.9566	0.4189	0.4522	1.032	0.5162
	17:45545378	G	T	0.4748	0.4649	0.961	0.4052		0.4835	0.4764	0.9719	0.3956	0.9746	0.4449		0.4866	0.4674	0.9211	0.2622	0.9289	0.3363	0.4728	0.9371	0.4874	0.4639	0.9125	0.3181		0.4814	0.4718	0.962	0.1287	0.9622	0.136		0.4787	0.466	0.9517	0.2221	0.9568	0.3084	0.4704	0.9641	0.4638	0.9817	0.7327	0.4573	0.9173	0.07464
	17:45545414	G	T	0.003652	0.004237	1.104	0.7989		0.002112	0.002827	1.353	0.3879	1.331	0.4154		0.003038	0.003541	1.106	0.8751	1.003	0.9957	0.004532	1.351	0.6846	0.00289	0.9187	0.92		0.002675	0.003328	1.25	0.349	1.202	0.4464		0.0034	0.004231	1.244	0.5107	1.131	0.7282	0.006226	1.753	0.1217	1.541	0.2703	0.002734	0.7907	0.5947
	17:45545919	G	A	0.4547	0.458	1.022	0.6557		0.4453	0.4502	1.019	0.573	1.015	0.6509		0.4435	0.4596	1.07	0.3541	1.067	0.3995	0.4683	1.116	0.241	0.4494	1.018	0.8501		0.4477	0.4538	1.025	0.3449	1.026	0.3241		0.4508	0.4596	1.034	0.4086	1.04	0.3685	0.4553	1.025	0.6295	1.013	0.819	0.4689	1.078	0.1253
	17:45545946	G	T	0.01169	0.01372	1.138	0.5437		0.01302	0.01207	0.9249	0.6042	0.9416	0.6902		0.0158	0.01062	0.6423	0.1865	0.6747	0.261	0.01511	0.9177	0.8249	0.007225	0.4377	0.0954		0.01318	0.01248	0.945	0.6167	0.9592	0.7152		0.01337	0.01375	1.025	0.8886	1.136	0.4907	0.01206	0.9066	0.6608	1.066	0.7873	0.01265	0.9332	0.7437
	17:45546023	G	A	0.01607	0.01251	0.7702	0.185		0.0132	0.01566	1.185	0.2376	1.178	0.2546		0.0164	0.01346	0.8218	0.5209	0.8167	0.53	0.01964	1.256	0.5111	0.01012	0.5885	0.2185		0.01446	0.01446	1.002	0.9868	1.005	0.9638		0.01609	0.01322	0.8284	0.2574	0.8563	0.3844	0.01401	0.8777	0.5235	0.9208	0.7096	0.01128	0.7127	0.111
	17:45546480	T	C	0.05405	0.05771	1.058	0.5918		0.05385	0.05349	0.993	0.9259	0.9806	0.7949		0.06075	0.05312	0.8868	0.4489	0.8779	0.4334	0.05891	0.9975	0.9899	0.04769	0.792	0.2584		0.05508	0.05472	0.9898	0.8565	0.9918	0.886		0.05666	0.05765	1.012	0.8949	1.03	0.7549	0.05642	0.9813	0.8619	0.9423	0.6183	0.05913	1.043	0.6845
	17:45546706	T	C	0.05405	0.05771	1.058	0.5918		0.05385	0.05349	0.993	0.9259	0.9806	0.7949		0.06075	0.05312	0.8868	0.4489	0.8779	0.4334	0.05891	0.9975	0.9899	0.04769	0.792	0.2584		0.05508	0.05472	0.9898	0.8565	0.9918	0.886		0.05666	0.05765	1.012	0.8949	1.03	0.7549	0.05642	0.9813	0.8619	0.9423	0.6183	0.05913	1.043	0.6845
	17:45546841	G	A	0.4668	0.473	1.032	0.5088		0.459	0.4625	1.013	0.695	1.01	0.7592		0.4611	0.4717	1.051	0.4982	1.049	0.5332	0.4834	1.109	0.2719	0.4595	0.9916	0.9274		0.4617	0.4669	1.022	0.4037	1.024	0.369		0.4651	0.4744	1.039	0.3465	1.05	0.2662	0.4693	1.026	0.6047	1.022	0.6959	0.4826	1.077	0.1272
	17:45546893	C	T	0.4007	0.4003	1.01	0.8414		0.3914	0.3967	1.021	0.5377	1.02	0.5625		0.3827	0.4065	1.103	0.1921	1.102	0.2178	0.4094	1.122	0.2272	0.4017	1.072	0.4617		0.3926	0.3991	1.028	0.2971	1.029	0.2859		0.3942	0.402	1.033	0.4386	1.034	0.4453	0.3988	1.03	0.5676	1.026	0.642	0.4098	1.069	0.1756
	17:45547060	C	T	0.01169	0.01372	1.138	0.5437		0.01302	0.01207	0.9249	0.6042	0.9416	0.6902		0.0158	0.01062	0.6423	0.1865	0.6747	0.261	0.01511	0.9177	0.8249	0.007225	0.4377	0.0954		0.01318	0.01248	0.945	0.6167	0.9592	0.7152		0.01337	0.01375	1.025	0.8886	1.136	0.4907	0.01206	0.9066	0.6608	1.066	0.7873	0.01265	0.9332	0.7437
	17:45547078	T	C	0.4547	0.458	1.022	0.6557		0.4453	0.4502	1.019	0.573	1.015	0.6509		0.4435	0.4596	1.07	0.3541	1.067	0.3995	0.4683	1.116	0.241	0.4494	1.018	0.8501		0.4477	0.4538	1.025	0.3449	1.026	0.3241		0.4508	0.4596	1.034	0.4086	1.04	0.3685	0.4553	1.025	0.6295	1.013	0.819	0.4689	1.078	0.1253
	17:45547132	T	C	0.4668	0.473	1.032	0.5088		0.459	0.4625	1.013	0.695	1.01	0.7592		0.4611	0.4717	1.051	0.4982	1.049	0.5332	0.4834	1.109	0.2719	0.4595	0.9916	0.9274		0.4617	0.4669	1.022	0.4037	1.024	0.369		0.4651	0.4744	1.039	0.3465	1.05	0.2662	0.4693	1.026	0.6047	1.022	0.6959	0.4826	1.077	0.1272
	17:45547185	C	T	0.4547	0.458	1.022	0.6557		0.4453	0.4502	1.019	0.573	1.015	0.6509		0.4435	0.4596	1.07	0.3541	1.067	0.3995	0.4683	1.116	0.241	0.4494	1.018	0.8501		0.4477	0.4538	1.025	0.3449	1.026	0.3241		0.4508	0.4596	1.034	0.4086	1.04	0.3685	0.4553	1.025	0.6295	1.013	0.819	0.4689	1.078	0.1253
	17:45547283	T	C	0.05405	0.05771	1.058	0.5918		0.05385	0.05349	0.993	0.9259	0.9806	0.7949		0.06075	0.05312	0.8868	0.4489	0.8779	0.4334	0.05891	0.9975	0.9899	0.04769	0.792	0.2584		0.05508	0.05472	0.9898	0.8565	0.9918	0.886		0.05666	0.05765	1.012	0.8949	1.03	0.7549	0.05642	0.9813	0.8619	0.9423	0.6183	0.05913	1.043	0.6845
	17:45547328	C	T	0.2085	0.1998	0.9388	0.2901		0.2068	0.2115	1.024	0.5743	1.033	0.4405		0.2041	0.1884	0.8949	0.2219	0.853	0.09655	0.1918	0.9058	0.3979	0.1864	0.9018	0.3629		0.2068	0.2056	0.9892	0.7324	0.9826	0.5836		0.2067	0.199	0.9513	0.3223	0.9251	0.1512	0.1996	0.9492	0.4008	0.9077	0.1521	0.1914	0.9106	0.1213
	17:45548320	T	C	0.01059	0.0115	1.044	0.8501		0.008976	0.01098	1.233	0.2277	1.22	0.2529		0.01397	0.00779	0.5549	0.1064	0.4898	0.06347	0.006042	0.4427	0.1298	0.007225	0.5099	0.1701		0.0103	0.01088	1.047	0.7138	1.049	0.706		0.01201	0.01093	0.9003	0.5764	0.8945	0.5806	0.01089	0.8925	0.6272	0.8954	0.664	0.01025	0.8744	0.558
	17:45548719	A	G	0.01169	0.01372	1.138	0.5437		0.01302	0.01207	0.9249	0.6042	0.9416	0.6902		0.0158	0.01062	0.6423	0.1865	0.6747	0.261	0.01511	0.9177	0.8249	0.007225	0.4377	0.0954		0.01318	0.01248	0.945	0.6167	0.9592	0.7152		0.01337	0.01375	1.025	0.8886	1.136	0.4907	0.01206	0.9066	0.6608	1.066	0.7873	0.01265	0.9332	0.7437
	17:45548948	A	G	0.01424	0.0119	0.8405	0.3951		0.01214	0.0137	1.13	0.4218	1.132	0.4149		0.01701	0.01487	0.8603	0.6028	1.012	0.9701	0.0136	0.8158	0.5947	0.0159	0.897	0.7601		0.01347	0.01331	0.9783	0.8433	0.9993	0.9951		0.01519	0.01234	0.8096	0.2142	0.8516	0.3785	0.01089	0.7116	0.1263	0.7909	0.3229	0.01128	0.7364	0.1462
	17:45548958	C	A	0.4547	0.458	1.022	0.6557		0.4453	0.4502	1.019	0.573	1.015	0.6509		0.4435	0.4596	1.07	0.3541	1.067	0.3995	0.4683	1.116	0.241	0.4494	1.018	0.8501		0.4477	0.4538	1.025	0.3449	1.026	0.3241		0.4508	0.4596	1.034	0.4086	1.04	0.3685	0.4553	1.025	0.6295	1.013	0.819	0.4689	1.078	0.1253
	17:45549055	T	C	0.4007	0.4003	1.01	0.8414		0.3914	0.3967	1.021	0.5377	1.02	0.5625		0.3827	0.4065	1.103	0.1921	1.102	0.2178	0.4094	1.122	0.2272	0.4017	1.072	0.4617		0.3926	0.3991	1.028	0.2971	1.029	0.2859		0.3942	0.402	1.033	0.4386	1.034	0.4453	0.3988	1.03	0.5676	1.026	0.642	0.4098	1.069	0.1756
	17:45549165	G	C	0.05405	0.05771	1.058	0.5918		0.05368	0.05349	0.9966	0.9636	0.9841	0.8314		0.06075	0.05312	0.8868	0.4489	0.8779	0.4334	0.05891	0.9975	0.9899	0.04769	0.792	0.2584		0.05498	0.05472	0.9917	0.8832	0.9939	0.9143		0.05666	0.05765	1.012	0.8949	1.03	0.7549	0.05642	0.9813	0.8619	0.9423	0.6183	0.05913	1.043	0.6845
	17:45549221	G	A	0.05405	0.05771	1.058	0.5918		0.05368	0.05349	0.9966	0.9636	0.9841	0.8314		0.06075	0.05312	0.8868	0.4489	0.8779	0.4334	0.05891	0.9975	0.9899	0.04769	0.792	0.2584		0.05498	0.05472	0.9917	0.8832	0.9939	0.9143		0.05666	0.05765	1.012	0.8949	1.03	0.7549	0.05642	0.9813	0.8619	0.9423	0.6183	0.05913	1.043	0.6845
	17:45549588	C	G	0.01169	0.01372	1.138	0.5437		0.01302	0.01207	0.9249	0.6042	0.9416	0.6902		0.0158	0.01062	0.6423	0.1865	0.6747	0.261	0.01511	0.9177	0.8249	0.007225	0.4377	0.0954		0.01318	0.01248	0.945	0.6167	0.9592	0.7152		0.01337	0.01375	1.025	0.8886	1.136	0.4907	0.01206	0.9066	0.6608	1.066	0.7873	0.01265	0.9332	0.7437
	17:45549618	A	T	0.4007	0.4003	1.01	0.8414		0.3914	0.3966	1.021	0.5469	1.02	0.5713		0.3827	0.4065	1.103	0.1921	1.102	0.2178	0.4094	1.122	0.2272	0.4017	1.072	0.4617		0.3926	0.399	1.027	0.3021	1.028	0.2908		0.3942	0.402	1.033	0.4386	1.034	0.4453	0.3988	1.03	0.5676	1.026	0.642	0.4098	1.069	0.1756
	17:45549741	T	G	0.4547	0.458	1.022	0.6557		0.4453	0.4502	1.019	0.573	1.015	0.6509		0.4435	0.4596	1.07	0.3541	1.067	0.3995	0.4683	1.116	0.241	0.4494	1.018	0.8501		0.4477	0.4538	1.025	0.3449	1.026	0.3241		0.4508	0.4596	1.034	0.4086	1.04	0.3685	0.4553	1.025	0.6295	1.013	0.819	0.4689	1.078	0.1253
	17:45549878	T	C	0.0007305	0.001412	1.747	0.4881		0.00088	0.001413	1.647	0.3444	1.63	0.3557		0.0006075	0.0007082	1.053	0.9711	0.4367	0.567	0	NA	NA	0	NA	NA		0.0007926	0.001344	1.719	0.1931	1.634	0.2424		0.00068	0.001234	1.706	0.4406	1.332	0.6911	0.001556	2.079	0.3406	1.371	0.7003	0.001025	1.371	0.7015
	17:45550604	T	C	0.05844	0.06174	1.03	0.7665		0.05737	0.0611	1.076	0.3075	1.077	0.307		0.05225	0.0602	1.153	0.3699	1.113	0.5199	0.0423	0.7898	0.2932	0.07659	1.531	0.02118		0.05687	0.06106	1.081	0.1531	1.071	0.2158		0.05621	0.05906	1.044	0.6219	0.972	0.7586	0.05992	1.043	0.6882	0.9838	0.8867	0.06015	1.061	0.5651
	17:45550662	C	T	0.4547	0.4584	1.024	0.6306		0.4453	0.4502	1.019	0.573	1.015	0.6509		0.4435	0.4596	1.07	0.3541	1.067	0.3995	0.4683	1.116	0.241	0.4494	1.018	0.8501		0.4477	0.4539	1.025	0.3344	1.026	0.316		0.4508	0.46	1.036	0.3881	1.041	0.3543	0.4556	1.026	0.6066	1.014	0.8013	0.4689	1.078	0.1253
	17:45551255	A	G	0.01242	0.009685	0.7266	0.1575		0.009504	0.01044	1.093	0.6049	1.08	0.6557		0.009721	0.009207	0.9592	0.9124	1.02	0.9588	0.0136	1.448	0.383	0.007225	0.7108	0.5103		0.0104	0.01011	0.9655	0.7829	0.9793	0.8713		0.01156	0.01005	0.8752	0.4952	0.91	0.6492	0.009728	0.8427	0.4893	0.9239	0.7645	0.01196	1.056	0.8079
	17:45551361	G	A	0.4547	0.4584	1.024	0.6306		0.4453	0.4502	1.019	0.573	1.015	0.6509		0.4435	0.4589	1.067	0.3754	1.064	0.4219	0.4668	1.109	0.2691	0.4494	1.018	0.8501		0.4477	0.4539	1.025	0.3395	1.026	0.3229		0.4508	0.4598	1.035	0.3983	1.04	0.3709	0.4553	1.025	0.6294	1.011	0.8371	0.4686	1.076	0.1331
	17:45551402	C	T	0.4547	0.4584	1.024	0.6306		0.4453	0.4502	1.019	0.573	1.015	0.6509		0.4435	0.4589	1.067	0.3754	1.064	0.4219	0.4668	1.109	0.2691	0.4494	1.018	0.8501		0.4477	0.4539	1.025	0.3395	1.026	0.3229		0.4508	0.4598	1.035	0.3983	1.04	0.3709	0.4553	1.025	0.6294	1.011	0.8371	0.4686	1.076	0.1331
	17:45552140	A	G	0.4547	0.4584	1.024	0.6306		0.4454	0.4502	1.018	0.5874	1.015	0.6674		0.4435	0.4589	1.067	0.3754	1.064	0.4219	0.4668	1.109	0.2691	0.4494	1.018	0.8501		0.4478	0.4539	1.024	0.3476	1.026	0.3311		0.4508	0.4598	1.035	0.3983	1.04	0.3709	0.4553	1.025	0.6294	1.011	0.8371	0.4686	1.076	0.1331
	17:45552665	A	G	0.05405	0.05771	1.058	0.5918		0.05368	0.0536	0.9989	0.9879	0.9862	0.8538		0.06075	0.05312	0.8868	0.4489	0.8779	0.4334	0.05891	0.9975	0.9899	0.04769	0.792	0.2584		0.05498	0.05479	0.993	0.9015	0.9952	0.9332		0.05666	0.05765	1.012	0.8949	1.03	0.7549	0.05642	0.9813	0.8619	0.9423	0.6183	0.05913	1.043	0.6845
	17:45552887	C	T	0.05405	0.05791	1.062	0.5652		0.05403	0.05382	0.9967	0.9648	0.984	0.8308		0.06075	0.05312	0.8868	0.4489	0.8779	0.4334	0.05891	0.9975	0.9899	0.04769	0.792	0.2584		0.05518	0.05498	0.9931	0.9019	0.9955	0.937		0.05666	0.05783	1.015	0.8623	1.034	0.7231	0.05642	0.9813	0.8619	0.9423	0.6183	0.05947	1.05	0.6358
	17:45552982	C	T	0.05405	0.05771	1.058	0.5918		0.05368	0.0536	0.9989	0.9879	0.9862	0.8538		0.06075	0.05312	0.8868	0.4489	0.8779	0.4334	0.05891	0.9975	0.9899	0.04769	0.792	0.2584		0.05498	0.05479	0.993	0.9015	0.9952	0.9332		0.05666	0.05765	1.012	0.8949	1.03	0.7549	0.05642	0.9813	0.8619	0.9423	0.6183	0.05913	1.043	0.6845
	17:45553267	G	C	0.4547	0.4584	1.024	0.6306		0.4454	0.4501	1.018	0.5964	1.014	0.6772		0.4435	0.4589	1.067	0.3754	1.064	0.4219	0.4668	1.109	0.2691	0.4494	1.018	0.8501		0.4478	0.4538	1.024	0.3526	1.025	0.3359		0.4508	0.4598	1.035	0.3983	1.04	0.3709	0.4553	1.025	0.6294	1.011	0.8371	0.4686	1.076	0.1331
	17:45553291	A	C	0.01169	0.01372	1.138	0.5437		0.01302	0.01207	0.9249	0.6042	0.9416	0.6902		0.0158	0.01062	0.6423	0.1865	0.6747	0.261	0.01511	0.9177	0.8249	0.007225	0.4377	0.0954		0.01318	0.01248	0.945	0.6167	0.9592	0.7152		0.01337	0.01375	1.025	0.8886	1.136	0.4907	0.01206	0.9066	0.6608	1.066	0.7873	0.01265	0.9332	0.7437
	17:45553309	C	T	0.1278	0.1144	0.888	0.1076		0.1271	0.1272	0.9988	0.9805	1.003	0.9559		0.1276	0.1161	0.8898	0.2938	0.8512	0.1685	0.1178	0.9075	0.4954	0.1185	0.9224	0.5579		0.1271	0.1222	0.9537	0.2217	0.9519	0.2104		0.1272	0.1151	0.8931	0.06942	0.8836	0.06411	0.1179	0.9151	0.2488	0.8865	0.1507	0.1131	0.872	0.06743
	17:45553653	G	A	0.042	0.04964	1.173	0.1694		0.04734	0.04805	1.016	0.8428	1.002	0.9835		0.04557	0.04533	1.021	0.904	1.059	0.7546	0.04683	1.068	0.7657	0.0448	1.01	0.9651		0.04567	0.04826	1.054	0.386	1.054	0.3963		0.04352	0.04919	1.131	0.2043	1.143	0.1961	0.04903	1.121	0.3344	1.076	0.5702	0.05058	1.172	0.1621
	17:45554571	A	G	0.4547	0.4584	1.024	0.6306		0.4454	0.4502	1.018	0.5874	1.015	0.6674		0.4435	0.4589	1.067	0.3754	1.064	0.4219	0.4668	1.109	0.2691	0.4494	1.018	0.8501		0.4478	0.4539	1.024	0.3476	1.026	0.3311		0.4508	0.4598	1.035	0.3983	1.04	0.3709	0.4553	1.025	0.6294	1.011	0.8371	0.4686	1.076	0.1331
	17:45554680	T	C	0.003652	0.005246	1.573	0.229		0.005104	0.005545	1.067	0.7796	1.087	0.7195		0.00486	0.004249	0.8612	0.7837	0.6451	0.4438	0.001511	0.3003	0.2585	0.007225	1.426	0.538		0.004656	0.005312	1.14	0.472	1.131	0.5039		0.00408	0.00476	1.215	0.526	1.152	0.6647	0.004669	1.203	0.6239	1.177	0.6899	0.004785	1.221	0.5796
	17:45554786	G	A	0.4551	0.4584	1.022	0.6531		0.4454	0.45	1.018	0.6048	1.014	0.6869		0.4435	0.4589	1.067	0.3754	1.064	0.4219	0.4668	1.109	0.2691	0.4494	1.018	0.8501		0.4479	0.4537	1.023	0.366	1.025	0.3491		0.451	0.4598	1.034	0.4113	1.039	0.3849	0.4553	1.024	0.6423	1.01	0.8535	0.4686	1.075	0.1378
	17:45555310	T	C	0.05405	0.05771	1.058	0.5918		0.05385	0.0536	0.9954	0.9512	0.9827	0.8167		0.06075	0.05312	0.8868	0.4489	0.8779	0.4334	0.05891	0.9975	0.9899	0.04769	0.792	0.2584		0.05508	0.05479	0.9911	0.8741	0.9932	0.905		0.05666	0.05765	1.012	0.8949	1.03	0.7549	0.05642	0.9813	0.8619	0.9423	0.6183	0.05913	1.043	0.6845
	17:45556291	A	G	0.01132	0.01453	1.244	0.307		0.0132	0.01239	0.9373	0.6642	0.9539	0.7525		0.01762	0.01204	0.7135	0.2901	0.7319	0.3506	0.01511	0.886	0.7536	0.01012	0.6065	0.2468		0.01347	0.01306	0.9789	0.8484	0.9933	0.9525		0.01383	0.01446	1.093	0.6052	1.2	0.3215	0.01362	1.037	0.8669	1.2	0.4316	0.01367	1.032	0.8798
	17:45556945	G	A	0.4547	0.4584	1.024	0.6306		0.4454	0.4501	1.018	0.5957	1.014	0.6771		0.4435	0.4589	1.067	0.3754	1.064	0.4219	0.4668	1.109	0.2691	0.4494	1.018	0.8501		0.4478	0.4538	1.024	0.3526	1.025	0.336		0.4508	0.4598	1.035	0.3983	1.04	0.3709	0.4553	1.025	0.6294	1.011	0.8371	0.4686	1.076	0.1331
	17:45557025	A	G	0.4668	0.4734	1.034	0.4866		0.4593	0.4624	1.011	0.7345	1.009	0.8012		0.4611	0.471	1.048	0.5241	1.046	0.5594	0.4819	1.102	0.3025	0.4595	0.9916	0.9274		0.4619	0.4669	1.021	0.4209	1.023	0.3904		0.4651	0.4746	1.04	0.3371	1.049	0.2681	0.4693	1.026	0.6045	1.02	0.713	0.4822	1.076	0.1351
	17:45557594	T	C	0.4547	0.4584	1.024	0.6306		0.4453	0.4501	1.019	0.5812	1.015	0.6611		0.4435	0.4589	1.067	0.3754	1.064	0.4219	0.4668	1.109	0.2691	0.4494	1.018	0.8501		0.4477	0.4538	1.025	0.3448	1.026	0.3284		0.4508	0.4598	1.035	0.3983	1.04	0.3709	0.4553	1.025	0.6294	1.011	0.8371	0.4686	1.076	0.1331
	17:45557784	C	T	0.4547	0.4584	1.024	0.6306		0.4453	0.4501	1.019	0.5812	1.015	0.6611		0.4435	0.4589	1.067	0.3754	1.064	0.4219	0.4668	1.109	0.2691	0.4494	1.018	0.8501		0.4477	0.4538	1.025	0.3448	1.026	0.3284		0.4508	0.4598	1.035	0.3983	1.04	0.3709	0.4553	1.025	0.6294	1.011	0.8371	0.4686	1.076	0.1331
	17:45558065	G	A	0.003652	0.003834	0.99	0.9796		0.002288	0.003044	1.343	0.3811	1.358	0.3653		0.00243	0.002125	0.8027	0.7753	0.7297	0.6877	0.004532	1.625	0.5301	0	NA	NA		0.002675	0.0032	1.202	0.4426	1.141	0.5853		0.003173	0.003879	1.217	0.5691	1.105	0.7849	0.005447	1.624	0.2037	1.44	0.3733	0.002051	0.6275	0.3431
	17:45558090	T	C	0.4748	0.4649	0.961	0.4052		0.4831	0.4765	0.9736	0.4256	0.9764	0.4782		0.4866	0.4674	0.9211	0.2622	0.9289	0.3363	0.4728	0.9371	0.4874	0.4639	0.9125	0.3181		0.4812	0.4719	0.963	0.1392	0.9632	0.1474		0.4787	0.466	0.9517	0.2221	0.9568	0.3084	0.4704	0.9641	0.4638	0.9817	0.7327	0.4573	0.9173	0.07464
	17:45559129	G	A	0.05405	0.05771	1.058	0.5918		0.05385	0.0536	0.9954	0.9512	0.9827	0.8167		0.06075	0.05312	0.8868	0.4489	0.8779	0.4334	0.05891	0.9975	0.9899	0.04769	0.792	0.2584		0.05508	0.05479	0.9911	0.8741	0.9932	0.905		0.05666	0.05765	1.012	0.8949	1.03	0.7549	0.05642	0.9813	0.8619	0.9423	0.6183	0.05913	1.043	0.6845
	17:45559659	A	G	0.4007	0.4007	1.012	0.814		0.3912	0.3965	1.021	0.5417	1.02	0.5685		0.3827	0.4058	1.099	0.2065	1.098	0.2332	0.4079	1.115	0.2548	0.4017	1.072	0.4617		0.3925	0.399	1.028	0.2946	1.028	0.2877		0.3942	0.4022	1.033	0.4278	1.034	0.448	0.3988	1.03	0.5674	1.025	0.6589	0.4094	1.067	0.1857
	17:45559843	A	G	0.02118	0.02361	1.102	0.5505		0.02499	0.02555	1.031	0.7725	1.033	0.7649		0.02673	0.02691	0.9952	0.9835	1.092	0.7171	0.03323	1.219	0.4766	0.02023	0.7518	0.3667		0.02427	0.02509	1.037	0.6606	1.046	0.5929		0.02335	0.02486	1.059	0.6641	1.14	0.3607	0.02529	1.059	0.7264	1.038	0.8348	0.02597	1.12	0.4648
	17:45559984	G	T	0.05369	0.05771	1.066	0.5427		0.05368	0.05338	0.9947	0.9439	0.9819	0.8086		0.06075	0.05312	0.8868	0.4489	0.8779	0.4334	0.05891	0.9975	0.9899	0.04769	0.792	0.2584		0.05488	0.05466	0.9926	0.8956	0.9954	0.936		0.05644	0.05765	1.016	0.853	1.038	0.6947	0.05642	0.9859	0.8957	0.9524	0.6821	0.05913	1.048	0.6516
	17:45560496	G	C	0.005478	0.009483	1.748	0.06117		0.009856	0.009132	0.9123	0.5988	0.8901	0.5057		0.00486	0.007082	1.349	0.5341	1.523	0.4015	0.006042	1.151	0.8202	0.007225	1.4	0.5615		0.007826	0.009089	1.145	0.3398	1.113	0.4543		0.005213	0.009168	1.737	0.02876	1.608	0.07438	0.008949	1.701	0.07464	1.668	0.1101	0.007861	1.531	0.1526
	17:45562162	A	C	0.02995	0.02986	0.9566	0.7506		0.02798	0.02707	0.979	0.8372	0.9829	0.8679		0.0401	0.0255	0.6631	0.0552	0.6675	0.07227	0.03172	0.8215	0.448	0.02023	0.5241	0.03104		0.03061	0.02778	0.9137	0.2343	0.9289	0.3371		0.034	0.0298	0.8773	0.2553	0.9434	0.6354	0.02763	0.8071	0.1448	0.8745	0.3986	0.02939	0.859	0.2734
	17:45562548	T	C	0.02995	0.02986	0.9566	0.7506		0.02798	0.02707	0.979	0.8372	0.9829	0.8679		0.0401	0.0255	0.6631	0.0552	0.6675	0.07227	0.03172	0.8215	0.448	0.02023	0.5241	0.03104		0.03061	0.02778	0.9137	0.2343	0.9289	0.3371		0.034	0.0298	0.8773	0.2553	0.9434	0.6354	0.02763	0.8071	0.1448	0.8745	0.3986	0.02939	0.859	0.2734
	17:45563281	A	G	0.008766	0.008676	1.022	0.933		0.008448	0.005653	0.6505	0.03347	0.669	0.04744		0.006683	0.005666	0.8677	0.7629	0.9755	0.9596	0.007553	1.19	0.7509	0.004335	0.614	0.458		0.008223	0.006592	0.8029	0.1404	0.7831	0.1056		0.007933	0.008463	1.085	0.718	1.053	0.8276	0.007004	0.9438	0.8444	0.7321	0.3342	0.009911	1.265	0.3548
	17:45563558	C	T	0.02995	0.02986	0.9566	0.7506		0.02798	0.02707	0.979	0.8372	0.9829	0.8679		0.0401	0.0255	0.6631	0.0552	0.6675	0.07227	0.03172	0.8215	0.448	0.02023	0.5241	0.03104		0.03061	0.02778	0.9137	0.2343	0.9289	0.3371		0.034	0.0298	0.8773	0.2553	0.9434	0.6354	0.02763	0.8071	0.1448	0.8745	0.3986	0.02939	0.859	0.2734
	17:45563911	G	T	0.01169	0.01372	1.138	0.5437		0.0132	0.01207	0.9131	0.5442	0.9302	0.6305		0.0158	0.01062	0.6423	0.1865	0.6747	0.261	0.01511	0.9177	0.8249	0.007225	0.4377	0.0954		0.01328	0.01248	0.9382	0.5713	0.9519	0.6656		0.01337	0.01375	1.025	0.8886	1.136	0.4907	0.01206	0.9066	0.6608	1.066	0.7873	0.01265	0.9332	0.7437
	17:45564796	G	A	0.04237	0.04802	1.149	0.2362		0.04365	0.04251	0.9653	0.6697	0.9532	0.5644		0.04192	0.0432	1.032	0.8623	1.015	0.9386	0.04381	1.06	0.802	0.04191	1.011	0.9631		0.043	0.04429	1.025	0.6899	1.018	0.7783		0.04216	0.04743	1.138	0.1945	1.112	0.3203	0.04708	1.13	0.3165	1.03	0.8277	0.04853	1.184	0.1495
	17:45564801	G	A	0.1417	0.1465	1.044	0.5285		0.1403	0.1436	1.029	0.5506	1.023	0.6335		0.1324	0.1324	1.007	0.9472	0.9719	0.7976	0.142	1.11	0.4289	0.1214	0.8937	0.4166		0.1393	0.1436	1.036	0.3369	1.032	0.3937		0.138	0.1458	1.065	0.2733	1.059	0.352	0.1494	1.102	0.1663	1.115	0.1518	0.1463	1.072	0.3072
	17:45565093	C	T	0.4668	0.4734	1.034	0.4887		0.4583	0.4617	1.013	0.7022	1.01	0.7686		0.4611	0.471	1.048	0.5241	1.046	0.5594	0.4819	1.102	0.3025	0.4595	0.9916	0.9274		0.4613	0.4665	1.022	0.403	1.023	0.3767		0.4651	0.4746	1.04	0.3381	1.049	0.2742	0.4693	1.026	0.6045	1.02	0.713	0.4822	1.075	0.1362
	17:45565212	A	G	0.02995	0.02986	0.9566	0.7506		0.02798	0.02707	0.979	0.8372	0.9829	0.8679		0.0401	0.0255	0.6631	0.0552	0.6675	0.07227	0.03172	0.8215	0.448	0.02023	0.5241	0.03104		0.03061	0.02778	0.9137	0.2343	0.9289	0.3371		0.034	0.0298	0.8773	0.2553	0.9434	0.6354	0.02763	0.8071	0.1448	0.8745	0.3986	0.02939	0.859	0.2734
	17:45565592	T	C	0.4357	0.4435	1.044	0.3721		0.4293	0.4342	1.018	0.6047	1.014	0.6835		0.4204	0.4455	1.103	0.1824	1.1	0.2187	0.4502	1.132	0.1853	0.4393	1.068	0.4766		0.4297	0.4385	1.035	0.1808	1.035	0.1896		0.4302	0.4448	1.06	0.1538	1.06	0.1794	0.4412	1.055	0.2891	1.04	0.4764	0.4525	1.098	0.05612
	17:45566053	C	T	0.01169	0.01372	1.138	0.5437		0.0132	0.01207	0.9131	0.5442	0.9302	0.6305		0.0158	0.01062	0.6423	0.1865	0.6747	0.261	0.01511	0.9177	0.8249	0.007225	0.4377	0.0954		0.01328	0.01248	0.9382	0.5713	0.9519	0.6656		0.01337	0.01375	1.025	0.8886	1.136	0.4907	0.01206	0.9066	0.6608	1.066	0.7873	0.01265	0.9332	0.7437
	17:45566055	T	C	0.01169	0.01372	1.138	0.5437		0.0132	0.01207	0.9131	0.5442	0.9302	0.6305		0.0158	0.01062	0.6423	0.1865	0.6747	0.261	0.01511	0.9177	0.8249	0.007225	0.4377	0.0954		0.01328	0.01248	0.9382	0.5713	0.9519	0.6656		0.01337	0.01375	1.025	0.8886	1.136	0.4907	0.01206	0.9066	0.6608	1.066	0.7873	0.01265	0.9332	0.7437
	17:45566589	A	G	0.005844	0.008273	1.329	0.3294		0.006864	0.006849	0.9792	0.9178	1.013	0.9511		0.01215	0.005666	0.4444	0.05633	0.4648	0.08269	0.01057	0.8553	0.7275	0.00289	0.2165	0.04061		0.007529	0.007232	0.9523	0.7426	0.9857	0.9239		0.008386	0.008463	1.002	0.9937	1.227	0.3875	0.008171	0.9932	0.9805	1.388	0.2675	0.007519	0.8914	0.6728
	17:45566595	A	G	0.01169	0.01372	1.138	0.5437		0.0132	0.01207	0.9131	0.5442	0.9302	0.6305		0.0158	0.01062	0.6423	0.1865	0.6747	0.261	0.01511	0.9177	0.8249	0.007225	0.4377	0.0954		0.01328	0.01248	0.9382	0.5713	0.9519	0.6656		0.01337	0.01375	1.025	0.8886	1.136	0.4907	0.01206	0.9066	0.6608	1.066	0.7873	0.01265	0.9332	0.7437
	17:45566680	C	T	0.02995	0.02986	0.9566	0.7506		0.02798	0.02707	0.979	0.8372	0.9829	0.8679		0.0401	0.0255	0.6631	0.0552	0.6675	0.07227	0.03172	0.8215	0.448	0.02023	0.5241	0.03104		0.03061	0.02778	0.9137	0.2343	0.9289	0.3371		0.034	0.0298	0.8773	0.2553	0.9434	0.6354	0.02763	0.8071	0.1448	0.8745	0.3986	0.02939	0.859	0.2734
	17:45566739	C	T	0.009131	0.007466	0.8266	0.4649		0.007568	0.008371	1.097	0.63	1.103	0.6121		0.009113	0.01275	1.361	0.3858	1.343	0.4293	0.0136	1.401	0.432	0.01156	1.306	0.5498		0.008223	0.008513	1.025	0.8589	1.042	0.7743		0.009066	0.008286	0.9113	0.6696	0.9406	0.7941	0.008949	0.9845	0.953	0.9667	0.9073	0.007519	0.8496	0.544
	17:45567013	A	G	0.003652	0.00565	1.689	0.1597		0.005808	0.00511	0.865	0.5263	0.879	0.5737		0.00486	0.004249	0.8574	0.7776	0.6728	0.4856	0.001511	0.2936	0.2497	0.007225	1.416	0.5471		0.005053	0.005184	1.023	0.8994	1.01	0.9579		0.00408	0.005113	1.296	0.3914	1.24	0.5032	0.00428	1.106	0.7952	1.042	0.9212	0.004785	1.201	0.6117
	17:45567185	T	C	0.02995	0.02986	0.9566	0.7506		0.02798	0.02707	0.979	0.8372	0.9829	0.8679		0.0401	0.0255	0.6631	0.0552	0.6675	0.07227	0.03172	0.8215	0.448	0.02023	0.5241	0.03104		0.03061	0.02778	0.9137	0.2343	0.9289	0.3371		0.034	0.0298	0.8773	0.2553	0.9434	0.6354	0.02763	0.8071	0.1448	0.8745	0.3986	0.02939	0.859	0.2734
	17:45568971	T	C	0.03104	0.02643	0.8311	0.194		0.02587	0.02446	0.9548	0.6659	0.9609	0.7103		0.02734	0.03258	1.209	0.3709	1.212	0.3902	0.03323	1.193	0.5005	0.03468	1.311	0.3038		0.02754	0.02586	0.9381	0.4194	0.9383	0.4268		0.02969	0.02733	0.908	0.4258	0.8853	0.348	0.02646	0.8762	0.3856	0.8607	0.3689	0.02734	0.8998	0.4696
	17:45569957	A	C	0.02995	0.02986	0.9566	0.7506		0.02798	0.02653	0.9589	0.6854	0.9632	0.7183		0.0401	0.0255	0.6631	0.0552	0.6675	0.07227	0.03172	0.8215	0.448	0.02023	0.5241	0.03104		0.03061	0.02746	0.9027	0.1783	0.9177	0.2652		0.034	0.0298	0.8773	0.2553	0.9434	0.6354	0.02763	0.8071	0.1448	0.8745	0.3986	0.02939	0.859	0.2734
	17:45570514	A	G	0.02995	0.02986	0.9566	0.7506		0.02798	0.02653	0.9589	0.6854	0.9632	0.7183		0.0401	0.0255	0.6631	0.0552	0.6675	0.07227	0.03172	0.8215	0.448	0.02023	0.5241	0.03104		0.03061	0.02746	0.9027	0.1783	0.9177	0.2652		0.034	0.0298	0.8773	0.2553	0.9434	0.6354	0.02763	0.8071	0.1448	0.8745	0.3986	0.02939	0.859	0.2734
	17:45570579	A	G	0.006939	0.009282	1.322	0.3117		0.007392	0.009241	1.244	0.2507	1.247	0.247		0.009721	0.005666	0.5691	0.1988	0.5136	0.1426	0.003021	0.3039	0.1151	0.008671	0.8881	0.807		0.007628	0.008897	1.157	0.3094	1.147	0.3448		0.007933	0.008463	1.072	0.7565	1.013	0.9583	0.006615	0.8238	0.5162	0.7598	0.3948	0.007861	1.013	0.9633
	17:45571502	T	C	0.005844	0.005044	0.8677	0.6608		0.001936	0.002283	1.176	0.6638	1.185	0.6502		0.003038	0.003541	1.116	0.8626	0.9734	0.9677	0.001511	0.4647	0.4858	0.004335	1.463	0.6057		0.00317	0.003264	1.041	0.8604	1.034	0.8845		0.00476	0.004584	0.9717	0.9226	0.8218	0.5271	0.00428	0.9271	0.8403	0.7336	0.4446	0.004785	1.058	0.8706
	17:45571505	C	A	0.1775	0.1788	1.016	0.8003		0.1737	0.1779	1.029	0.5197	1.024	0.5959		0.1616	0.1678	1.046	0.6446	1.031	0.7677	0.1692	1.072	0.5668	0.1633	0.9977	0.985		0.1727	0.1773	1.033	0.339	1.029	0.3958		0.1714	0.1775	1.043	0.4283	1.029	0.6149	0.1767	1.046	0.4905	1.049	0.4993	0.1784	1.051	0.4272
	17:45571539	A	G	0.02995	0.03006	0.9629	0.7863		0.02798	0.02707	0.979	0.8372	0.9829	0.8679		0.0401	0.0255	0.6631	0.0552	0.6675	0.07227	0.03172	0.8215	0.448	0.02023	0.5241	0.03104		0.03061	0.02784	0.9159	0.2468	0.9306	0.3493		0.034	0.02997	0.8826	0.2772	0.9472	0.659	0.02802	0.8184	0.1711	0.8838	0.4349	0.02939	0.859	0.2734
	17:45571676	T	C	0.4752	0.4647	0.9587	0.3783		0.4838	0.4767	0.9718	0.3939	0.9747	0.447		0.4866	0.4674	0.9211	0.2622	0.9289	0.3363	0.4728	0.9371	0.4874	0.4639	0.9125	0.3181		0.4817	0.472	0.9613	0.1222	0.9616	0.1304		0.4789	0.4658	0.9501	0.2061	0.9555	0.2933	0.4704	0.9631	0.4513	0.98	0.7075	0.4569	0.9151	0.0666
	17:45571734	A	G	0.007305	0.004036	0.5044	0.03214		0.004401	0.004349	0.9753	0.9224	0.9482	0.8362		0.009113	0.01062	1.089	0.8177	1.028	0.9421	0.01208	1.152	0.7521	0.01012	1.078	0.8711		0.005945	0.0048	0.7849	0.1652	0.8232	0.2738		0.007933	0.004937	0.5922	0.04069	0.6533	0.1248	0.003502	0.4117	0.0184	0.4378	0.04105	0.005468	0.6758	0.1984
	17:45572365	A	G	0.02995	0.03006	0.9629	0.7863		0.02798	0.02707	0.979	0.8372	0.9829	0.8679		0.0401	0.0255	0.6631	0.0552	0.6675	0.07227	0.03172	0.8215	0.448	0.02023	0.5241	0.03104		0.03061	0.02784	0.9159	0.2468	0.9306	0.3493		0.034	0.02997	0.8826	0.2772	0.9472	0.659	0.02802	0.8184	0.1711	0.8838	0.4349	0.02939	0.859	0.2734
	17:45572642	G	T	0.01169	0.01372	1.138	0.5437		0.0132	0.01207	0.9131	0.5442	0.9302	0.6305		0.0158	0.01062	0.6423	0.1865	0.6747	0.261	0.01511	0.9177	0.8249	0.007225	0.4377	0.0954		0.01328	0.01248	0.9382	0.5713	0.9519	0.6656		0.01337	0.01375	1.025	0.8886	1.136	0.4907	0.01206	0.9066	0.6608	1.066	0.7873	0.01265	0.9332	0.7437
	17:45573478	A	C	0.02958	0.02966	0.959	0.7657		0.02763	0.02707	0.9912	0.9323	0.9955	0.9653		0.03949	0.0255	0.6646	0.05723	0.6694	0.07491	0.03172	0.8242	0.4567	0.02023	0.5247	0.03166		0.03022	0.02771	0.9217	0.2843	0.9382	0.4085		0.03354	0.02962	0.8773	0.2567	0.9466	0.6565	0.02763	0.8121	0.1574	0.8824	0.432	0.02939	0.8659	0.2999
	17:45573816	A	G	0.001096	0.0006053	0.7031	0.6688		0.000704	0.0009785	1.408	0.5708	1.371	0.6019		0.0006075	0.001416	2.663	0.4299	1.506	0.7496	0.003021	5.854	0.1587	0	NA	NA		0.0007926	0.0008961	1.149	0.7548	1.251	0.6172		0.0009066	0.0008815	0.9869	0.9844	1.423	0.6204	0.0007782	0.8642	0.8666	1.403	0.7135	0.0006835	0.7075	0.6909
	17:45573886	A	G	0.02995	0.02946	0.9431	0.6758		0.02781	0.02664	0.9693	0.7635	0.9734	0.7952		0.03767	0.02479	0.6636	0.05959	0.669	0.07841	0.03172	0.8492	0.53	0.01879	0.4992	0.02479		0.03012	0.02733	0.9089	0.211	0.9239	0.3061		0.03309	0.02944	0.8737	0.2429	0.9406	0.62	0.02685	0.7904	0.1136	0.858	0.3396	0.02871	0.8421	0.2192
	17:45573949	T	C	0.01826	0.01634	0.848	0.3673		0.01478	0.015	1.04	0.7801	1.031	0.8274		0.02369	0.01487	0.6932	0.1801	0.6783	0.1775	0.01662	0.7672	0.4403	0.01301	0.6037	0.1718		0.01724	0.01536	0.9042	0.3155	0.9189	0.4069		0.0204	0.01622	0.7919	0.1221	0.8248	0.2358	0.01595	0.7671	0.1644	0.7729	0.2171	0.01675	0.8148	0.2555
	17:45573979	C	A	0.01826	0.01634	0.848	0.3673		0.01478	0.015	1.04	0.7801	1.031	0.8274		0.02369	0.01558	0.7065	0.1995	0.6912	0.1952	0.01813	0.8142	0.5386	0.01301	0.6037	0.1718		0.01724	0.01542	0.907	0.3307	0.9229	0.4306		0.0204	0.0164	0.8008	0.14	0.8385	0.2769	0.01634	0.7829	0.1959	0.7936	0.2641	0.01709	0.825	0.283
	17:45574004	G	A	0.005113	0.006659	1.231	0.5188		0.006162	0.006741	1.085	0.7006	1.082	0.712		0.00729	0.003541	0.4626	0.1511	0.5324	0.2637	0.004532	0.5968	0.4277	0.00289	0.3811	0.2097		0.006044	0.0064	1.046	0.7851	1.014	0.9334		0.005893	0.006347	1.065	0.8077	1.014	0.9611	0.005837	0.963	0.9083	0.8398	0.6254	0.007177	1.23	0.4859
	17:45574653	G	A	0.01169	0.01372	1.138	0.5437		0.0132	0.01218	0.921	0.5826	0.9391	0.6753		0.01519	0.009915	0.6523	0.2103	0.684	0.287	0.0136	0.8904	0.7709	0.007225	0.4574	0.1156		0.01318	0.01248	0.9461	0.6241	0.957	0.7007		0.01315	0.01358	1.028	0.8755	1.127	0.5229	0.01167	0.898	0.6341	1.043	0.86	0.0123	0.9315	0.7397
	17:45574931	G	T	0.4949	0.4948	1.047	0.3335		0.4882	0.4962	1.031	0.3598	1.028	0.4171		0.4745	0.4943	1.129	0.09549	1.117	0.1468	0.494	1.084	0.3828	0.4855	1.165	0.09372		0.4879	0.4999	1.049	0.05992	1.047	0.07669		0.4875	0.4959	1.066	0.1114	1.051	0.2492	0.4984	1.062	0.227	1.035	0.5265	0.4863	1.111	0.02871
	17:45575206	G	A	0.4949	0.4948	1.047	0.3335		0.4884	0.4962	1.03	0.371	1.027	0.4292		0.4745	0.4943	1.129	0.09549	1.117	0.1468	0.494	1.084	0.3828	0.4855	1.165	0.09372		0.488	0.4999	1.049	0.06207	1.046	0.07938		0.4875	0.4959	1.066	0.1114	1.051	0.2492	0.4984	1.062	0.227	1.035	0.5265	0.4863	1.111	0.02871
	17:45575354	T	C	0.4752	0.4647	0.9587	0.3783		0.4836	0.4766	0.9721	0.3989	0.975	0.4515		0.4866	0.4681	0.9237	0.278	0.9323	0.3604	0.4743	0.9426	0.5275	0.4639	0.9125	0.3181		0.4816	0.472	0.9617	0.1261	0.9621	0.1357		0.4789	0.466	0.9507	0.2126	0.9567	0.3073	0.4704	0.9631	0.4513	0.98	0.7075	0.4569	0.9151	0.0666
	17:45575408	T	C	0.0179	0.01594	0.8396	0.3442		0.01443	0.015	1.064	0.6583	1.055	0.7008		0.02369	0.01558	0.7065	0.1995	0.6912	0.1952	0.01813	0.8142	0.5386	0.01301	0.6037	0.1718		0.01694	0.0153	0.9148	0.3776	0.9338	0.5039		0.02017	0.01604	0.7906	0.1215	0.8347	0.2688	0.01595	0.7714	0.1743	0.7891	0.2577	0.01709	0.8357	0.3176
	17:45575456	T	C	0.008035	0.007869	1.009	0.9742		0.00792	0.004784	0.5876	0.01294	0.6088	0.02073		0.006683	0.005666	0.8677	0.7629	0.9755	0.9596	0.007553	1.19	0.7509	0.004335	0.614	0.458		0.007727	0.005824	0.7555	0.07177	0.7475	0.06537		0.00748	0.007757	1.055	0.8177	1.063	0.8039	0.006226	0.893	0.7143	0.7268	0.3439	0.009569	1.297	0.3181
	17:45576263	A	G	0.01169	0.01372	1.138	0.5437		0.0132	0.01218	0.921	0.5826	0.9391	0.6753		0.01519	0.009915	0.6523	0.2103	0.684	0.287	0.0136	0.8904	0.7709	0.007225	0.4574	0.1156		0.01318	0.01248	0.9461	0.6241	0.957	0.7007		0.01315	0.01358	1.028	0.8755	1.127	0.5229	0.01167	0.898	0.6341	1.043	0.86	0.0123	0.9315	0.7397
	17:45576936	G	C	0.4934	0.481	0.9485	0.2678		0.4984	0.4916	0.9744	0.4389	0.9768	0.4849		0.4903	0.4844	0.9056	0.1728	0.914	0.238	0.4924	0.9297	0.4326	0.4783	0.8891	0.1964		0.4987	0.4875	0.9566	0.08106	0.9581	0.09699		0.4991	0.4824	0.937	0.1066	0.9457	0.1958	0.4868	0.9472	0.2763	0.9647	0.5052	0.474	0.9039	0.03562
	17:45577252	T	C	0.05953	0.06154	1.007	0.9416		0.05737	0.06143	1.082	0.2715	1.083	0.271		0.05286	0.06091	1.154	0.3667	1.115	0.5108	0.04381	0.809	0.3385	0.07659	1.511	0.0253		0.05726	0.06125	1.077	0.1743	1.068	0.2348		0.05712	0.05906	1.027	0.7593	0.9588	0.6477	0.05992	1.027	0.8032	0.9746	0.8219	0.06015	1.044	0.6723
	17:45577469	A	G	0.4934	0.481	0.9485	0.2678		0.4984	0.4916	0.9744	0.4389	0.9768	0.4849		0.4903	0.4844	0.9056	0.1728	0.914	0.238	0.4924	0.9297	0.4326	0.4783	0.8891	0.1964		0.4987	0.4875	0.9566	0.08106	0.9581	0.09699		0.4991	0.4824	0.937	0.1066	0.9457	0.1958	0.4868	0.9472	0.2763	0.9647	0.5052	0.474	0.9039	0.03562
	17:45577914	G	A	0.4934	0.481	0.9485	0.2678		0.4984	0.4916	0.9744	0.4389	0.9768	0.4849		0.4903	0.4844	0.9056	0.1728	0.914	0.238	0.4924	0.9297	0.4326	0.4783	0.8891	0.1964		0.4987	0.4875	0.9566	0.08106	0.9581	0.09699		0.4991	0.4824	0.937	0.1066	0.9457	0.1958	0.4868	0.9472	0.2763	0.9647	0.5052	0.474	0.9039	0.03562
	17:45578202	T	G	0.0179	0.01594	0.8396	0.3442		0.01443	0.015	1.064	0.6583	1.055	0.7008		0.02369	0.01558	0.7065	0.1995	0.6912	0.1952	0.01813	0.8142	0.5386	0.01301	0.6037	0.1718		0.01694	0.0153	0.9148	0.3776	0.9338	0.5039		0.02017	0.01604	0.7906	0.1215	0.8347	0.2688	0.01595	0.7714	0.1743	0.7891	0.2577	0.01709	0.8357	0.3176
	17:45578435	T	A	0.4934	0.4806	0.9472	0.2549		0.4988	0.4916	0.9731	0.415	0.9755	0.4598		0.4897	0.4844	0.9052	0.1708	0.9139	0.2374	0.4924	0.9292	0.4298	0.4783	0.8888	0.1949		0.499	0.4873	0.9552	0.07189	0.9567	0.08612		0.4993	0.482	0.9357	0.09969	0.9445	0.185	0.4864	0.9458	0.263	0.963	0.4848	0.474	0.9039	0.03562
	17:45579398	T	G	0.4354	0.4433	1.045	0.3616		0.4303	0.4347	1.015	0.6528	1.012	0.7281		0.421	0.4441	1.094	0.222	1.09	0.2639	0.4486	1.123	0.2167	0.4379	1.059	0.5348		0.4303	0.4386	1.033	0.207	1.033	0.22		0.4302	0.4445	1.059	0.1619	1.059	0.1921	0.4405	1.052	0.3158	1.036	0.5238	0.4528	1.1	0.05163
	17:45579555	T	G	0.4934	0.4806	0.9471	0.2543		0.4988	0.4916	0.9731	0.4157	0.9754	0.4592		0.4897	0.4844	0.9052	0.1708	0.9139	0.2374	0.4924	0.9292	0.4298	0.4783	0.8888	0.1949		0.499	0.4873	0.9552	0.07185	0.9567	0.08586		0.4993	0.482	0.9357	0.09953	0.9444	0.1844	0.4868	0.9472	0.2758	0.9647	0.5048	0.4737	0.9027	0.03316
	17:45582074	A	G	0.0179	0.01513	0.7952	0.2197		0.01443	0.01479	1.049	0.7349	1.041	0.7747		0.02248	0.01416	0.6533	0.1281	0.6471	0.1392	0.01813	0.8296	0.5762	0.01012	0.4793	0.07267		0.01674	0.01478	0.889	0.2479	0.9075	0.3476		0.01972	0.01534	0.7557	0.06805	0.8051	0.1901	0.0144	0.6961	0.06723	0.7174	0.1248	0.01606	0.7814	0.178
	17:45582136	C	G	0.4752	0.4643	0.9573	0.3612		0.4838	0.4766	0.9714	0.3883	0.9743	0.4384		0.4866	0.4681	0.9256	0.2904	0.9358	0.3866	0.4728	0.9386	0.498	0.4653	0.9199	0.3617		0.4817	0.4718	0.9611	0.1202	0.9614	0.128		0.4789	0.4654	0.9496	0.2014	0.9545	0.2825	0.47	0.9624	0.442	0.978	0.6796	0.4563	0.9131	0.06043
	17:45582360	A	C	0.09313	0.1043	1.158	0.07008		0.09099	0.08926	0.9758	0.6745	0.9724	0.6329		0.08809	0.09136	1.051	0.7006	1.014	0.9156	0.08308	0.9367	0.6961	0.09827	1.138	0.404		0.09104	0.09447	1.039	0.3799	1.031	0.4956		0.09112	0.1023	1.137	0.06228	1.101	0.1897	0.09728	1.08	0.3663	1.02	0.8353	0.1063	1.191	0.02857
	17:45582395	G	A	0.4931	0.48	0.9459	0.2438		0.4984	0.4916	0.9744	0.4384	0.9767	0.4837		0.4897	0.4837	0.9025	0.1587	0.911	0.2219	0.4909	0.9236	0.3928	0.4783	0.8888	0.1949		0.4987	0.4871	0.9553	0.07247	0.9569	0.08763		0.4991	0.4813	0.9337	0.08915	0.9425	0.1695	0.486	0.9449	0.2557	0.9623	0.4756	0.4733	0.9022	0.03245
	17:45582413	T	C	0.0003652	0.0008071	2.026	0.5349		0.001408	0.0005436	0.4379	0.1599	0.4448	0.1694		0.00243	0.0007082	0.3941	0.4261	0.4816	0.5434	0	NA	NA	0.001445	0.7499	0.8105		0.001288	0.00064	0.5097	0.1201	0.6084	0.2569		0.001133	0.0007052	0.4948	0.3096	0.9321	0.924	0.0003891	0.2723	0.2429	0.8961	0.9236	0.001025	0.7271	0.6732
	17:45582952	T	C	0.4934	0.4804	0.9463	0.2474		0.4988	0.4916	0.9731	0.4157	0.9754	0.4592		0.4897	0.4837	0.9025	0.1587	0.911	0.2219	0.4909	0.9236	0.3928	0.4783	0.8888	0.1949		0.499	0.4872	0.9547	0.06875	0.9562	0.08204		0.4993	0.4817	0.9343	0.09231	0.9426	0.1704	0.4864	0.9457	0.2621	0.9623	0.4763	0.4733	0.9014	0.03081
	17:45583078	T	C	0.005478	0.006053	1.087	0.7935		0.00528	0.005436	1.018	0.9366	1.043	0.8566		0.009721	0.007082	0.6818	0.3485	0.7992	0.5994	0.01208	1.161	0.7347	0.00289	0.2763	0.08838		0.006043	0.005824	0.9507	0.7602	0.9927	0.9655		0.007026	0.006876	0.951	0.8361	1.172	0.5466	0.006615	0.899	0.7269	1.07	0.8401	0.008544	1.223	0.4599
	17:45583375	A	C	0.4934	0.4804	0.9463	0.2474		0.4988	0.4916	0.9731	0.4157	0.9754	0.4592		0.4897	0.4837	0.9025	0.1587	0.911	0.2219	0.4909	0.9236	0.3928	0.4783	0.8888	0.1949		0.499	0.4872	0.9547	0.06875	0.9562	0.08204		0.4993	0.4817	0.9343	0.09231	0.9426	0.1704	0.4864	0.9457	0.2621	0.9623	0.4763	0.4733	0.9014	0.03081
	17:45583684	T	A	0.01863	0.01574	0.804	0.2336		0.01496	0.01555	1.062	0.6605	1.052	0.7119		0.02248	0.01558	0.7166	0.2196	0.718	0.2453	0.01964	0.8976	0.7392	0.01156	0.5431	0.1151		0.01724	0.01555	0.9092	0.341	0.9286	0.4655		0.02017	0.01604	0.7744	0.09041	0.8249	0.2362	0.01518	0.7232	0.09454	0.7457	0.1664	0.01709	0.8146	0.2515
	17:45583688	A	T	0.06245	0.06316	0.9813	0.8481		0.05843	0.0623	1.078	0.291	1.08	0.2856		0.05346	0.0602	1.123	0.4648	1.075	0.6612	0.04683	0.849	0.4487	0.07225	1.395	0.0744		0.05875	0.06221	1.066	0.2381	1.054	0.3367		0.05916	0.06083	1.022	0.8006	0.9482	0.5578	0.06459	1.069	0.5127	1.005	0.9615	0.05981	1.002	0.9853
	17:45583796	G	C	0.1278	0.1146	0.8896	0.1129		0.1269	0.1269	0.9976	0.9617	1.002	0.9757		0.1276	0.1161	0.8898	0.2938	0.8512	0.1685	0.1178	0.9075	0.4954	0.1185	0.9224	0.5579		0.127	0.1221	0.9535	0.2201	0.9519	0.2103		0.1272	0.1153	0.8947	0.07389	0.8854	0.06857	0.1183	0.9184	0.2681	0.8901	0.1645	0.1135	0.8751	0.07467
	17:45585271	A	G	0.009131	0.01049	1.146	0.5817		0.01162	0.009785	0.8519	0.3261	0.8389	0.2828		0.006683	0.00779	1.135	0.7691	1.199	0.6981	0.006042	0.9046	0.8657	0.01012	1.448	0.4508		0.01011	0.009793	0.9742	0.8392	0.965	0.7846		0.00816	0.009873	1.193	0.4164	1.16	0.5182	0.01206	1.473	0.1208	1.587	0.08688	0.008886	1.069	0.7977
	17:45586491	G	A	0.1278	0.1144	0.888	0.1074		0.1269	0.127	0.9986	0.9775	1.003	0.9597		0.1276	0.1161	0.8898	0.2938	0.8512	0.1685	0.1178	0.9075	0.4954	0.1185	0.9224	0.5579		0.127	0.1221	0.9534	0.22	0.9519	0.2104		0.1272	0.1151	0.8932	0.06958	0.8839	0.0649	0.1183	0.9184	0.2681	0.8901	0.1645	0.1135	0.8751	0.07467
	17:45587665	C	G	0.2443	0.2397	0.9834	0.7608		0.2536	0.244	0.9538	0.2257	0.9485	0.1772		0.2509	0.2542	1.019	0.8249	1.073	0.4336	0.2598	1.055	0.6225	0.2486	0.9749	0.8128		0.2504	0.2435	0.9651	0.2302	0.9704	0.3159		0.2464	0.2421	0.9776	0.6282	1.006	0.9039	0.2467	1.003	0.9562	1.059	0.3542	0.2382	0.9503	0.3622
	17:45587722	T	G	0.01169	0.01372	1.138	0.5437		0.01302	0.01207	0.925	0.6043	0.9442	0.7037		0.01519	0.009915	0.6523	0.2103	0.684	0.287	0.0136	0.8904	0.7709	0.007225	0.4574	0.1156		0.01308	0.01242	0.9485	0.6408	0.9599	0.721		0.01315	0.01358	1.028	0.8755	1.127	0.5229	0.01167	0.898	0.6341	1.043	0.86	0.0123	0.9315	0.7397
	17:45587787	T	C	0.0179	0.01533	0.8068	0.249		0.01443	0.01479	1.049	0.7349	1.041	0.7747		0.02248	0.01487	0.6856	0.1705	0.673	0.172	0.01813	0.8296	0.5762	0.01156	0.5448	0.1168		0.01674	0.01491	0.8969	0.2842	0.9169	0.4006		0.01972	0.01551	0.7653	0.08065	0.8151	0.2152	0.01479	0.7156	0.08802	0.7405	0.1609	0.0164	0.7996	0.219
	17:45588112	G	A	0.4722	0.4605	0.9529	0.3145		0.4799	0.4725	0.9709	0.3796	0.9736	0.4261		0.4842	0.466	0.9258	0.2938	0.9405	0.425	0.4713	0.9407	0.5146	0.4639	0.9226	0.3821		0.4783	0.468	0.9594	0.1047	0.9599	0.1136		0.4762	0.4619	0.9462	0.174	0.9516	0.2539	0.4665	0.9593	0.4068	0.9729	0.6113	0.4532	0.9122	0.05844
	17:45588703	A	G	0.4459	0.4568	1.056	0.2606		0.4437	0.4462	1.008	0.8205	1.005	0.8763		0.4356	0.454	1.075	0.3281	1.072	0.3716	0.4637	1.126	0.2063	0.4436	1.021	0.8249		0.4431	0.4506	1.029	0.2613	1.03	0.2628		0.4424	0.458	1.064	0.1274	1.071	0.1156	0.4525	1.052	0.3186	1.045	0.4218	0.4655	1.1	0.04907
	17:45588864	A	G	0.4343	0.4431	1.049	0.3234		0.4307	0.4341	1.012	0.7316	1.008	0.8094		0.4204	0.4441	1.097	0.2075	1.092	0.2571	0.4502	1.133	0.1833	0.4364	1.056	0.5568		0.4301	0.4382	1.032	0.2182	1.032	0.2288		0.4293	0.4445	1.063	0.1363	1.064	0.154	0.4409	1.058	0.2684	1.043	0.4444	0.4532	1.105	0.04047
	17:45590257	T	C	0.4459	0.4568	1.056	0.2606		0.4437	0.4462	1.008	0.8205	1.005	0.8763		0.4356	0.454	1.075	0.3281	1.072	0.3716	0.4637	1.126	0.2063	0.4436	1.021	0.8249		0.4431	0.4506	1.029	0.2613	1.03	0.2628		0.4424	0.458	1.064	0.1274	1.071	0.1156	0.4525	1.052	0.3186	1.045	0.4218	0.4655	1.1	0.04907
	17:45590420	T	G	0.2469	0.2427	0.9871	0.812		0.2552	0.2457	0.9546	0.2327	0.9497	0.1862		0.2527	0.2564	1.021	0.8068	1.077	0.4102	0.2613	1.053	0.6338	0.2514	0.9813	0.8601		0.2523	0.2456	0.9669	0.2549	0.9715	0.3339		0.2486	0.2449	0.9816	0.6908	1.007	0.8835	0.2506	1.013	0.8279	1.067	0.2928	0.2413	0.9558	0.417
	17:45590518	G	A	0.06355	0.06638	1.023	0.8116		0.06142	0.06643	1.092	0.2056	1.093	0.2033		0.05589	0.06445	1.157	0.3459	1.101	0.5534	0.04683	0.8205	0.3584	0.07948	1.481	0.03004		0.06113	0.06605	1.088	0.1092	1.08	0.1521		0.06074	0.06365	1.042	0.6225	0.9757	0.7831	0.06459	1.043	0.6803	1.004	0.9724	0.06425	1.047	0.6414
	17:45590722	G	A	0.4905	0.4768	0.9427	0.2175		0.4949	0.4874	0.9722	0.3996	0.9743	0.4384		0.4921	0.4816	0.9026	0.1606	0.9154	0.2482	0.4894	0.9256	0.4071	0.4769	0.891	0.2074		0.4956	0.4834	0.953	0.05895	0.9546	0.07162		0.4966	0.4783	0.9317	0.08049	0.9402	0.1541	0.4829	0.9426	0.237	0.9573	0.4192	0.4703	0.9004	0.02969
	17:45591166	G	A	0.4905	0.4768	0.9427	0.2175		0.4949	0.4874	0.9722	0.3996	0.9743	0.4384		0.4921	0.4816	0.9026	0.1606	0.9154	0.2482	0.4894	0.9256	0.4071	0.4769	0.891	0.2074		0.4956	0.4834	0.953	0.05895	0.9546	0.07162		0.4966	0.4783	0.9317	0.08049	0.9402	0.1541	0.4829	0.9426	0.237	0.9573	0.4192	0.4703	0.9004	0.02969
	17:45592169	T	C	0.4722	0.4605	0.9529	0.3145		0.4799	0.4724	0.9705	0.3727	0.9731	0.4179		0.483	0.4653	0.9284	0.3113	0.9421	0.438	0.4698	0.9403	0.5112	0.4639	0.9279	0.4159		0.4781	0.4679	0.9597	0.1071	0.9599	0.1139		0.4757	0.4617	0.9474	0.1835	0.9515	0.2529	0.4665	0.9613	0.4293	0.9739	0.6248	0.4532	0.914	0.06394
	17:45592187	A	G	0.01169	0.01372	1.138	0.5437		0.01302	0.01207	0.925	0.6043	0.9442	0.7037		0.01458	0.009207	0.6229	0.1775	0.6295	0.2064	0.01208	0.8138	0.6214	0.007225	0.4757	0.1364		0.01298	0.01235	0.9509	0.658	0.9584	0.7116		0.01292	0.0134	1.032	0.8578	1.108	0.5849	0.01167	0.914	0.6915	1.053	0.8304	0.0123	0.9477	0.8019
	17:45593526	T	C	0.0179	0.01614	0.8516	0.3837		0.01478	0.01522	1.055	0.6997	1.046	0.7439		0.02369	0.01558	0.7065	0.1995	0.6912	0.1952	0.01813	0.8142	0.5386	0.01301	0.6037	0.1718		0.01714	0.01549	0.9157	0.3805	0.9353	0.5116		0.02017	0.01622	0.8002	0.1408	0.8456	0.3035	0.01595	0.7714	0.1743	0.7891	0.2577	0.01743	0.8543	0.3777
	17:45593654	T	C	0.2049	0.1951	0.9306	0.2323		0.2029	0.2069	1.02	0.63	1.03	0.4841		0.1999	0.1877	0.9142	0.3273	0.8771	0.1734	0.1903	0.9198	0.4775	0.1879	0.9346	0.5533		0.2029	0.2014	0.9871	0.6845	0.9808	0.5508		0.2029	0.1948	0.9483	0.2973	0.9224	0.14	0.1957	0.9484	0.3966	0.9006	0.1241	0.1873	0.9094	0.1195
	17:45593661	C	T	0.4459	0.4566	1.055	0.2685		0.4433	0.446	1.008	0.8104	1.006	0.8657		0.4368	0.454	1.069	0.3662	1.066	0.4102	0.4637	1.12	0.2285	0.4436	1.015	0.8715		0.4431	0.4504	1.028	0.2751	1.029	0.2745		0.4429	0.4579	1.061	0.145	1.069	0.1271	0.4525	1.05	0.3384	1.044	0.4333	0.4651	1.096	0.05802
	17:45594590	A	G	0.4722	0.4605	0.9529	0.3145		0.4799	0.4722	0.9697	0.3593	0.9722	0.4031		0.483	0.466	0.9309	0.3289	0.9455	0.4662	0.4713	0.9459	0.5523	0.4639	0.9279	0.4159		0.4781	0.4678	0.9594	0.1048	0.9597	0.1124		0.4757	0.4619	0.9481	0.1894	0.9528	0.2655	0.4665	0.9613	0.4293	0.9739	0.6248	0.4532	0.914	0.06394
	17:45595083	T	C	0.1486	0.1461	0.9952	0.9426		0.1551	0.1497	0.963	0.4195	0.9579	0.3581		0.1519	0.1565	1.035	0.7323	1.065	0.5567	0.1631	1.103	0.4417	0.1445	0.9304	0.5788		0.1528	0.1491	0.9749	0.4741	0.9836	0.6453		0.1498	0.1481	0.9919	0.8854	1.033	0.5919	0.1514	1.02	0.7717	1.084	0.282	0.1473	0.9759	0.7162
	17:45596845	G	A	0.01169	0.01372	1.138	0.5437		0.01302	0.01207	0.925	0.6043	0.9442	0.7037		0.01458	0.009207	0.6229	0.1775	0.6295	0.2064	0.01208	0.8138	0.6214	0.007225	0.4757	0.1364		0.01298	0.01235	0.9509	0.658	0.9584	0.7116		0.01292	0.0134	1.032	0.8578	1.108	0.5849	0.01167	0.914	0.6915	1.053	0.8304	0.0123	0.9477	0.8019
	17:45597098	C	T	0.4905	0.477	0.9436	0.2245		0.4951	0.4874	0.9716	0.3898	0.9736	0.4261		0.4933	0.4809	0.9051	0.1721	0.917	0.2575	0.4879	0.9252	0.4043	0.4769	0.8962	0.2302		0.4955	0.4834	0.9534	0.06121	0.9548	0.07306		0.4961	0.4783	0.9335	0.08929	0.9409	0.1592	0.4829	0.9445	0.2529	0.9583	0.4305	0.4706	0.9036	0.03551
	17:45600948	A	G	0.02118	0.02381	1.111	0.515		0.02499	0.02566	1.036	0.7414	1.035	0.7478		0.02795	0.02691	0.9474	0.8148	1.05	0.8411	0.03323	1.16	0.5924	0.02023	0.715	0.2864		0.02447	0.02522	1.033	0.6907	1.045	0.5987		0.0238	0.02504	1.047	0.7297	1.137	0.3674	0.02529	1.037	0.8224	1.026	0.8845	0.02632	1.112	0.4893
	17:45602982	C	T	0.004383	0.004843	1.05	0.892		0.003521	0.005653	1.626	0.06624	1.637	0.06316		0.004253	0.004958	1.244	0.6873	1.227	0.7155	0.001511	0.3423	0.3173	0.008671	2.154	0.1741		0.003864	0.005312	1.385	0.0954	1.426	0.07198		0.004306	0.004408	1.024	0.9391	1.024	0.9423	0.003113	0.693	0.3876	0.7193	0.4648	0.003759	0.8955	0.7731
	17:45604290	C	T	0.435	0.4439	1.049	0.3213		0.4317	0.4346	1.009	0.7887	1.006	0.8645		0.4235	0.4462	1.093	0.2244	1.092	0.2564	0.4532	1.133	0.1825	0.4379	1.048	0.6077		0.4313	0.4389	1.03	0.2559	1.03	0.2585		0.4309	0.4455	1.06	0.1523	1.064	0.1528	0.4424	1.057	0.2708	1.045	0.4235	0.4535	1.099	0.0518
	17:45606433	T	C	0.007305	0.0113	1.569	0.08581		0.008627	0.009024	1.021	0.9088	1.043	0.8195		0.00486	0.009915	1.793	0.1977	1.59	0.3317	0.01208	2.068	0.1652	0.007225	1.449	0.5193		0.00763	0.009921	1.288	0.0726	1.249	0.1193		0.006346	0.01164	1.814	0.009098	1.657	0.03689	0.01323	2.105	0.003994	1.801	0.03512	0.01059	1.751	0.03385
	17:45609730	T	C	0.2443	0.2411	0.9909	0.8674		0.2533	0.2435	0.9534	0.2216	0.948	0.1731		0.2509	0.2564	1.031	0.7181	1.086	0.3573	0.2613	1.063	0.5722	0.2514	0.9915	0.9364		0.2502	0.2439	0.9682	0.2743	0.9743	0.3853		0.2464	0.2435	0.9852	0.7485	1.016	0.7542	0.2486	1.014	0.8122	1.072	0.2628	0.2409	0.9646	0.5173
	17:45611071	A	G	0.002191	0.001009	0.4319	0.1669		0.00176	0.0008698	0.4937	0.1379	0.4737	0.118		0.001823	0.001416	0.6928	0.6891	0.7863	0.7992	0.001511	0.7763	0.8271	0.001445	0.6747	0.7347		0.001882	0.0009601	0.5102	0.0519	0.4688	0.0324		0.00204	0.001058	0.509	0.2012	0.4014	0.1105	0.001556	0.7168	0.5807	0.5378	0.3564	0.001025	0.4913	0.2878
	17:45611704	T	C	0.4719	0.4603	0.9535	0.3219		0.4794	0.472	0.9709	0.3789	0.9734	0.4241		0.4818	0.4653	0.933	0.343	0.9464	0.4728	0.4698	0.9445	0.5405	0.4639	0.9328	0.4486		0.4775	0.4675	0.9607	0.117	0.961	0.1245		0.4751	0.4616	0.9493	0.2006	0.9533	0.2713	0.4658	0.9608	0.4241	0.9729	0.6118	0.4535	0.9174	0.07579
	17:45612009	T	C	0.003287	0.006457	1.916	0.08707		0.003344	0.00337	1.002	0.9939	1.002	0.9939		0.005468	0.001416	0.2692	0.09489	0.3103	0.1436	0	NA	NA	0.00289	0.5406	0.435		0.003666	0.00416	1.14	0.5253	1.149	0.508		0.00408	0.005642	1.385	0.2728	1.391	0.2914	0.005837	1.438	0.3029	1.539	0.2479	0.006835	1.712	0.1011
	17:45613491	A	G	0.0179	0.01614	0.8516	0.3837		0.01496	0.01522	1.042	0.7643	1.035	0.8059		0.02369	0.01558	0.7065	0.1995	0.6912	0.1952	0.01813	0.8142	0.5386	0.01301	0.6037	0.1718		0.01724	0.01549	0.9102	0.3482	0.9294	0.4718		0.02017	0.01622	0.8002	0.1408	0.8456	0.3035	0.01595	0.7714	0.1743	0.7891	0.2577	0.01743	0.8543	0.3777
	17:45613797	C	T	0.1771	0.1768	1.005	0.9357		0.1727	0.1762	1.025	0.5766	1.021	0.6367		0.1622	0.1671	1.038	0.7019	1.023	0.8239	0.1692	1.069	0.5835	0.1633	0.9945	0.9646		0.1721	0.1756	1.025	0.4577	1.023	0.5022		0.1714	0.1758	1.031	0.5686	1.02	0.7236	0.1755	1.038	0.5648	1.047	0.517	0.1753	1.03	0.6361
	17:45613827	T	C	0.06392	0.06578	1.008	0.9376		0.06107	0.06654	1.101	0.1676	1.101	0.1664		0.05589	0.06374	1.144	0.3895	1.086	0.6132	0.04683	0.8205	0.3584	0.07803	1.458	0.04011		0.06103	0.06586	1.086	0.117	1.077	0.1649		0.06097	0.06312	1.029	0.7345	0.9624	0.6681	0.06381	1.026	0.8051	0.9854	0.8948	0.06357	1.031	0.7607
	17:45613828	A	G	0.01826	0.01856	0.9984	0.9931		0.0213	0.02033	0.9449	0.6317	0.927	0.5224		0.0164	0.02125	1.22	0.4661	1.167	0.5832	0.01662	0.9086	0.7942	0.02601	1.55	0.1627		0.01962	0.01984	0.9944	0.9515	0.984	0.8632		0.01745	0.01834	1.021	0.8938	0.9575	0.7916	0.0179	0.9892	0.9548	0.9223	0.6954	0.01743	0.9765	0.8977
	17:45613846	A	C	0.04638	0.04822	1.016	0.8853		0.04523	0.04881	1.091	0.2797	1.091	0.2839		0.04313	0.04816	1.117	0.5341	1.07	0.7176	0.03474	0.7842	0.3277	0.05925	1.429	0.08523		0.04518	0.04839	1.077	0.2245	1.073	0.254		0.0451	0.04619	1.017	0.8577	0.9731	0.791	0.04591	0.9977	0.9843	0.9789	0.8677	0.04682	1.025	0.8312
	17:45614039	T	G	0.06392	0.06578	1.008	0.9376		0.06107	0.06654	1.101	0.1676	1.101	0.1664		0.05589	0.06374	1.144	0.3895	1.086	0.6132	0.04683	0.8205	0.3584	0.07803	1.458	0.04011		0.06103	0.06586	1.086	0.117	1.077	0.1649		0.06097	0.06312	1.029	0.7345	0.9624	0.6681	0.06381	1.026	0.8051	0.9854	0.8948	0.06357	1.031	0.7607
	17:45614368	T	C	0.06392	0.06578	1.008	0.9376		0.06107	0.06654	1.101	0.1676	1.101	0.1664		0.05589	0.06374	1.144	0.3895	1.086	0.6132	0.04683	0.8205	0.3584	0.07803	1.458	0.04011		0.06103	0.06586	1.086	0.117	1.077	0.1649		0.06097	0.06312	1.029	0.7345	0.9624	0.6681	0.06381	1.026	0.8051	0.9854	0.8948	0.06357	1.031	0.7607
	17:45614664	A	G	0.001461	0.001412	0.9241	0.9002		0.002112	0.0009785	0.4783	0.09563	0.4769	0.09515		0.003038	0.002833	0.8859	0.8577	0.9022	0.882	0.001511	0.4528	0.4716	0.004335	1.389	0.6561		0.00208	0.00128	0.6132	0.1186	0.6173	0.1308		0.00204	0.00141	0.6557	0.3869	0.7023	0.5071	0.001556	0.7113	0.572	0.8077	0.754	0.001025	0.464	0.2523
	17:45614763	T	A	0.4719	0.4596	0.9507	0.2926		0.4792	0.4721	0.9719	0.3969	0.9745	0.4432		0.4818	0.4653	0.933	0.343	0.9464	0.4728	0.4698	0.9445	0.5405	0.4639	0.9328	0.4486		0.4774	0.4674	0.9604	0.1142	0.9609	0.1235		0.4751	0.461	0.9468	0.1788	0.9513	0.2504	0.4654	0.9589	0.4015	0.9705	0.5804	0.4528	0.915	0.06718
	17:45614919	T	C	0.06392	0.06578	1.008	0.9376		0.06107	0.06654	1.101	0.1676	1.101	0.1664		0.0565	0.06374	1.14	0.3996	1.083	0.6251	0.04683	0.8184	0.3518	0.07803	1.453	0.0414		0.06113	0.06586	1.085	0.1202	1.076	0.1691		0.0612	0.06312	1.029	0.7369	0.962	0.665	0.06381	1.025	0.8079	0.9852	0.8932	0.06357	1.031	0.7608
	17:45616795	G	A	0.01826	0.01655	0.8598	0.4077		0.01531	0.01522	1.019	0.8894	1.011	0.9348		0.02369	0.01558	0.7065	0.1995	0.6912	0.1952	0.01813	0.8142	0.5386	0.01301	0.6037	0.1718		0.01754	0.01562	0.9027	0.3042	0.9187	0.4019		0.0204	0.01657	0.8103	0.1613	0.8493	0.3119	0.01634	0.7829	0.1959	0.7936	0.2641	0.01743	0.8433	0.3387
	17:45617103	G	A	0.008766	0.008676	1.022	0.933		0.008448	0.005871	0.6773	0.05191	0.6958	0.0711		0.006683	0.005666	0.8677	0.7629	0.9755	0.9596	0.007553	1.19	0.7509	0.004335	0.614	0.458		0.008223	0.00672	0.8187	0.1774	0.7991	0.1358		0.007933	0.008463	1.085	0.718	1.053	0.8276	0.007004	0.9438	0.8444	0.7321	0.3342	0.009911	1.265	0.3548
	17:45617134	G	A	0.003287	0.006457	1.916	0.08707		0.003344	0.003479	1.037	0.9003	1.038	0.8982		0.006075	0.001416	0.2474	0.07312	0.303	0.1342	0	NA	NA	0.00289	0.5015	0.3775		0.003765	0.004224	1.126	0.5617	1.142	0.523		0.004306	0.005642	1.311	0.3531	1.355	0.326	0.005837	1.359	0.3784	1.503	0.2706	0.006835	1.608	0.1416
	17:45617505	G	T	0.1987	0.1943	0.9753	0.6752		0.1977	0.1996	1.009	0.8371	1.009	0.8395		0.2017	0.2203	1.103	0.2768	1.152	0.1387	0.2251	1.138	0.258	0.2153	1.071	0.5391		0.1989	0.1998	1.005	0.8879	1.011	0.7472		0.2004	0.1982	0.9842	0.7521	1.007	0.893	0.1953	0.9734	0.6683	0.9731	0.6887	0.2027	1.011	0.8572
	17:45618812	A	G	0.4459	0.4578	1.06	0.2241		0.4439	0.4464	1.008	0.8215	1.005	0.8762		0.438	0.4554	1.07	0.3582	1.068	0.3914	0.4653	1.122	0.2218	0.4451	1.016	0.8615		0.4436	0.4512	1.03	0.2555	1.03	0.2561		0.4433	0.4591	1.065	0.1222	1.073	0.1065	0.4545	1.056	0.277	1.052	0.3512	0.4662	1.1	0.05084
	17:45619801	G	A	0.01132	0.01271	1.177	0.4623		0.01514	0.01348	0.8812	0.3706	0.8824	0.3773		0.01215	0.017	1.386	0.2806	1.398	0.2931	0.01813	1.472	0.2852	0.01445	1.16	0.7066		0.01357	0.0137	1.001	0.9939	1.006	0.9565		0.01156	0.01375	1.192	0.3341	1.269	0.2181	0.01479	1.288	0.2399	1.261	0.3251	0.01265	1.11	0.63
	17:45620497	A	G	0.03104	0.02663	0.837	0.211		0.02622	0.02457	0.9446	0.5931	0.9498	0.6303		0.02612	0.03116	1.212	0.376	1.196	0.4315	0.03021	1.133	0.6458	0.03468	1.379	0.2256		0.02754	0.02586	0.9377	0.4155	0.9335	0.3905		0.02924	0.02715	0.9155	0.4689	0.8758	0.3089	0.02607	0.8775	0.3944	0.8478	0.3257	0.02768	0.9247	0.5915
	17:45620924	T	C	0.0179	0.01634	0.8627	0.422		0.01496	0.01522	1.042	0.7643	1.035	0.8059		0.02369	0.01558	0.7065	0.1995	0.6912	0.1952	0.01813	0.8142	0.5386	0.01301	0.6037	0.1718		0.01724	0.01555	0.9139	0.3689	0.9322	0.4902		0.02017	0.0164	0.8093	0.1611	0.853	0.3277	0.01634	0.7906	0.2152	0.808	0.3042	0.01743	0.8543	0.3777
	17:45621330	T	C	0.06392	0.06578	1.008	0.9376		0.06089	0.06654	1.104	0.1549	1.105	0.1538		0.05589	0.06374	1.144	0.3895	1.086	0.6132	0.04683	0.8205	0.3584	0.07803	1.458	0.04011		0.06093	0.06586	1.088	0.1094	1.079	0.1548		0.06097	0.06312	1.029	0.7345	0.9624	0.6681	0.06381	1.026	0.8051	0.9854	0.8948	0.06357	1.031	0.7607
	17:45624907	C	T	0.003652	0.00565	1.689	0.1597		0.005808	0.005436	0.9198	0.708	0.9321	0.7533		0.00486	0.004249	0.8574	0.7776	0.6728	0.4856	0.001511	0.2936	0.2497	0.007225	1.416	0.5471		0.005053	0.005376	1.061	0.7396	1.048	0.7956		0.00408	0.005113	1.296	0.3914	1.24	0.5032	0.00428	1.106	0.7952	1.042	0.9212	0.004785	1.201	0.6117
	17:45624913	G	C	0.4901	0.4764	0.9417	0.2094		0.4951	0.4868	0.9696	0.3563	0.9716	0.3917		0.4945	0.4809	0.9097	0.1934	0.9213	0.2828	0.4879	0.9294	0.4303	0.4769	0.901	0.2528		0.4952	0.4828	0.9525	0.05624	0.954	0.06813		0.4955	0.4778	0.9333	0.08826	0.9409	0.1587	0.4817	0.942	0.2314	0.9542	0.3859	0.4699	0.9029	0.03415
	17:45625370	T	C	0.005113	0.006053	1.179	0.6071		0.005632	0.004675	0.8238	0.4097	0.838	0.4534		0.00729	0.008499	1.151	0.7333	1.593	0.2807	0.0136	1.843	0.173	0.00289	0.3878	0.2184		0.005746	0.00544	0.9434	0.7321	0.9557	0.7943		0.005893	0.006876	1.189	0.4922	1.373	0.2491	0.007004	1.198	0.559	1.059	0.8665	0.008202	1.418	0.2139
	17:45626002	A	C	0.4719	0.4598	0.951	0.2955		0.4794	0.4715	0.9692	0.3512	0.9717	0.3931		0.4818	0.4653	0.933	0.343	0.9464	0.4728	0.4698	0.9445	0.5405	0.4639	0.9328	0.4486		0.4775	0.4672	0.959	0.1011	0.9594	0.1091		0.4751	0.4612	0.9471	0.1816	0.9514	0.2521	0.4654	0.9586	0.3986	0.9697	0.5703	0.4525	0.9132	0.0617
	17:45626282	A	G	0.02958	0.03571	1.167	0.2608		0.03206	0.03044	0.9367	0.5023	0.9555	0.6417		0.02673	0.0262	0.9139	0.6983	0.9523	0.8415	0.03323	1.141	0.6334	0.01879	0.6689	0.2146		0.03063	0.03181	1.033	0.6622	1.005	0.9432		0.02879	0.03561	1.238	0.06888	1.162	0.2292	0.03658	1.264	0.09714	1.173	0.2977	0.03144	1.104	0.485
	17:45626961	C	T	0.4901	0.4764	0.9417	0.2094		0.4951	0.4867	0.9691	0.3482	0.9711	0.3823		0.4945	0.4809	0.9097	0.1934	0.9213	0.2828	0.4879	0.9294	0.4303	0.4769	0.901	0.2528		0.4952	0.4828	0.9522	0.05479	0.9537	0.06646		0.4955	0.4778	0.9333	0.08826	0.9409	0.1587	0.4817	0.942	0.2314	0.9542	0.3859	0.4699	0.9029	0.03415
	17:45627693	G	C	0.4963	0.48	0.9338	0.152		0.4975	0.4897	0.9704	0.3702	0.9721	0.3996		0.4933	0.4844	0.9181	0.2396	0.9329	0.3616	0.4909	0.9365	0.479	0.4812	0.9123	0.3134		0.4985	0.486	0.952	0.05326	0.9531	0.06236		0.4998	0.4813	0.9308	0.07583	0.9353	0.1212	0.484	0.9361	0.1855	0.9444	0.2889	0.4744	0.9036	0.03512
	17:45627760	G	A	0.4963	0.48	0.9338	0.152		0.4979	0.4898	0.9695	0.3554	0.9711	0.3834		0.4933	0.4844	0.9181	0.2396	0.9329	0.3616	0.4909	0.9365	0.479	0.4812	0.9123	0.3134		0.4987	0.486	0.9515	0.05071	0.9525	0.05932		0.4998	0.4813	0.9308	0.07583	0.9353	0.1212	0.484	0.9361	0.1855	0.9444	0.2889	0.4744	0.9036	0.03512
	17:45628390	T	C	0.002557	0.004036	1.55	0.3218		0.004048	0.003479	0.841	0.5213	0.8574	0.5698		0.008505	0.004249	0.4696	0.1247	0.4963	0.1692	0.006042	0.6657	0.4771	0.00289	0.3192	0.1335		0.004359	0.003712	0.8381	0.3748	0.8811	0.5321		0.00476	0.004231	0.8702	0.644	1.143	0.6824	0.00428	0.87	0.7104	1.163	0.7149	0.005468	1.14	0.6951
	17:45628693	T	A	0.443	0.4629	1.096	0.05745		0.4545	0.4648	1.041	0.2328	1.04	0.2397		0.4301	0.4561	1.114	0.1465	1.085	0.2921	0.4502	1.095	0.3371	0.4595	1.122	0.2127		0.4472	0.4635	1.067	0.0108	1.065	0.01529		0.4377	0.4614	1.101	0.01835	1.096	0.03487	0.4634	1.117	0.02848	1.108	0.05918	0.4675	1.131	0.01123
	17:45629672	C	T	0.07633	0.07284	0.948	0.5629		0.07409	0.07186	0.9692	0.6279	0.9685	0.6216		0.0808	0.07507	0.9136	0.5045	0.9576	0.7611	0.07251	0.8666	0.4127	0.08092	0.9838	0.9225		0.07569	0.07252	0.9527	0.3211	0.9502	0.3024		0.07774	0.07299	0.9263	0.3215	0.9173	0.2971	0.07198	0.9129	0.3444	0.8997	0.3153	0.07416	0.9411	0.5106
	17:45629708	G	C	0.0179	0.01614	0.8516	0.3837		0.01496	0.01522	1.042	0.7643	1.035	0.8059		0.02369	0.01558	0.7065	0.1995	0.6912	0.1952	0.01813	0.8142	0.5386	0.01301	0.6037	0.1718		0.01724	0.01549	0.9102	0.3482	0.9294	0.4718		0.02017	0.01622	0.8002	0.1408	0.8456	0.3035	0.01595	0.7714	0.1743	0.7891	0.2577	0.01743	0.8543	0.3777
	17:45630380	A	G	0.003652	0.004439	1.219	0.6068		0.004048	0.004349	1.049	0.8552	1.1	0.7178		0.007898	0.002833	0.3422	0.06306	0.3366	0.06726	0.004532	0.5602	0.371	0.00289	0.3292	0.1464		0.004557	0.004288	0.931	0.7105	0.9752	0.8972		0.005213	0.004408	0.8371	0.541	1.045	0.8881	0.005837	1.156	0.6664	1.636	0.1674	0.003418	0.6566	0.2699
	17:45630497	C	T	0.4905	0.4764	0.9403	0.1987		0.4949	0.4866	0.9693	0.3519	0.9713	0.3865		0.4945	0.4802	0.907	0.1795	0.9187	0.2663	0.4879	0.9294	0.4303	0.4754	0.8955	0.2259		0.4952	0.4827	0.9517	0.05221	0.953	0.06224		0.4957	0.4778	0.9325	0.08412	0.9395	0.1487	0.4817	0.9412	0.2249	0.9523	0.3657	0.4699	0.9021	0.03259
	17:45632639	C	A	0.06392	0.06578	1.008	0.9376		0.06125	0.06654	1.097	0.1812	1.098	0.179		0.05589	0.06374	1.144	0.3895	1.086	0.6132	0.04683	0.8205	0.3584	0.07803	1.458	0.04011		0.06113	0.06586	1.085	0.123	1.076	0.1728		0.06097	0.06312	1.029	0.7345	0.9624	0.6681	0.06381	1.026	0.8051	0.9854	0.8948	0.06357	1.031	0.7607
	17:45634505	T	C	0.001826	0.002623	1.386	0.5377		0.001936	0.002283	1.193	0.6371	1.193	0.6381		0.00243	0.002125	0.8619	0.8465	1.169	0.8471	0.003021	1.213	0.8243	0.001445	0.6094	0.6599		0.001981	0.002368	1.189	0.5348	1.263	0.4062		0.00204	0.002645	1.323	0.5109	1.615	0.2822	0.001946	0.9139	0.8726	1.254	0.699	0.001709	0.8857	0.8294
	17:45635381	T	C	0.01169	0.01392	1.154	0.5002		0.01302	0.01152	0.8832	0.4133	0.903	0.5027		0.01458	0.009207	0.6229	0.1775	0.6295	0.2064	0.01208	0.8138	0.6214	0.007225	0.4757	0.1364		0.01298	0.0121	0.9306	0.5286	0.9395	0.5888		0.01292	0.01358	1.046	0.7995	1.126	0.5244	0.01206	0.9425	0.7917	1.088	0.7252	0.01265	0.9722	0.8945
	17:45635535	G	C	0.0347	0.02845	0.828	0.1626		0.03203	0.03272	1.018	0.8557	1.018	0.8531		0.02734	0.03541	1.294	0.2266	1.478	0.08502	0.0287	1.039	0.8937	0.04191	1.56	0.0736		0.032	0.03162	0.9887	0.8772	0.9934	0.9288		0.03196	0.02856	0.8889	0.3182	0.868	0.2584	0.02412	0.7559	0.07391	0.7456	0.08038	0.03008	0.939	0.6507
	17:45635739	T	C	0.02301	0.02522	1.078	0.6282		0.01936	0.01816	0.9303	0.563	0.924	0.5277		0.02248	0.01912	0.8351	0.4877	0.7457	0.2775	0.01057	0.4418	0.05144	0.02601	1.174	0.5884		0.0209	0.02042	0.9759	0.7861	0.9664	0.7088		0.02289	0.02327	1.019	0.8905	0.9499	0.7182	0.02374	1.031	0.8529	1.005	0.9793	0.02392	1.04	0.8038
	17:45637841	A	C	0.01826	0.02038	1.16	0.3964		0.01796	0.01555	0.8603	0.2486	0.8582	0.242		0.01701	0.01204	0.7252	0.3061	0.6702	0.2179	0.0136	0.8443	0.666	0.01156	0.665	0.3179		0.01784	0.01683	0.9432	0.5488	0.9333	0.485		0.01768	0.01975	1.122	0.4431	1.118	0.4838	0.01907	1.09	0.6425	1.151	0.482	0.02153	1.238	0.2146
	17:45638760	C	T	0.4901	0.476	0.9399	0.1956		0.4942	0.4866	0.9719	0.3942	0.9738	0.4302		0.4945	0.4802	0.907	0.1795	0.9187	0.2663	0.4879	0.9294	0.4303	0.4754	0.8955	0.2259		0.4947	0.4825	0.953	0.05875	0.9545	0.07095		0.4955	0.4774	0.9318	0.08117	0.9393	0.148	0.4813	0.9405	0.2191	0.9522	0.3651	0.4699	0.9029	0.03432
	17:45638954	G	C	0.005844	0.004641	0.7169	0.3021		0.002816	0.003153	1.093	0.7753	1.061	0.8509		0.006683	0.004249	0.5891	0.2938	0.6822	0.4564	0.006042	0.8261	0.7389	0.00289	0.4554	0.291		0.004359	0.003712	0.829	0.346	0.8494	0.4201		0.006346	0.00476	0.7405	0.2614	0.7574	0.334	0.005447	0.8343	0.5754	0.8081	0.544	0.004101	0.6251	0.1716
	17:45639047	A	G	0.06392	0.06578	1.008	0.9376		0.06125	0.06664	1.099	0.1741	1.1	0.173		0.05589	0.06374	1.144	0.3895	1.086	0.6132	0.04683	0.8205	0.3584	0.07803	1.458	0.04011		0.06113	0.06592	1.086	0.1185	1.077	0.167		0.06097	0.06312	1.029	0.7345	0.9624	0.6681	0.06381	1.026	0.8051	0.9854	0.8948	0.06357	1.031	0.7607
	17:45639634	T	C	0.0179	0.01735	0.9606	0.8235		0.01532	0.01848	1.207	0.1582	1.18	0.2156		0.0164	0.01416	0.8681	0.6322	0.78	0.4252	0.01511	0.92	0.8212	0.01156	0.7054	0.3855		0.01625	0.01773	1.088	0.3939	1.08	0.4447		0.01745	0.0171	0.9702	0.8439	0.9372	0.6931	0.01946	1.114	0.5562	1.048	0.8132	0.01709	0.9785	0.905
	17:45640459	A	G	0.002557	0.002825	1.06	0.8997		0.003168	0.002609	0.8375	0.571	0.8434	0.5873		0.00243	0.002833	1.155	0.8402	1.012	0.987	0.001511	0.5761	0.6231	0.00289	1.233	0.8109		0.002873	0.002688	0.9308	0.7674	0.9116	0.7056		0.002493	0.002645	1.045	0.9126	0.9369	0.8772	0.001556	0.5875	0.3645	0.446	0.1975	0.002051	0.8072	0.675
	17:45640770	C	T	0.4905	0.4764	0.9403	0.1987		0.4947	0.4866	0.9699	0.3622	0.972	0.3973		0.4945	0.4802	0.907	0.1795	0.9187	0.2663	0.4879	0.9294	0.4303	0.4754	0.8955	0.2259		0.4951	0.4827	0.952	0.05367	0.9533	0.06401		0.4957	0.4778	0.9325	0.08412	0.9395	0.1487	0.4817	0.9412	0.2249	0.9523	0.3657	0.4699	0.9021	0.03259
	17:45640915	G	A	0.005478	0.002623	0.4554	0.03949		0.002112	0.001196	0.5551	0.1599	0.5661	0.1753		0.004253	0.0007082	0.1596	0.08712	0.1811	0.1171	0.001511	0.348	0.3261	0	NA	NA		0.003368	0.0016	0.4686	0.004137	0.4845	0.006912		0.004986	0.002468	0.4831	0.03446	0.5002	0.05429	0.002724	0.5244	0.1392	0.5419	0.1844	0.002392	0.4798	0.09232
	17:45641532	G	C	0.0003652	0.00222	6.004	0.08658		0.001232	0.0008698	0.6839	0.464	0.6409	0.3921		0.0006075	0.0007082	1.099	0.947	0.6018	0.7287	0	NA	NA	0	NA	NA		0.0008916	0.00128	1.434	0.3698	1.308	0.51		0.0004533	0.001939	4.485	0.05147	3.408	0.1247	0.001946	4.424	0.07618	3.212	0.1908	0.002392	5.691	0.03059
	17:45643606	T	A	0.06392	0.06578	1.008	0.9376		0.06125	0.06675	1.101	0.1659	1.102	0.1639		0.05589	0.06374	1.144	0.3895	1.086	0.6132	0.04683	0.8205	0.3584	0.07803	1.458	0.04011		0.06113	0.06599	1.087	0.1139	1.078	0.161		0.06097	0.06312	1.029	0.7345	0.9624	0.6681	0.06381	1.026	0.8051	0.9854	0.8948	0.06357	1.031	0.7607
	17:45643952	T	C	0.01169	0.01372	1.138	0.5437		0.01302	0.01152	0.8832	0.4133	0.903	0.5027		0.01458	0.009207	0.6229	0.1775	0.6295	0.2064	0.01208	0.8138	0.6214	0.007225	0.4757	0.1364		0.01298	0.01203	0.9257	0.4993	0.9331	0.549		0.01292	0.0134	1.032	0.8578	1.108	0.5849	0.01167	0.914	0.6915	1.053	0.8304	0.0123	0.9477	0.8019
	17:45644891	T	C	0.06392	0.06578	1.008	0.9376		0.06125	0.06675	1.101	0.1659	1.102	0.1639		0.05589	0.06374	1.144	0.3895	1.086	0.6132	0.04683	0.8205	0.3584	0.07803	1.458	0.04011		0.06113	0.06599	1.087	0.1139	1.078	0.161		0.06097	0.06312	1.029	0.7345	0.9624	0.6681	0.06381	1.026	0.8051	0.9854	0.8948	0.06357	1.031	0.7607
	17:45645126	C	T	0.007305	0.006053	0.7573	0.3334		0.004928	0.005001	0.995	0.9833	0.9714	0.9044		0.007898	0.006374	0.7743	0.5502	0.8025	0.6187	0.007553	0.8848	0.8133	0.00578	0.7434	0.5906		0.006142	0.00544	0.8688	0.3999	0.8938	0.5076		0.007706	0.006171	0.7884	0.3212	0.8143	0.423	0.005837	0.7325	0.3118	0.716	0.3151	0.00581	0.7288	0.2853
	17:45647067	T	C	0.4905	0.4764	0.9403	0.1987		0.4947	0.4865	0.9695	0.3553	0.9715	0.3892		0.4945	0.4802	0.907	0.1795	0.9187	0.2663	0.4879	0.9294	0.4303	0.4754	0.8955	0.2259		0.4951	0.4826	0.9518	0.05249	0.9531	0.06263		0.4957	0.4778	0.9325	0.08412	0.9395	0.1487	0.4817	0.9412	0.2249	0.9523	0.3657	0.4699	0.9021	0.03259
	17:45647743	A	G	0.001461	0.0008071	0.5161	0.3522		0.00088	0.0003262	0.3804	0.1869	0.3546	0.1573		0.001823	0.0007082	0.3719	0.3932	0.3723	0.409	0	NA	NA	0.001445	0.7473	0.8018		0.001189	0.000512	0.4279	0.06351	0.4225	0.0661		0.001587	0.0007052	0.4441	0.1969	0.404	0.1801	0.0007782	0.4563	0.3304	0.4153	0.3076	0.001025	0.6663	0.5589
	17:45648232	G	T	0.06392	0.06578	1.008	0.9376		0.06125	0.06654	1.097	0.1812	1.098	0.179		0.05589	0.06374	1.144	0.3895	1.086	0.6132	0.04683	0.8205	0.3584	0.07803	1.458	0.04011		0.06113	0.06586	1.085	0.123	1.076	0.1728		0.06097	0.06312	1.029	0.7345	0.9624	0.6681	0.06381	1.026	0.8051	0.9854	0.8948	0.06357	1.031	0.7607
	17:45648446	A	C	0.4905	0.4764	0.9403	0.1987		0.4947	0.4865	0.9695	0.3553	0.9715	0.3892		0.4945	0.4802	0.907	0.1795	0.9187	0.2663	0.4879	0.9294	0.4303	0.4754	0.8955	0.2259		0.4951	0.4826	0.9518	0.05249	0.9531	0.06263		0.4957	0.4778	0.9325	0.08412	0.9395	0.1487	0.4817	0.9412	0.2249	0.9523	0.3657	0.4699	0.9021	0.03259
	17:45648476	G	A	0.01023	0.01029	1.083	0.7386		0.007216	0.006958	0.9712	0.8836	0.9749	0.8989		0.00729	0.005666	0.7931	0.6158	0.7118	0.4814	0.003021	0.4107	0.2476	0.00578	0.8096	0.7176		0.008025	0.008001	1.006	0.9652	0.999	0.9946		0.009066	0.00952	1.047	0.8277	0.996	0.9856	0.009728	1.141	0.6124	1.23	0.4515	0.01059	1.171	0.5167
	17:45649694	C	A	0.4905	0.4762	0.9397	0.1936		0.4949	0.4865	0.9688	0.3446	0.9708	0.3775		0.4945	0.4802	0.907	0.1795	0.9187	0.2663	0.4879	0.9294	0.4303	0.4754	0.8955	0.2259		0.4952	0.4825	0.9512	0.04956	0.9525	0.0591		0.4957	0.4776	0.9319	0.08129	0.9388	0.1444	0.4817	0.9412	0.2249	0.9523	0.3657	0.4696	0.9009	0.03037
	17:45650015	G	T	0.004748	0.003228	0.674	0.2943		0.003344	0.003805	1.129	0.6721	1.122	0.6874		0.00486	0.004958	1.019	0.9715	1.264	0.6814	0.004532	0.9585	0.9508	0.00578	1.155	0.8158		0.003963	0.003712	0.9312	0.7299	0.9408	0.7707		0.00476	0.00335	0.6995	0.262	0.6974	0.2924	0.005058	1.081	0.8269	1.152	0.7127	0.003418	0.7102	0.3766
	17:45650196	T	C	0.4722	0.4596	0.9489	0.2751		0.4792	0.4713	0.9689	0.3468	0.9713	0.3869		0.4818	0.4646	0.9301	0.322	0.9437	0.4496	0.4698	0.9445	0.5405	0.4624	0.927	0.4089		0.4775	0.4669	0.958	0.09335	0.9582	0.09893		0.4753	0.461	0.9457	0.1692	0.9494	0.2318	0.4654	0.9578	0.3892	0.9678	0.545	0.4522	0.9111	0.05537
	17:45650756	G	C	0.0179	0.01614	0.8516	0.3837		0.01496	0.01522	1.042	0.7643	1.035	0.8059		0.02369	0.01558	0.7065	0.1995	0.6912	0.1952	0.01813	0.8142	0.5386	0.01301	0.6037	0.1718		0.01724	0.01549	0.9102	0.3482	0.9294	0.4718		0.02017	0.01622	0.8002	0.1408	0.8456	0.3035	0.01595	0.7714	0.1743	0.7891	0.2577	0.01743	0.8543	0.3777
	17:45651056	T	C	0.4456	0.4578	1.062	0.2092		0.444	0.4467	1.008	0.8025	1.006	0.8546		0.438	0.4561	1.073	0.3366	1.071	0.3707	0.4653	1.122	0.2218	0.4465	1.023	0.8078		0.4436	0.4514	1.031	0.236	1.032	0.2317		0.4431	0.4591	1.067	0.1147	1.075	0.09567	0.4545	1.058	0.2672	1.055	0.3253	0.4665	1.102	0.04471
	17:45653291	T	G	0.4722	0.4596	0.9489	0.2751		0.4792	0.4713	0.9689	0.3468	0.9713	0.3869		0.4818	0.4646	0.9301	0.322	0.9437	0.4496	0.4698	0.9445	0.5405	0.4624	0.927	0.4089		0.4775	0.4669	0.958	0.09335	0.9582	0.09893		0.4753	0.461	0.9457	0.1692	0.9494	0.2318	0.4654	0.9578	0.3892	0.9678	0.545	0.4522	0.9111	0.05537
	17:45653364	A	T	0.4905	0.4762	0.9397	0.1936		0.4947	0.4865	0.9695	0.3553	0.9715	0.3892		0.4945	0.4802	0.907	0.1795	0.9187	0.2663	0.4879	0.9294	0.4303	0.4754	0.8955	0.2259		0.4951	0.4825	0.9516	0.05137	0.9528	0.06123		0.4957	0.4776	0.9319	0.08129	0.9388	0.1444	0.4817	0.9412	0.2249	0.9523	0.3657	0.4696	0.9009	0.03037
	17:45653564	T	C	0.005478	0.003834	0.8118	0.5567		0.0044	0.00424	0.9652	0.8892	0.9746	0.9194		0.004253	0.003541	0.8737	0.8195	0.7376	0.6131	0.001511	0.3751	0.362	0.00578	1.447	0.5606		0.004656	0.004096	0.8974	0.5734	0.899	0.5838		0.004986	0.003526	0.709	0.2737	0.7056	0.2918	0.003113	0.7061	0.4079	0.8751	0.7599	0.003759	0.7373	0.4166
	17:45653921	T	A	0.4722	0.4596	0.9489	0.2751		0.4792	0.4713	0.9689	0.3468	0.9713	0.3869		0.4818	0.4646	0.9301	0.322	0.9437	0.4496	0.4698	0.9445	0.5405	0.4624	0.927	0.4089		0.4775	0.4669	0.958	0.09335	0.9582	0.09893		0.4753	0.461	0.9457	0.1692	0.9494	0.2318	0.4654	0.9578	0.3892	0.9678	0.545	0.4522	0.9111	0.05537
	17:45655013	G	A	0.1994	0.1953	0.9766	0.6913		0.1996	0.2018	1.01	0.8059	1.01	0.8072		0.1993	0.2224	1.136	0.1604	1.191	0.06784	0.2266	1.168	0.1768	0.2182	1.107	0.3659		0.1997	0.2016	1.01	0.7476	1.015	0.6383		0.1999	0.1992	0.9934	0.8964	1.013	0.8107	0.1973	0.9883	0.8516	0.9848	0.8222	0.2044	1.025	0.6777
	17:45656300	A	T	0.06392	0.06598	1.011	0.9132		0.06125	0.06675	1.101	0.1659	1.102	0.1639		0.05589	0.06374	1.144	0.3895	1.086	0.6132	0.04683	0.8205	0.3584	0.07803	1.458	0.04011		0.06113	0.06605	1.088	0.1099	1.079	0.1552		0.06097	0.06329	1.032	0.71	0.9654	0.693	0.06381	1.026	0.8051	0.9854	0.8948	0.06391	1.037	0.7169
	17:45657226	T	C	0.01497	0.01392	0.9031	0.612		0.01126	0.01044	0.931	0.6578	0.9294	0.6509		0.01094	0.01204	1.173	0.6463	1.192	0.6237	0.01662	1.721	0.1722	0.008671	0.7998	0.6424		0.01219	0.01165	0.9541	0.6892	0.9312	0.55		0.01337	0.0141	1.04	0.8207	0.9749	0.8918	0.01401	1.022	0.9206	0.9478	0.8196	0.0123	0.8967	0.6119
	17:45657582	T	C	0.2034	0.1935	0.9267	0.2087		0.2019	0.2054	1.018	0.6705	1.028	0.519		0.1993	0.1877	0.9183	0.3508	0.8772	0.1729	0.1858	0.8961	0.3533	0.1922	0.9645	0.7494		0.2018	0.2	0.9849	0.6349	0.9796	0.5261		0.2017	0.1929	0.9415	0.2385	0.9149	0.1056	0.1961	0.9556	0.4692	0.9104	0.1696	0.1822	0.8829	0.04325
	17:45657723	C	T	0.06757	0.07123	1.021	0.8304		0.06512	0.06915	1.058	0.4055	1.076	0.2836		0.06926	0.05737	0.804	0.1492	0.7785	0.1153	0.0574	0.7833	0.2093	0.05636	0.8049	0.2611		0.06657	0.06874	1.028	0.5959	1.02	0.7077		0.06845	0.06964	1.007	0.9351	0.974	0.7599	0.06887	0.9833	0.8663	0.9533	0.6596	0.06288	0.9155	0.3716
	17:45659161	C	G	0.4328	0.4439	1.059	0.234		0.4301	0.4346	1.015	0.6509	1.012	0.7306		0.4235	0.4469	1.097	0.2088	1.095	0.2409	0.4532	1.133	0.1825	0.4393	1.055	0.5606		0.4299	0.4389	1.036	0.1652	1.037	0.1659		0.4295	0.4455	1.067	0.1136	1.073	0.1088	0.4424	1.064	0.2226	1.055	0.3261	0.4539	1.107	0.03618
	17:45660887	T	G	0.4901	0.4758	0.9393	0.1905		0.4942	0.4863	0.9706	0.373	0.9726	0.4085		0.4945	0.4802	0.907	0.1795	0.9187	0.2663	0.4879	0.9294	0.4303	0.4754	0.8955	0.2259		0.4947	0.4823	0.952	0.05371	0.9535	0.06493		0.4955	0.4773	0.9312	0.07843	0.9387	0.1436	0.4813	0.9405	0.2191	0.9522	0.3651	0.4696	0.9017	0.032
	17:45661979	C	T	0.002557	0.002825	1.06	0.8997		0.003168	0.002609	0.8375	0.571	0.8434	0.5873		0.00243	0.002833	1.155	0.8402	1.012	0.987	0.001511	0.5761	0.6231	0.00289	1.233	0.8109		0.002873	0.002688	0.9308	0.7674	0.9116	0.7056		0.002493	0.002645	1.045	0.9126	0.9369	0.8772	0.001556	0.5875	0.3645	0.446	0.1975	0.002051	0.8072	0.675
	17:45662340	T	C	0.06392	0.06598	1.011	0.9132		0.06125	0.06675	1.101	0.1659	1.102	0.1639		0.05589	0.06374	1.144	0.3895	1.086	0.6132	0.04683	0.8205	0.3584	0.07803	1.458	0.04011		0.06113	0.06605	1.088	0.1099	1.079	0.1552		0.06097	0.06329	1.032	0.71	0.9654	0.693	0.06381	1.026	0.8051	0.9854	0.8948	0.06391	1.037	0.7169
	17:45663912	G	T	0.1476	0.1457	0.9992	0.9905		0.1524	0.1482	0.9708	0.5281	0.9658	0.4607		0.1495	0.1586	1.075	0.4793	1.114	0.3128	0.1677	1.166	0.2265	0.1445	0.9497	0.6928		0.1506	0.1483	0.9849	0.6702	0.9949	0.8879		0.1482	0.1483	1.005	0.932	1.05	0.4173	0.1506	1.026	0.7126	1.091	0.2508	0.1473	0.9883	0.8612
	17:45664863	T	G	0.02484	0.02341	0.9224	0.6071		0.01989	0.02392	1.197	0.1246	1.209	0.1061		0.02855	0.01416	0.4788	0.007133	0.4735	0.009735	0.01511	0.5123	0.0609	0.01445	0.4893	0.04456		0.02259	0.02279	0.9981	0.982	0.9946	0.9508		0.02607	0.02221	0.8397	0.1876	0.8227	0.1678	0.02023	0.7531	0.09849	0.7223	0.07898	0.02187	0.8293	0.2433
	17:45664937	G	A	0.005113	0.007062	1.306	0.4027		0.007216	0.007284	1.004	0.9826	1.009	0.9638		0.008505	0.004249	0.5094	0.1591	0.5829	0.2733	0.004532	0.5174	0.3042	0.004335	0.5243	0.3005		0.006836	0.006912	0.9992	0.996	0.9766	0.8797		0.006346	0.0067	1.044	0.8625	1.02	0.9418	0.006226	0.9536	0.8806	0.8742	0.6977	0.007519	1.195	0.5372
	17:45666998	C	T	0.02118	0.02179	1.073	0.669		0.02517	0.02522	1.005	0.9607	1.006	0.9578		0.02066	0.02408	1.193	0.4869	1.263	0.3791	0.0287	1.45	0.2205	0.02023	1.032	0.9249		0.02328	0.02407	1.035	0.6805	1.036	0.678		0.02085	0.02274	1.072	0.6149	1.128	0.4201	0.02179	1.036	0.8382	1.027	0.8887	0.02427	1.118	0.4899
	17:45667299	C	T	0.02484	0.02341	0.9224	0.6071		0.01989	0.02392	1.197	0.1246	1.209	0.1061		0.02855	0.01416	0.4788	0.007133	0.4735	0.009735	0.01511	0.5123	0.0609	0.01445	0.4893	0.04456		0.02259	0.02279	0.9981	0.982	0.9946	0.9508		0.02607	0.02221	0.8397	0.1876	0.8227	0.1678	0.02023	0.7531	0.09849	0.7223	0.07898	0.02187	0.8293	0.2433
	17:45667550	G	A	0.4905	0.4762	0.9397	0.1936		0.4947	0.4863	0.9687	0.3421	0.9707	0.3766		0.4945	0.4802	0.907	0.1795	0.9187	0.2663	0.4879	0.9294	0.4303	0.4754	0.8955	0.2259		0.4951	0.4824	0.9511	0.049	0.9524	0.05849		0.4957	0.4776	0.9319	0.08129	0.9388	0.1444	0.4817	0.9412	0.2249	0.9523	0.3657	0.4696	0.9009	0.03037
	17:45668373	T	A	0.0179	0.01614	0.8516	0.3837		0.01496	0.01522	1.042	0.7643	1.035	0.8059		0.02369	0.01558	0.7065	0.1995	0.6912	0.1952	0.01813	0.8142	0.5386	0.01301	0.6037	0.1718		0.01724	0.01549	0.9102	0.3482	0.9294	0.4718		0.02017	0.01622	0.8002	0.1408	0.8456	0.3035	0.01595	0.7714	0.1743	0.7891	0.2577	0.01743	0.8543	0.3777
	17:45668760	A	T	0.4905	0.4762	0.9397	0.1936		0.4947	0.4863	0.9687	0.3421	0.9707	0.3766		0.4945	0.4802	0.907	0.1795	0.9187	0.2663	0.4879	0.9294	0.4303	0.4754	0.8955	0.2259		0.4951	0.4824	0.9511	0.049	0.9524	0.05849		0.4957	0.4776	0.9319	0.08129	0.9388	0.1444	0.4817	0.9412	0.2249	0.9523	0.3657	0.4696	0.9009	0.03037
	17:45669788	C	T	0.003287	0.006659	1.979	0.07141		0.003344	0.003588	1.069	0.8171	1.073	0.8071		0.006075	0.002833	0.495	0.2397	0.5352	0.3158	0.001511	0.2616	0.2029	0.004335	0.7453	0.6592		0.003765	0.00448	1.195	0.3788	1.223	0.3265		0.004306	0.005994	1.396	0.2474	1.479	0.2019	0.006226	1.45	0.2772	1.679	0.1555	0.006835	1.608	0.1416
	17:45669878	C	T	0.06392	0.06598	1.011	0.9132		0.06125	0.06675	1.101	0.1659	1.102	0.1639		0.05589	0.06374	1.144	0.3895	1.086	0.6132	0.04683	0.8205	0.3584	0.07803	1.458	0.04011		0.06113	0.06605	1.088	0.1099	1.079	0.1552		0.06097	0.06329	1.032	0.71	0.9654	0.693	0.06381	1.026	0.8051	0.9854	0.8948	0.06391	1.037	0.7169
	17:45669964	G	C	0.0179	0.01614	0.8516	0.3837		0.01496	0.01522	1.042	0.7643	1.035	0.8059		0.02369	0.01558	0.7065	0.1995	0.6912	0.1952	0.01813	0.8142	0.5386	0.01301	0.6037	0.1718		0.01724	0.01549	0.9102	0.3482	0.9294	0.4718		0.02017	0.01622	0.8002	0.1408	0.8456	0.3035	0.01595	0.7714	0.1743	0.7891	0.2577	0.01743	0.8543	0.3777
	17:45670312	A	G	0.4456	0.4578	1.062	0.2092		0.444	0.4469	1.009	0.7824	1.007	0.8363		0.438	0.4561	1.073	0.3366	1.071	0.3707	0.4653	1.122	0.2218	0.4465	1.023	0.8078		0.4436	0.4515	1.031	0.228	1.032	0.2238		0.4431	0.4591	1.067	0.1147	1.075	0.09567	0.4545	1.058	0.2672	1.055	0.3253	0.4665	1.102	0.04471
	17:45671506	G	A	0.4901	0.4762	0.9411	0.2046		0.4947	0.4863	0.9687	0.3421	0.9707	0.3766		0.4945	0.4802	0.907	0.1795	0.9187	0.2663	0.4879	0.9294	0.4303	0.4754	0.8955	0.2259		0.495	0.4824	0.9515	0.05085	0.9527	0.06041		0.4955	0.4776	0.9328	0.08555	0.9399	0.1514	0.4817	0.9421	0.232	0.9531	0.3736	0.4696	0.9017	0.0319
	17:45671712	T	C	0.03579	0.04298	1.218	0.1172		0.03995	0.03936	0.977	0.7878	0.9623	0.6573		0.03827	0.03966	1.042	0.8286	1.029	0.8858	0.0423	1.133	0.599	0.03757	0.9899	0.9663		0.03854	0.04051	1.046	0.4965	1.04	0.5595		0.03672	0.04284	1.18	0.115	1.178	0.146	0.04319	1.187	0.1794	1.107	0.4681	0.04375	1.219	0.1083
	17:45671869	C	T	0.4901	0.4762	0.9411	0.2046		0.4947	0.4863	0.9687	0.3421	0.9707	0.3766		0.4945	0.4802	0.907	0.1795	0.9187	0.2663	0.4879	0.9294	0.4303	0.4754	0.8955	0.2259		0.495	0.4824	0.9515	0.05085	0.9527	0.06041		0.4955	0.4776	0.9328	0.08555	0.9399	0.1514	0.4817	0.9421	0.232	0.9531	0.3736	0.4696	0.9017	0.0319
	17:45672833	G	C	0.0179	0.01614	0.8516	0.3837		0.01496	0.01522	1.042	0.7643	1.035	0.8059		0.02369	0.01558	0.7065	0.1995	0.6912	0.1952	0.01813	0.8142	0.5386	0.01301	0.6037	0.1718		0.01724	0.01549	0.9102	0.3482	0.9294	0.4718		0.02017	0.01622	0.8002	0.1408	0.8456	0.3035	0.01595	0.7714	0.1743	0.7891	0.2577	0.01743	0.8543	0.3777
	17:45673114	T	C	0.06428	0.06638	1.011	0.9087		0.06125	0.06675	1.101	0.1659	1.102	0.1639		0.05589	0.06374	1.144	0.3895	1.086	0.6132	0.04683	0.8205	0.3584	0.07803	1.458	0.04011		0.06122	0.06618	1.088	0.1087	1.079	0.155		0.0612	0.06365	1.033	0.6928	0.9662	0.6979	0.0642	1.028	0.7841	0.9874	0.9083	0.06391	1.032	0.7472
	17:45673653	C	A	0.06428	0.06638	1.011	0.9087		0.06125	0.06675	1.101	0.1659	1.102	0.1639		0.05589	0.06374	1.144	0.3895	1.086	0.6132	0.04683	0.8205	0.3584	0.07803	1.458	0.04011		0.06122	0.06618	1.088	0.1087	1.079	0.155		0.0612	0.06365	1.033	0.6928	0.9662	0.6979	0.0642	1.028	0.7841	0.9874	0.9083	0.06391	1.032	0.7472
	17:45673836	A	T	0.001096	0.0004036	0.4364	0.2893		0.001056	0.000761	0.8168	0.7203	0.8164	0.72		0.001823	0.0007082	0.5448	0.6087	0.3946	0.4382	0	NA	NA	0.001445	0.9825	0.9883		0.001189	0.00064	0.5746	0.1839	0.6077	0.2365		0.00136	0.0003526	0.2811	0.1002	0.3361	0.1389	0.0007782	0.5257	0.3926	0.6114	0.5138	0	NA	NA
	17:45674338	T	C	0.01169	0.01372	1.138	0.5437		0.01302	0.01152	0.8832	0.4133	0.903	0.5027		0.01458	0.009207	0.6229	0.1775	0.6295	0.2064	0.01208	0.8138	0.6214	0.007225	0.4757	0.1364		0.01298	0.01203	0.9257	0.4993	0.9331	0.549		0.01292	0.0134	1.032	0.8578	1.108	0.5849	0.01167	0.914	0.6915	1.053	0.8304	0.0123	0.9477	0.8019
	17:45674687	A	T	0.4719	0.4596	0.9504	0.2892		0.4792	0.4711	0.9681	0.3338	0.9705	0.3742		0.4818	0.4639	0.9276	0.3046	0.9403	0.4221	0.4683	0.9389	0.4999	0.4624	0.927	0.4089		0.4774	0.4667	0.9577	0.09053	0.9577	0.09496		0.4751	0.4609	0.9459	0.1711	0.9491	0.2298	0.4654	0.9587	0.3994	0.9685	0.5548	0.4522	0.912	0.05792
	17:45674950	A	T	0.001096	0.0002018	0.1698	0.1254		0.000528	0.0003262	0.63	0.5718	0.6485	0.5965		0.0006075	0.0007082	1.087	0.953	1.132	0.9366	0.001511	2.199	0.5789	0	NA	NA		0.0006935	0.00032	0.4655	0.192	0.437	0.1662		0.0009066	0.0003526	0.3882	0.2752	0.3235	0.2281	0.0003891	0.4031	0.4172	0.4229	0.4663	0.0003418	0.4041	0.4184
	17:45674998	A	G	0.4339	0.4437	1.054	0.2787		0.431	0.4354	1.016	0.6476	1.012	0.7224		0.4235	0.4469	1.097	0.2088	1.095	0.2409	0.4532	1.133	0.1825	0.4393	1.055	0.5606		0.4307	0.4394	1.035	0.1807	1.035	0.1812		0.4302	0.4453	1.063	0.1334	1.068	0.1301	0.4424	1.061	0.2431	1.051	0.3609	0.4542	1.106	0.03859
	17:45675257	G	A	0.0003652	0.00222	5.98	0.08737		0.002288	0.002174	0.9353	0.8517	0.9703	0.9329		0.001215	0.0007082	0.5781	0.6565	0.4525	0.5466	0	NA	NA	0.001445	1.15	0.9095		0.001585	0.002048	1.282	0.4178	1.197	0.5626		0.00068	0.001939	2.838	0.1099	2.248	0.2416	0.002335	3.318	0.09097	2.98	0.1639	0.001025	1.485	0.6306
	17:45675781	A	G	0.4456	0.4574	1.061	0.2224		0.444	0.4469	1.009	0.7824	1.007	0.8363		0.438	0.4561	1.073	0.3366	1.071	0.3707	0.4653	1.122	0.2218	0.4465	1.023	0.8078		0.4436	0.4514	1.031	0.2361	1.032	0.2302		0.4431	0.4587	1.065	0.1234	1.074	0.1012	0.4541	1.056	0.2816	1.054	0.3368	0.4665	1.102	0.04471
	17:45675925	G	A	0.04164	0.0456	1.059	0.6231		0.04401	0.0411	0.9264	0.359	0.9227	0.3353		0.048	0.05241	1.047	0.7857	1.081	0.6584	0.04683	0.9063	0.6574	0.06069	1.245	0.2655		0.04429	0.04339	0.9735	0.6665	0.9749	0.688		0.04465	0.04531	1.007	0.946	1.012	0.906	0.04708	1.071	0.5644	1.131	0.3389	0.04648	1.048	0.679
	17:45676397	A	G	0.06428	0.06638	1.011	0.9087		0.06125	0.06675	1.101	0.1659	1.102	0.1639		0.05589	0.06374	1.144	0.3895	1.086	0.6132	0.04683	0.8205	0.3584	0.07803	1.458	0.04011		0.06122	0.06618	1.088	0.1087	1.079	0.155		0.0612	0.06365	1.033	0.6928	0.9662	0.6979	0.0642	1.028	0.7841	0.9874	0.9083	0.06391	1.032	0.7472
	17:45676430	C	G	0.006209	0.00565	0.919	0.7857		0.004048	0.003696	0.9101	0.7287	0.9141	0.7416		0.003038	0.003541	1.116	0.8626	0.9734	0.9677	0.001511	0.4647	0.4858	0.004335	1.463	0.6057		0.004458	0.004288	0.9719	0.8831	0.9616	0.8419		0.004986	0.005113	1.033	0.9085	0.8933	0.705	0.003891	0.8109	0.586	0.6438	0.2856	0.00581	1.231	0.5244
	17:45676526	G	C	0.4898	0.4758	0.9407	0.2014		0.4942	0.4863	0.9706	0.373	0.9726	0.4085		0.4945	0.4802	0.907	0.1795	0.9187	0.2663	0.4879	0.9294	0.4303	0.4754	0.8955	0.2259		0.4947	0.4823	0.9524	0.0557	0.9538	0.06702		0.4952	0.4773	0.9322	0.08256	0.9397	0.1506	0.4813	0.9414	0.226	0.953	0.373	0.4696	0.9026	0.0336
	17:45676714	G	A	0.06428	0.06638	1.011	0.9087		0.06125	0.06675	1.101	0.1659	1.102	0.1639		0.05589	0.06374	1.144	0.3895	1.086	0.6132	0.04683	0.8205	0.3584	0.07803	1.458	0.04011		0.06122	0.06618	1.088	0.1087	1.079	0.155		0.0612	0.06365	1.033	0.6928	0.9662	0.6979	0.0642	1.028	0.7841	0.9874	0.9083	0.06391	1.032	0.7472
	17:45676760	C	T	0.4901	0.4762	0.9411	0.2046		0.4947	0.4863	0.9687	0.3421	0.9707	0.3766		0.4945	0.4802	0.907	0.1795	0.9187	0.2663	0.4879	0.9294	0.4303	0.4754	0.8955	0.2259		0.495	0.4824	0.9515	0.05085	0.9527	0.06041		0.4955	0.4776	0.9328	0.08555	0.9399	0.1514	0.4817	0.9421	0.232	0.9531	0.3736	0.4696	0.9017	0.0319
	17:45678408	G	A	0.4905	0.4766	0.9411	0.2047		0.4947	0.4863	0.9687	0.3421	0.9707	0.3766		0.4939	0.4802	0.9064	0.1769	0.9182	0.2629	0.4879	0.9288	0.4265	0.4754	0.8951	0.2238		0.4952	0.4825	0.9514	0.05042	0.9525	0.05926		0.4959	0.478	0.9331	0.08727	0.9397	0.1503	0.4817	0.9411	0.2241	0.9519	0.3617	0.4696	0.9009	0.03041
	17:45678579	C	T	0.4898	0.4766	0.9437	0.2264		0.4947	0.4863	0.9687	0.3421	0.9707	0.3766		0.4945	0.4802	0.907	0.1795	0.9187	0.2663	0.4879	0.9294	0.4303	0.4754	0.8955	0.2259		0.4949	0.4825	0.9523	0.05488	0.9535	0.0648		0.4952	0.478	0.9347	0.09553	0.9419	0.1666	0.4817	0.9427	0.2373	0.9548	0.3928	0.4696	0.9022	0.03286
	17:45680186	A	T	0.04237	0.04863	1.165	0.1928		0.044	0.04327	0.9751	0.7594	0.9619	0.6377		0.04192	0.0432	1.036	0.847	1.016	0.9324	0.04532	1.107	0.6581	0.04046	0.9752	0.914		0.04319	0.04493	1.037	0.5665	1.03	0.6448		0.04216	0.04813	1.157	0.1406	1.137	0.2265	0.04708	1.132	0.3114	1.028	0.8342	0.04956	1.212	0.09787
	17:45680300	G	A	0.006939	0.007062	1.011	0.9703		0.005632	0.007719	1.353	0.1552	1.354	0.1551		0.007898	0.004958	0.6118	0.301	0.6541	0.3907	0.004532	0.5691	0.3847	0.00578	0.7319	0.5894		0.00634	0.007232	1.127	0.4469	1.112	0.5032		0.007253	0.0067	0.9332	0.7754	0.8763	0.6091	0.003502	0.4723	0.04827	0.4055	0.0257	0.005126	0.7221	0.3025
	17:45680609	A	C	0.06428	0.06638	1.011	0.9087		0.06125	0.06675	1.101	0.1659	1.102	0.1639		0.05589	0.06374	1.144	0.3895	1.086	0.6132	0.04683	0.8205	0.3584	0.07803	1.458	0.04011		0.06122	0.06618	1.088	0.1087	1.079	0.155		0.0612	0.06365	1.033	0.6928	0.9662	0.6979	0.0642	1.028	0.7841	0.9874	0.9083	0.06391	1.032	0.7472
	17:45680790	C	A	0.03616	0.04298	1.205	0.137		0.03977	0.03914	0.9757	0.7766	0.961	0.6467		0.03888	0.03895	1.007	0.9717	0.9962	0.985	0.0423	1.118	0.6392	0.03613	0.936	0.7859		0.03864	0.04032	1.038	0.5722	1.031	0.6478		0.03717	0.04284	1.166	0.1438	1.162	0.1818	0.04319	1.173	0.2106	1.089	0.5447	0.04375	1.204	0.1308
	17:45683125	T	G	0.01132	0.01332	1.142	0.5414		0.01302	0.01152	0.8832	0.4133	0.903	0.5027		0.01458	0.009207	0.6229	0.1775	0.6295	0.2064	0.01208	0.8138	0.6214	0.007225	0.4757	0.1364		0.01288	0.0119	0.9234	0.4876	0.9333	0.5518		0.01269	0.01305	1.023	0.8972	1.111	0.5778	0.01167	0.9305	0.7512	1.079	0.7555	0.0123	0.9641	0.8649
	17:45683306	T	C	0.005478	0.002623	0.4545	0.03907		0.002112	0.001305	0.6059	0.2213	0.6184	0.2419		0.004253	0.0007082	0.1596	0.08712	0.1811	0.1171	0.001511	0.348	0.3261	0	NA	NA		0.003368	0.001664	0.4873	0.005957	0.5037	0.009731		0.004986	0.002468	0.4816	0.03376	0.4999	0.05419	0.002724	0.5239	0.1387	0.5413	0.1837	0.002392	0.4762	0.08921
	17:45683805	T	C	0.005113	0.004237	0.8544	0.6481		0.004928	0.004566	0.9157	0.7197	0.9034	0.6803		0.003645	0.009915	2.723	0.04194	2.7	0.05318	0.0136	3.663	0.01512	0.00578	1.642	0.4462		0.004755	0.004992	1.038	0.8398	1.064	0.739		0.004533	0.005465	1.191	0.5452	1.362	0.3234	0.005447	1.207	0.5919	1.202	0.6353	0.00581	1.313	0.4126
	17:45683884	T	C	0.0179	0.01614	0.8516	0.3837		0.01496	0.01522	1.042	0.7643	1.035	0.8059		0.02369	0.01558	0.7065	0.1995	0.6912	0.1952	0.01813	0.8142	0.5386	0.01301	0.6037	0.1718		0.01724	0.01549	0.9102	0.3482	0.9294	0.4718		0.02017	0.01622	0.8002	0.1408	0.8456	0.3035	0.01595	0.7714	0.1743	0.7891	0.2577	0.01743	0.8543	0.3777
	17:45684055	T	C	0.01242	0.01029	0.8048	0.3281		0.01074	0.01055	0.9652	0.8293	0.9781	0.8932		0.01701	0.01346	0.755	0.354	0.7219	0.3001	0.01208	0.6591	0.3069	0.01445	0.8356	0.6328		0.01228	0.01075	0.8643	0.2224	0.8672	0.2409		0.01428	0.01058	0.735	0.09278	0.7203	0.09798	0.00856	0.58	0.02987	0.5691	0.04105	0.01094	0.7797	0.2591
	17:45684651	C	T	0.01169	0.01372	1.138	0.5437		0.01302	0.01152	0.8832	0.4133	0.903	0.5027		0.01458	0.009207	0.6229	0.1775	0.6295	0.2064	0.01208	0.8138	0.6214	0.007225	0.4757	0.1364		0.01298	0.01203	0.9257	0.4993	0.9331	0.549		0.01292	0.0134	1.032	0.8578	1.108	0.5849	0.01167	0.914	0.6915	1.053	0.8304	0.0123	0.9477	0.8019
	17:45685522	T	G	0.0003652	0.0004036	1.289	0.8368		0.000352	0.0002174	0.6441	0.6603	0.6667	0.6862		0.0006075	0.0007082	1.223	0.8872	1.816	0.6744	0.001511	2.702	0.4841	0	NA	NA		0.0003963	0.00032	0.8519	0.8113	0.7638	0.6973		0.0004533	0.0005289	1.328	0.7566	1.373	0.7552	0.0003891	0.8521	0.8963	0.6549	0.752	0.0006835	1.513	0.6799
	17:45686016	A	G	0.4343	0.4437	1.052	0.2925		0.431	0.4354	1.016	0.6476	1.012	0.7224		0.4235	0.4469	1.097	0.2088	1.095	0.2409	0.4532	1.133	0.1825	0.4393	1.055	0.5606		0.4308	0.4394	1.035	0.1859	1.035	0.1883		0.4304	0.4453	1.062	0.1395	1.067	0.1392	0.4424	1.06	0.2501	1.049	0.3813	0.4542	1.105	0.04043
	17:45686126	G	A	0.0179	0.01533	0.8068	0.249		0.01443	0.01479	1.049	0.7349	1.041	0.7747		0.02248	0.01416	0.6533	0.1281	0.6471	0.1392	0.01813	0.8296	0.5762	0.01012	0.4793	0.07267		0.01674	0.01485	0.8931	0.2663	0.9116	0.37		0.01972	0.01551	0.7653	0.08065	0.8151	0.2152	0.01479	0.7156	0.08802	0.7405	0.1609	0.0164	0.7996	0.219
	17:45686565	G	A	0.0007305	0.0006053	0.7971	0.8045		0.000528	0.0009785	1.797	0.3803	1.928	0.3275		0.0006075	0.0007082	1.057	0.9689	1.409	0.8327	0.001511	1.952	0.6383	0	NA	NA		0.0005944	0.0008321	1.379	0.5155	1.4	0.501		0.00068	0.0007052	1.012	0.9875	1.118	0.8921	0.0007782	1.1	0.9174	0.8008	0.8272	0.0006835	0.9669	0.9706
	17:45686777	G	A	0.002191	0.002825	1.275	0.6211		0.002817	0.002283	0.7979	0.498	0.8118	0.5323		0.00486	0.001416	0.2953	0.1246	0.3531	0.1954	0.003021	0.6434	0.5802	0	NA	NA		0.002973	0.002368	0.7847	0.3255	0.7583	0.2705		0.003173	0.002821	0.8797	0.7275	0.9357	0.869	0.002724	0.8742	0.773	0.8611	0.7731	0.003076	1.039	0.9286
	17:45687763	T	G	0.001096	0.0004036	0.4364	0.2893		0.001056	0.0008698	0.9398	0.9101	0.944	0.9166		0.001823	0.0007082	0.5448	0.6087	0.3946	0.4382	0	NA	NA	0.001445	0.9825	0.9883		0.001189	0.000704	0.6291	0.2546	0.6677	0.3276		0.00136	0.0003526	0.2811	0.1002	0.3361	0.1389	0.0007782	0.5257	0.3926	0.6114	0.5138	0	NA	NA
	17:45687767	G	A	0.4894	0.4756	0.9412	0.206		0.4945	0.4863	0.9694	0.3531	0.9714	0.3876		0.4945	0.4802	0.907	0.1795	0.9187	0.2663	0.4879	0.9294	0.4303	0.4754	0.8955	0.2259		0.4947	0.4822	0.9518	0.05253	0.9532	0.06305		0.495	0.4771	0.9322	0.0828	0.9399	0.152	0.4809	0.9407	0.2211	0.9531	0.3745	0.4689	0.9005	0.02992
	17:45687898	T	C	0.006574	0.006053	0.8633	0.6203		0.007216	0.006741	0.9379	0.7496	0.9392	0.7557		0.00486	0.008499	1.733	0.235	1.66	0.2936	0.009063	1.858	0.2608	0.007225	1.524	0.4663		0.006737	0.006656	0.9879	0.9381	0.9747	0.8716		0.00612	0.006347	1.035	0.894	1.003	0.9913	0.006615	1.061	0.8506	0.9036	0.7624	0.005126	0.8433	0.5999
	17:45690351	A	T	0.489	0.475	0.94	0.1969		0.4938	0.4863	0.972	0.3959	0.9739	0.4312		0.4945	0.4802	0.907	0.1795	0.9187	0.2663	0.4879	0.9294	0.4303	0.4754	0.8955	0.2259		0.4943	0.482	0.9529	0.05818	0.9546	0.07161		0.4948	0.4766	0.9308	0.07685	0.9395	0.1491	0.4802	0.9384	0.2037	0.9522	0.366	0.4686	0.9	0.02921
	17:45691151	T	A	0.02484	0.0232	0.9124	0.5603		0.01918	0.02381	1.235	0.07515	1.246	0.06497		0.02916	0.01416	0.4694	0.005583	0.4675	0.008354	0.01511	0.5015	0.0527	0.01445	0.4809	0.03929		0.02229	0.02266	1.006	0.9464	1.003	0.9698		0.02629	0.02204	0.8254	0.1477	0.8111	0.1391	0.01984	0.7292	0.06714	0.6999	0.05529	0.02153	0.8091	0.1884
	17:45691348	A	T	0.08875	0.09403	1.045	0.5938		0.08888	0.09654	1.1	0.1005	1.102	0.09563		0.09478	0.102	1.088	0.4998	1.075	0.5794	0.09215	0.9609	0.8077	0.1084	1.182	0.2737		0.08986	0.09613	1.079	0.08467	1.082	0.07599		0.09112	0.09362	1.022	0.752	1.022	0.7744	0.09572	1.03	0.7289	1.023	0.8015	0.09364	1.019	0.8229
	17:45692192	C	T	0.002557	0.002623	1.052	0.9154		0.00176	0.001413	0.815	0.6277	0.8399	0.6803		0.001215	0.0007082	0.5488	0.6256	0.3117	0.3627	0	NA	NA	0.001445	1.12	0.9267		0.001882	0.001728	0.9375	0.83	0.8468	0.5863		0.00204	0.002292	1.195	0.6836	0.8655	0.7535	0.001946	0.9603	0.9425	0.7474	0.6264	0.001709	0.8854	0.8284
	17:45692782	A	G	0.005478	0.003834	0.8118	0.5567		0.0044	0.004457	1.012	0.961	1.019	0.9402		0.003645	0.003541	1.038	0.9519	0.8398	0.7792	0.001511	0.4467	0.4589	0.00578	1.717	0.409		0.004557	0.004224	0.9437	0.7633	0.9402	0.7508		0.00476	0.003526	0.7445	0.3532	0.7248	0.3353	0.003113	0.7473	0.4918	0.9019	0.8142	0.003759	0.773	0.4962
	17:45692856	C	A	0.00767	0.01977	2.587	8.69e-05		0.01056	0.01359	1.303	0.09423	1.327	0.07365		0.01094	0.01416	1.397	0.3058	1.301	0.4387	0.0136	1.396	0.4161	0.01445	1.417	0.3781		0.009808	0.01555	1.594	9.8e-05	1.596	0.0001148		0.00884	0.01886	2.102	7.7e-05	2.137	0.0001305	0.02257	2.549	7.08e-06	2.646	1.31e-05	0.01948	2.178	0.0002004
	17:45693247	A	G	0.001096	0.0008071	0.6764	0.6102		0.001408	0.001087	0.7385	0.5241	0.7309	0.5115		0.001823	0.001416	0.715	0.7144	0.8154	0.8348	0.001511	0.8204	0.8645	0.001445	0.7171	0.7742		0.001387	0.001024	0.7287	0.3882	0.6976	0.3345		0.00136	0.0008815	0.6358	0.4558	0.5817	0.4178	0.0007782	0.5392	0.4506	0.3916	0.3019	0.0006835	0.5039	0.4024
	17:45693497	G	A	0.4324	0.4401	1.044	0.3719		0.4263	0.4298	1.012	0.7164	1.01	0.7758		0.4228	0.4433	1.084	0.2735	1.083	0.3019	0.4502	1.122	0.2196	0.435	1.039	0.6767		0.4275	0.4345	1.028	0.2782	1.029	0.2668		0.4291	0.4416	1.053	0.2082	1.059	0.1888	0.4389	1.051	0.328	1.039	0.4892	0.4518	1.101	0.04958
	17:45693615	T	C	0.0179	0.01614	0.8516	0.3837		0.01496	0.01522	1.042	0.7643	1.035	0.8059		0.02369	0.01558	0.7065	0.1995	0.6912	0.1952	0.01813	0.8142	0.5386	0.01301	0.6037	0.1718		0.01724	0.01549	0.9102	0.3482	0.9294	0.4718		0.02017	0.01622	0.8002	0.1408	0.8456	0.3035	0.01595	0.7714	0.1743	0.7891	0.2577	0.01743	0.8543	0.3777
	17:45693906	T	C	0.002557	0.002825	1.016	0.9736		0.001936	0.001848	0.9581	0.9091	1.017	0.9639		0.00243	0.0007082	0.3181	0.3079	0.4031	0.4568	0	NA	NA	0	NA	NA		0.00218	0.002048	0.9375	0.813	0.8987	0.6994		0.002493	0.002468	0.9856	0.9714	0.8064	0.6188	0.002724	1.023	0.9624	0.6938	0.4876	0.001709	0.7188	0.5419
	17:45694112	C	T	0.2038	0.1967	0.9458	0.3568		0.205	0.2091	1.019	0.6462	1.028	0.5162		0.2005	0.1898	0.9235	0.383	0.8816	0.1892	0.1888	0.9073	0.4091	0.1936	0.9657	0.7579		0.2039	0.2035	0.9928	0.8212	0.9869	0.683		0.2024	0.1962	0.9578	0.3977	0.9322	0.2003	0.1988	0.9685	0.6093	0.9286	0.2765	0.1846	0.8935	0.06719
	17:45694248	T	C	0.06647	0.06961	1.026	0.7844		0.06389	0.06925	1.095	0.1838	1.095	0.1841		0.05772	0.0687	1.196	0.2367	1.125	0.4576	0.04985	0.8495	0.4351	0.08526	1.54	0.01427		0.0636	0.06912	1.094	0.08019	1.087	0.1093		0.06324	0.06682	1.05	0.5455	0.9867	0.8775	0.06732	1.045	0.6573	1.01	0.929	0.06767	1.06	0.5465
	17:45694998	G	A	0.003287	0.002421	0.7867	0.5829		0.002464	0.002501	0.9918	0.9808	1.034	0.9222		0.003645	0.006374	1.822	0.2588	1.358	0.5801	0.004532	1.268	0.7414	0.00578	1.732	0.3995		0.002873	0.00288	0.9944	0.9811	1.061	0.8061		0.0034	0.002821	0.8229	0.5899	0.9054	0.799	0.003113	0.9367	0.8821	1.254	0.635	0.002051	0.6171	0.3201
	17:45695110	G	A	0.0179	0.01735	0.9606	0.8235		0.01532	0.01924	1.259	0.08254	1.232	0.1168		0.0164	0.01416	0.8681	0.6322	0.78	0.4252	0.01511	0.92	0.8212	0.01156	0.7054	0.3855		0.01625	0.01818	1.116	0.2661	1.107	0.309		0.01745	0.0171	0.9702	0.8439	0.9372	0.6931	0.01946	1.114	0.5562	1.048	0.8132	0.01709	0.9785	0.905
	17:45695611	C	A	0.0084	0.0109	1.44	0.1534		0.009152	0.008589	0.9374	0.7182	0.9441	0.7487		0.009721	0.008499	0.8671	0.7134	0.6919	0.3604	0.003021	0.2944	0.1055	0.01301	1.314	0.5209		0.009015	0.009281	1.038	0.7833	1.031	0.8239		0.00884	0.009873	1.121	0.5907	1.098	0.6777	0.008949	1.044	0.8725	1.002	0.9949	0.008544	0.9545	0.8585
	17:45695832	C	T	0.4898	0.4752	0.9383	0.1837		0.4944	0.4863	0.97	0.3639	0.972	0.3982		0.4945	0.4802	0.907	0.1795	0.9187	0.2663	0.4879	0.9294	0.4303	0.4754	0.8955	0.2259		0.4947	0.4821	0.9513	0.04999	0.9526	0.0601		0.4952	0.4767	0.9299	0.07272	0.9374	0.1356	0.4805	0.9384	0.2032	0.9504	0.347	0.4682	0.8971	0.02458
	17:45695914	C	T	0.4343	0.4447	1.057	0.2528		0.4314	0.4354	1.014	0.6784	1.011	0.7525		0.4235	0.4469	1.097	0.2088	1.095	0.2409	0.4532	1.133	0.1825	0.4393	1.055	0.5606		0.4309	0.4397	1.035	0.1785	1.036	0.1806		0.4304	0.4462	1.067	0.1151	1.071	0.1161	0.4436	1.065	0.2131	1.054	0.3346	0.4556	1.112	0.02993
	17:45697434	T	G	0.02118	0.02462	1.168	0.3376		0.02517	0.02598	1.042	0.7032	1.043	0.6922		0.02855	0.02762	0.9516	0.8278	1.029	0.9062	0.03323	1.132	0.6543	0.02023	0.6983	0.2525		0.02467	0.02579	1.051	0.546	1.06	0.4801		0.02403	0.02592	1.081	0.5541	1.167	0.2759	0.02724	1.116	0.4896	1.101	0.5778	0.02768	1.162	0.3217
	17:45697549	C	G	0.4898	0.4752	0.9383	0.1837		0.4944	0.4863	0.97	0.3639	0.972	0.3982		0.4939	0.4802	0.9051	0.1703	0.9164	0.2519	0.4879	0.9276	0.4178	0.4754	0.8937	0.217		0.4948	0.4821	0.9509	0.04828	0.9524	0.05856		0.4955	0.4767	0.9291	0.06952	0.937	0.1327	0.4805	0.9376	0.1975	0.95	0.3429	0.4682	0.8965	0.02355
	17:45698175	G	A	0.4894	0.4748	0.9379	0.1808		0.4938	0.4863	0.972	0.3959	0.9739	0.4312		0.4939	0.4802	0.9051	0.1703	0.9164	0.2519	0.4879	0.9276	0.4178	0.4754	0.8937	0.217		0.4945	0.482	0.9519	0.05293	0.9535	0.065		0.4952	0.4764	0.9285	0.06699	0.9369	0.132	0.4802	0.9369	0.1922	0.9499	0.3423	0.4682	0.8973	0.02486
	17:45698483	A	G	0.1622	0.1622	0.9995	0.994		0.1651	0.1679	1.018	0.6987	1.017	0.7056		0.1683	0.1848	1.109	0.2881	1.152	0.1678	0.1979	1.212	0.1114	0.1734	1.022	0.8576		0.165	0.1676	1.017	0.6245	1.023	0.5224		0.165	0.1666	1.009	0.8618	1.041	0.4864	0.1689	1.031	0.6519	1.035	0.6372	0.1709	1.04	0.5425
	17:45699143	C	G	0.004383	0.003632	0.8116	0.5782		0.002816	0.003696	1.307	0.3786	1.341	0.3364		0.00486	0.003541	0.7138	0.5573	0.7121	0.5725	0.003021	0.579	0.4925	0.004335	0.9159	0.8978		0.003566	0.003648	1.013	0.9517	0.9892	0.9602		0.004533	0.003526	0.7899	0.459	0.6981	0.2945	0.004669	1.018	0.9619	0.8459	0.68	0.002734	0.6186	0.2539
	17:45700138	C	T	0.02118	0.02462	1.168	0.3376		0.02517	0.02598	1.042	0.7032	1.043	0.6922		0.02855	0.02762	0.9516	0.8278	1.029	0.9062	0.03323	1.132	0.6543	0.02023	0.6983	0.2525		0.02467	0.02579	1.051	0.546	1.06	0.4801		0.02403	0.02592	1.081	0.5541	1.167	0.2759	0.02724	1.116	0.4896	1.101	0.5778	0.02768	1.162	0.3217
	17:45700229	T	C	0.0179	0.01735	0.9606	0.8235		0.01532	0.01935	1.267	0.07417	1.24	0.1046		0.0158	0.01416	0.9056	0.7391	0.8233	0.5356	0.01511	0.9561	0.9034	0.01156	0.7401	0.4552		0.01615	0.01824	1.127	0.2262	1.117	0.2701		0.01723	0.0171	0.9825	0.909	0.9446	0.7295	0.01946	1.128	0.5099	1.056	0.7852	0.01709	0.9904	0.9581
	17:45700408	G	C	0.01169	0.01372	1.138	0.5437		0.01302	0.01152	0.8832	0.4133	0.903	0.5027		0.01397	0.009207	0.6474	0.2192	0.6604	0.262	0.01208	0.8438	0.6858	0.007225	0.4941	0.1595		0.01288	0.01203	0.9327	0.5427	0.9385	0.5837		0.01269	0.0134	1.049	0.7864	1.119	0.5508	0.01167	0.929	0.7459	1.063	0.8012	0.0123	0.9628	0.8599
	17:45700607	T	C	0.0007305	0.001412	1.988	0.3961		0.000704	0.001631	2.338	0.132	2.219	0.1578		0.001215	0.0007082	0.5311	0.6064	0.5478	0.6434	0	NA	NA	0.001445	1.026	0.9832		0.0007926	0.001472	1.883	0.1238	1.746	0.1806		0.0009066	0.001234	1.385	0.6076	1.072	0.9184	0.001556	1.654	0.4804	1.454	0.6332	0.001367	1.455	0.603
	17:45701260	C	T	0.001096	0.0008071	0.7403	0.6948		0.000352	0.0004349	1.284	0.7732	1.356	0.726		0.0006075	0.0007082	1.248	0.8757	0.4964	0.6221	0	NA	NA	0.001445	2.528	0.5138		0.0005944	0.000576	0.9589	0.9365	0.979	0.9684		0.0009066	0.0007052	0.7855	0.7333	0.6917	0.6219	0.0003891	0.432	0.4536	0.3744	0.4265	0.001025	1.139	0.8651
	17:45701731	T	C	0.4894	0.4748	0.9379	0.1808		0.4938	0.4863	0.972	0.3959	0.9739	0.4312		0.4939	0.4795	0.903	0.1603	0.9145	0.2403	0.4879	0.9276	0.4178	0.474	0.8889	0.1957		0.4945	0.4819	0.9516	0.05175	0.9532	0.06308		0.4952	0.4764	0.9285	0.06699	0.9369	0.132	0.4802	0.9369	0.1922	0.9499	0.3423	0.4682	0.8973	0.02486
	17:45702026	A	G	0.01205	0.01029	0.8297	0.4048		0.01038	0.01055	1	0.9998	1.012	0.9443		0.0158	0.01275	0.7774	0.4205	0.7725	0.4262	0.01057	0.6163	0.2636	0.01445	0.9135	0.8115		0.01179	0.01069	0.8965	0.3666	0.8983	0.383		0.0136	0.0104	0.7592	0.1388	0.7355	0.1262	0.008171	0.5814	0.03464	0.567	0.04379	0.01094	0.8178	0.3656
	17:45702099	T	C	0.4459	0.4584	1.064	0.2003		0.4444	0.4469	1.008	0.8151	1.006	0.8674		0.4368	0.4561	1.078	0.3042	1.078	0.3292	0.4653	1.126	0.2041	0.4465	1.028	0.7635		0.4437	0.4517	1.032	0.2218	1.032	0.2206		0.4429	0.4596	1.07	0.0973	1.078	0.08527	0.4553	1.062	0.2343	1.058	0.3033	0.4679	1.11	0.03204
	17:45702280	T	C	0.4894	0.4748	0.9379	0.1808		0.4938	0.4863	0.972	0.3959	0.9739	0.4312		0.4939	0.4802	0.9051	0.1703	0.9164	0.2519	0.4879	0.9276	0.4178	0.4754	0.8937	0.217		0.4945	0.482	0.9519	0.05293	0.9535	0.065		0.4952	0.4764	0.9285	0.06699	0.9369	0.132	0.4802	0.9369	0.1922	0.9499	0.3423	0.4682	0.8973	0.02486
	17:45702646	A	G	0.0179	0.01614	0.8516	0.3837		0.01496	0.01522	1.042	0.7643	1.035	0.8059		0.02369	0.01558	0.7065	0.1995	0.6912	0.1952	0.01813	0.8142	0.5386	0.01301	0.6037	0.1718		0.01724	0.01549	0.9102	0.3482	0.9294	0.4718		0.02017	0.01622	0.8002	0.1408	0.8456	0.3035	0.01595	0.7714	0.1743	0.7891	0.2577	0.01743	0.8543	0.3777
	17:45702884	A	G	0.06428	0.06638	1.011	0.9087		0.06125	0.06664	1.099	0.1737	1.1	0.1712		0.0565	0.06374	1.129	0.4358	1.069	0.6849	0.04683	0.8106	0.3293	0.07803	1.437	0.04796		0.06132	0.06612	1.085	0.1205	1.076	0.1682		0.06142	0.06365	1.029	0.7262	0.964	0.6784	0.0642	1.024	0.8133	0.9853	0.8929	0.06391	1.029	0.7751
	17:45703264	T	C	0.4343	0.4447	1.057	0.2528		0.4315	0.4356	1.014	0.6755	1.011	0.7497		0.4235	0.4469	1.099	0.1981	1.098	0.2236	0.4532	1.135	0.1755	0.4393	1.058	0.5416		0.431	0.4398	1.036	0.174	1.036	0.1776		0.4304	0.4462	1.067	0.1103	1.072	0.1134	0.4436	1.066	0.2069	1.055	0.3302	0.4556	1.113	0.02864
	17:45703427	T	C	0.006209	0.006053	0.9811	0.9505		0.0044	0.003805	0.8593	0.565	0.8604	0.5692		0.003038	0.003541	1.116	0.8626	0.9734	0.9677	0.001511	0.4647	0.4858	0.004335	1.463	0.6057		0.004656	0.00448	0.9689	0.8677	0.9507	0.7922		0.004986	0.005465	1.104	0.7236	0.9393	0.8314	0.004669	0.9699	0.9328	0.7556	0.4715	0.006152	1.3	0.4136
	17:45703433	C	T	0.4715	0.4586	0.9475	0.2624		0.4789	0.4711	0.9694	0.3553	0.9718	0.3959		0.4824	0.4646	0.9282	0.3078	0.9412	0.4292	0.4698	0.9426	0.5262	0.4624	0.925	0.3953		0.4772	0.4665	0.9574	0.08825	0.9577	0.09494		0.4751	0.4602	0.9429	0.148	0.9475	0.215	0.4642	0.9542	0.3492	0.9654	0.5164	0.4508	0.9066	0.04382
	17:45704561	G	C	0.02264	0.01675	0.7319	0.06368		0.02235	0.0212	0.9422	0.6089	0.9366	0.5744		0.01701	0.01771	1.004	0.989	1.039	0.8981	0.0136	0.7792	0.5224	0.02023	1.157	0.6634		0.0216	0.01946	0.8959	0.2229	0.8997	0.2463		0.02063	0.0164	0.7884	0.1104	0.771	0.09859	0.0144	0.6958	0.06641	0.678	0.06673	0.01811	0.8738	0.4396
	17:45704600	A	C	0.006209	0.008071	1.297	0.3681		0.00792	0.006088	0.7564	0.1587	0.7481	0.1443		0.003645	0.00779	2.216	0.1219	2.183	0.1469	0.01057	3.034	0.05019	0.00578	1.884	0.3364		0.006737	0.006848	0.9996	0.998	0.971	0.85		0.005213	0.008286	1.583	0.07038	1.508	0.1282	0.006226	1.187	0.5926	0.9685	0.9274	0.006835	1.332	0.3537
	17:45704631	G	A	0.06282	0.06558	1.024	0.8081		0.04877	0.05534	1.148	0.07271	1.149	0.07132		0.04313	0.05453	1.271	0.1653	1.21	0.2945	0.04532	1.028	0.9034	0.06358	1.544	0.03433		0.05172	0.05837	1.138	0.02235	1.118	0.051		0.05553	0.06276	1.129	0.1549	1.023	0.8064	0.06342	1.126	0.2513	1.047	0.6841	0.06288	1.128	0.2348
	17:45705019	A	G	0.06428	0.06638	1.011	0.9087		0.06125	0.06675	1.101	0.1659	1.102	0.1639		0.0565	0.06374	1.129	0.4358	1.069	0.6849	0.04683	0.8106	0.3293	0.07803	1.437	0.04796		0.06132	0.06618	1.086	0.1158	1.077	0.1623		0.06142	0.06365	1.029	0.7262	0.964	0.6784	0.0642	1.024	0.8133	0.9853	0.8929	0.06391	1.029	0.7751
	17:45705032	A	G	0.002191	0.002018	0.8917	0.8254		0.001584	0.001957	1.217	0.6321	1.255	0.5796		0.0006075	0.002125	3.522	0.2773	2.296	0.4748	0.001511	2.482	0.5228	0.00289	4.776	0.2035		0.001585	0.001984	1.241	0.4844	1.164	0.6271		0.001587	0.001939	1.236	0.6627	0.9218	0.8727	0.002724	1.672	0.3392	1.431	0.5234	0.002051	1.329	0.6112
	17:45705442	T	G	0.0179	0.01634	0.862	0.4195		0.01496	0.01522	1.042	0.7643	1.035	0.8059		0.02369	0.01558	0.7065	0.1995	0.6912	0.1952	0.01813	0.8142	0.5386	0.01301	0.6037	0.1718		0.01724	0.01555	0.9139	0.369	0.9322	0.4901		0.02017	0.0164	0.8089	0.16	0.8524	0.3257	0.01595	0.7714	0.1743	0.7891	0.2577	0.01743	0.8543	0.3777
	17:45705575	A	G	0.0179	0.01614	0.8516	0.3837		0.01496	0.01522	1.042	0.7643	1.035	0.8059		0.02369	0.01558	0.7065	0.1995	0.6912	0.1952	0.01813	0.8142	0.5386	0.01301	0.6037	0.1718		0.01724	0.01549	0.9102	0.3482	0.9294	0.4718		0.02017	0.01622	0.8002	0.1408	0.8456	0.3035	0.01595	0.7714	0.1743	0.7891	0.2577	0.01743	0.8543	0.3777
	17:45705896	G	C	0.006209	0.005851	0.9516	0.8722		0.0044	0.003805	0.8593	0.565	0.8604	0.5692		0.003038	0.003541	1.116	0.8626	0.9734	0.9677	0.001511	0.4647	0.4858	0.004335	1.463	0.6057		0.004656	0.004416	0.9554	0.8105	0.9402	0.7488		0.004986	0.005289	1.069	0.8142	0.9177	0.7716	0.00428	0.8938	0.7632	0.7098	0.3906	0.00581	1.231	0.5244
	17:45706568	T	C	0.005478	0.006053	1.069	0.8348		0.003344	0.002935	0.8756	0.6587	0.8433	0.5723		0.003038	0.004958	1.751	0.3439	2.065	0.2357	0.007553	2.842	0.1049	0.00289	0.8743	0.8736		0.003864	0.004096	1.048	0.8193	1.016	0.9376		0.004533	0.006171	1.355	0.2817	1.259	0.4435	0.005447	1.17	0.6544	1.008	0.9841	0.005468	1.228	0.5439
	17:45706617	A	G	0.03104	0.03128	1.018	0.8978		0.02869	0.02783	0.9676	0.745	0.9701	0.765		0.02855	0.0262	0.9222	0.7184	0.9378	0.7846	0.02719	0.9355	0.8133	0.02457	0.8621	0.6057		0.02932	0.02899	0.9861	0.8535	0.9824	0.8179		0.03015	0.03121	1.028	0.8147	1.022	0.8592	0.02918	0.967	0.8197	1.012	0.9426	0.03554	1.182	0.211
	17:45707211	T	C	0.4898	0.4752	0.9383	0.1837		0.4942	0.4863	0.9707	0.3751	0.9727	0.41		0.4951	0.4802	0.9074	0.1816	0.9188	0.2669	0.4879	0.9298	0.4331	0.4754	0.8959	0.2276		0.4946	0.4821	0.9518	0.05252	0.9532	0.06316		0.495	0.4767	0.9299	0.07286	0.9375	0.1359	0.4805	0.9384	0.2036	0.9504	0.3473	0.4682	0.8971	0.02458
	17:45707731	A	G	0.006939	0.007062	1.011	0.9703		0.005632	0.007719	1.353	0.1552	1.354	0.1551		0.007898	0.004958	0.6118	0.301	0.6541	0.3907	0.004532	0.5691	0.3847	0.00578	0.7319	0.5894		0.00634	0.007232	1.127	0.4469	1.112	0.5032		0.007253	0.0067	0.9332	0.7754	0.8763	0.6091	0.003502	0.4723	0.04827	0.4055	0.0257	0.005126	0.7221	0.3025
	17:45707871	T	C	0.4324	0.4403	1.045	0.3626		0.4264	0.4298	1.012	0.7324	1.009	0.7921		0.4228	0.4433	1.086	0.2604	1.087	0.2815	0.4502	1.124	0.2116	0.435	1.042	0.656		0.4276	0.4346	1.028	0.2766	1.029	0.2693		0.4291	0.4418	1.055	0.195	1.06	0.1822	0.4389	1.052	0.3196	1.039	0.4836	0.4522	1.103	0.04477
	17:45708195	T	C	0.001826	0.002623	1.386	0.5377		0.001936	0.002174	1.139	0.7296	1.138	0.7326		0.00243	0.002125	0.8619	0.8465	1.169	0.8471	0.003021	1.213	0.8243	0.001445	0.6094	0.6599		0.001981	0.002304	1.158	0.601	1.231	0.4615		0.00204	0.002645	1.323	0.5109	1.615	0.2822	0.001946	0.9139	0.8726	1.254	0.699	0.001709	0.8857	0.8294
	17:45709375	C	G	0.4441	0.454	1.052	0.2946		0.4395	0.4413	1.005	0.8723	1.004	0.9085		0.438	0.4525	1.06	0.428	1.06	0.4512	0.4622	1.11	0.2668	0.4422	1.007	0.9401		0.4407	0.4466	1.024	0.3582	1.025	0.3394		0.4422	0.4552	1.055	0.1889	1.065	0.148	0.4506	1.046	0.3757	1.041	0.4604	0.4645	1.098	0.05389
	17:45709389	A	G	0.002557	0.003027	1.171	0.7322		0.001584	0.001957	1.217	0.6319	1.234	0.6076		0.003645	0.001416	0.4394	0.323	0.3713	0.2535	0.001511	0.4566	0.4749	0.001445	0.4828	0.5075		0.00218	0.00224	1.04	0.8857	1.02	0.9427		0.002947	0.002821	1.049	0.9013	0.9753	0.951	0.003502	1.268	0.5914	1.2	0.7051	0.002392	0.9175	0.8569
	17:45709463	T	C	0.06428	0.06638	1.011	0.9087		0.06125	0.06664	1.099	0.1738	1.1	0.1707		0.05589	0.06374	1.144	0.3895	1.086	0.6132	0.04683	0.8205	0.3584	0.07803	1.458	0.04011		0.06122	0.06612	1.087	0.1134	1.078	0.161		0.0612	0.06365	1.033	0.6928	0.9662	0.6979	0.0642	1.028	0.7841	0.9874	0.9083	0.06391	1.032	0.7472
	17:45709768	A	G	0.03178	0.04056	1.234	0.1084		0.03681	0.03599	0.964	0.6872	0.9761	0.7906		0.02855	0.02904	0.9568	0.841	0.9698	0.8944	0.03474	1.116	0.679	0.02312	0.7827	0.4054		0.03429	0.03693	1.074	0.3101	1.041	0.5706		0.03105	0.0402	1.298	0.01955	1.201	0.1234	0.04125	1.326	0.03467	1.239	0.1399	0.03486	1.143	0.3246
	17:45709839	A	G	0.006209	0.005448	0.8838	0.693		0.004048	0.003805	0.932	0.7944	0.937	0.8099		0.003038	0.004249	1.378	0.5991	1.241	0.7346	0.003021	0.9678	0.969	0.004335	1.463	0.6057		0.004458	0.004352	0.9851	0.9379	0.9776	0.908		0.004986	0.005113	1.036	0.901	0.9167	0.7713	0.003891	0.8109	0.586	0.6438	0.2856	0.005468	1.16	0.6537
	17:45710040	G	T	0.01205	0.01352	1.164	0.4751		0.01496	0.01337	0.8873	0.3996	0.8871	0.4001		0.01397	0.017	1.204	0.5246	1.248	0.4715	0.01813	1.274	0.4944	0.01445	1.007	0.9862		0.01397	0.01389	0.9873	0.9061	0.9926	0.9464		0.01269	0.01446	1.138	0.4581	1.211	0.3032	0.01556	1.231	0.3137	1.197	0.4244	0.01367	1.107	0.6216
	17:45710954	A	G	0.0179	0.01533	0.8068	0.249		0.01443	0.01479	1.049	0.7349	1.041	0.7747		0.02248	0.01416	0.6533	0.1281	0.6471	0.1392	0.01813	0.8296	0.5762	0.01012	0.4793	0.07267		0.01674	0.01485	0.8931	0.2663	0.9116	0.37		0.01972	0.01551	0.7653	0.08065	0.8151	0.2152	0.01479	0.7156	0.08802	0.7405	0.1609	0.0164	0.7996	0.219
	17:45711022	C	T	0.09423	0.1045	1.147	0.09117		0.09222	0.09024	0.9741	0.6502	0.9705	0.6067		0.08627	0.09065	1.074	0.5829	1.042	0.762	0.08308	0.9612	0.8131	0.09682	1.153	0.3646		0.09174	0.09505	1.038	0.3934	1.029	0.5278		0.09112	0.1024	1.14	0.05661	1.1	0.1955	0.09689	1.077	0.3894	1.007	0.9405	0.1063	1.192	0.02843
	17:45711753	A	G	0.01169	0.01372	1.138	0.5437		0.01302	0.01142	0.8752	0.3811	0.896	0.4716		0.01458	0.009207	0.6229	0.1775	0.6295	0.2064	0.01208	0.8138	0.6214	0.007225	0.4757	0.1364		0.01298	0.01197	0.9208	0.4705	0.9282	0.5192		0.01292	0.0134	1.032	0.8578	1.108	0.5849	0.01167	0.914	0.6915	1.053	0.8304	0.0123	0.9477	0.8019
	17:45711809	A	G	0.006209	0.00565	0.919	0.7857		0.004048	0.004023	0.9881	0.9643	0.9945	0.9836		0.003038	0.004249	1.378	0.5991	1.241	0.7346	0.003021	0.9678	0.969	0.004335	1.463	0.6057		0.004458	0.004544	1.03	0.8759	1.026	0.8963		0.004986	0.005289	1.074	0.8011	0.9553	0.8777	0.003891	0.8109	0.586	0.6438	0.2856	0.00581	1.231	0.5244
	17:45712218	T	C	0.4693	0.456	0.9461	0.2492		0.4764	0.4686	0.9693	0.3539	0.9717	0.3951		0.4793	0.4603	0.922	0.2671	0.9368	0.3946	0.4653	0.935	0.4719	0.4595	0.9235	0.3859		0.4747	0.4638	0.9564	0.08135	0.9566	0.08704		0.4726	0.4573	0.9407	0.1331	0.9448	0.1919	0.4615	0.9526	0.3327	0.9635	0.4925	0.4477	0.9034	0.03687
	17:45714465	C	T	0.006574	0.007264	1.122	0.6897		0.00704	0.007502	1.052	0.7954	1.054	0.7921		0.00486	0.004958	1.042	0.9382	0.9035	0.8584	0.004532	1.03	0.9656	0.004335	0.8629	0.8293		0.006539	0.007168	1.086	0.5923	1.067	0.6789		0.005893	0.006876	1.154	0.5708	1.071	0.7981	0.005837	0.9788	0.9481	0.9604	0.9124	0.007177	1.167	0.5965
	17:45714655	C	T	0.4894	0.4754	0.9403	0.1991		0.4947	0.4868	0.9708	0.3759	0.9728	0.4122		0.4945	0.4802	0.907	0.1795	0.9187	0.2663	0.4879	0.9294	0.4303	0.4754	0.8955	0.2259		0.4948	0.4825	0.9524	0.05557	0.9538	0.06697		0.495	0.4769	0.9313	0.07898	0.9394	0.1485	0.4805	0.9392	0.2092	0.9523	0.3666	0.4682	0.8979	0.02581
	17:45714671	T	C	0.4335	0.4443	1.058	0.2422		0.4303	0.4343	1.014	0.6844	1.01	0.765		0.4235	0.4469	1.097	0.2088	1.095	0.2409	0.4532	1.133	0.1825	0.4393	1.055	0.5606		0.4302	0.4389	1.035	0.1786	1.036	0.1807		0.43	0.4459	1.067	0.1136	1.072	0.1127	0.4432	1.065	0.2122	1.055	0.3312	0.4552	1.112	0.02939
	17:45714728	T	C	0.003287	0.001816	0.5459	0.2021		0.003872	0.00337	0.8679	0.6066	0.8716	0.6188		0.00243	0.002833	1.115	0.8791	1.045	0.9519	0.004532	1.684	0.4995	0.001445	0.6161	0.667		0.003467	0.002816	0.8016	0.325	0.7938	0.3102		0.002947	0.002116	0.6945	0.365	0.6921	0.3987	0.001946	0.6426	0.4029	0.5301	0.2584	0.002051	0.6631	0.4078
	17:45714790	G	C	0.01169	0.01372	1.138	0.5437		0.01302	0.01142	0.8752	0.3811	0.896	0.4716		0.01458	0.009207	0.6229	0.1775	0.6295	0.2064	0.01208	0.8138	0.6214	0.007225	0.4757	0.1364		0.01298	0.01197	0.9208	0.4705	0.9282	0.5192		0.01292	0.0134	1.032	0.8578	1.108	0.5849	0.01167	0.914	0.6915	1.053	0.8304	0.0123	0.9477	0.8019
	17:45714816	T	C	0.02118	0.02159	1.064	0.7057		0.02517	0.02533	1.01	0.9298	1.009	0.9312		0.02066	0.02408	1.193	0.4869	1.263	0.3791	0.0287	1.45	0.2205	0.02023	1.032	0.9249		0.02328	0.02407	1.035	0.6789	1.036	0.677		0.02085	0.02257	1.064	0.6553	1.12	0.4514	0.0214	1.018	0.9175	1.006	0.9751	0.02392	1.102	0.5467
	17:45715008	T	C	0.01169	0.01372	1.138	0.5437		0.01302	0.01142	0.8752	0.3811	0.896	0.4716		0.01458	0.009207	0.6229	0.1775	0.6295	0.2064	0.01208	0.8138	0.6214	0.007225	0.4757	0.1364		0.01298	0.01197	0.9208	0.4705	0.9282	0.5192		0.01292	0.0134	1.032	0.8578	1.108	0.5849	0.01167	0.914	0.6915	1.053	0.8304	0.0123	0.9477	0.8019
	17:45715780	C	G	0.01753	0.01614	0.8701	0.4532		0.01496	0.01522	1.042	0.7643	1.035	0.8059		0.02369	0.01558	0.7065	0.1995	0.6912	0.1952	0.01813	0.8142	0.5386	0.01301	0.6037	0.1718		0.01714	0.01549	0.9156	0.3801	0.9352	0.511		0.01995	0.01622	0.8098	0.1646	0.859	0.3525	0.01595	0.7801	0.1945	0.8012	0.2906	0.01743	0.8632	0.4109
	17:45716124	C	T	0.489	0.475	0.9399	0.196		0.4942	0.4868	0.9727	0.4086	0.9747	0.4458		0.4945	0.4802	0.907	0.1795	0.9187	0.2663	0.4879	0.9294	0.4303	0.4754	0.8955	0.2259		0.4945	0.4823	0.9533	0.06079	0.9549	0.07417		0.4948	0.4766	0.9306	0.07618	0.9392	0.1477	0.4802	0.9384	0.2037	0.9522	0.366	0.4682	0.8988	0.02722
	17:45716678	T	A	0.003652	0.002018	0.4815	0.09673		0.002992	0.002935	0.9693	0.9201	0.9462	0.8593		0.003645	0.004958	1.402	0.5489	1.253	0.7	0.004532	1.378	0.656	0.004335	1.148	0.847		0.003368	0.002816	0.8308	0.4188	0.8648	0.5315		0.003853	0.002292	0.5943	0.1604	0.6124	0.2158	0.001556	0.4166	0.1166	0.4076	0.1255	0.002051	0.5397	0.1963
	17:45716998	A	G	0.002557	0.002825	1.06	0.8997		0.003168	0.002609	0.8375	0.571	0.8434	0.5873		0.00243	0.002833	1.155	0.8402	1.012	0.987	0.001511	0.5761	0.6231	0.00289	1.233	0.8109		0.002873	0.002688	0.9308	0.7674	0.9116	0.7056		0.002493	0.002645	1.045	0.9126	0.9369	0.8772	0.001556	0.5875	0.3645	0.446	0.1975	0.002051	0.8072	0.675
	17:45717091	G	A	0.4711	0.4588	0.9496	0.2823		0.4792	0.4716	0.9702	0.3672	0.9726	0.4098		0.4818	0.4646	0.9301	0.322	0.9437	0.4496	0.4698	0.9445	0.5405	0.4624	0.927	0.4089		0.4772	0.4668	0.9588	0.1002	0.9592	0.1074		0.4746	0.4603	0.9451	0.1652	0.9499	0.2378	0.4642	0.9558	0.3666	0.9678	0.5464	0.4508	0.9081	0.04768
	17:45717157	T	A	0.01753	0.01614	0.8701	0.4532		0.01496	0.01522	1.042	0.7643	1.035	0.8059		0.02369	0.01558	0.7065	0.1995	0.6912	0.1952	0.01813	0.8142	0.5386	0.01301	0.6037	0.1718		0.01714	0.01549	0.9156	0.3801	0.9352	0.511		0.01995	0.01622	0.8098	0.1646	0.859	0.3525	0.01595	0.7801	0.1945	0.8012	0.2906	0.01743	0.8632	0.4109
	17:45717525	A	G	0.001461	0.001211	0.8608	0.8174		0.000528	0.0004349	0.8421	0.8223	0.8855	0.8739		0.0006075	0.0007082	1.248	0.8757	0.4964	0.6221	0	NA	NA	0.001445	2.528	0.5138		0.0007926	0.000704	0.8837	0.7905	0.895	0.8143		0.001133	0.001058	0.9724	0.9633	0.8613	0.8134	0.0007782	0.7388	0.7188	0.662	0.6523	0.001025	0.9087	0.8961
	17:45718794	C	T	0.007305	0.0113	1.569	0.08582		0.008448	0.009024	1.041	0.8273	1.058	0.7594		0.003038	0.009207	2.653	0.06873	2.666	0.08368	0.01208	3.333	0.04179	0.00578	1.859	0.3588		0.007232	0.009857	1.352	0.03587	1.304	0.06855		0.005666	0.01164	2.036	0.002757	1.816	0.01706	0.01323	2.36	0.001287	1.965	0.01819	0.01025	1.895	0.01974
	17:45719022	A	G	0.0179	0.01614	0.8516	0.3837		0.01514	0.01522	1.03	0.831	1.022	0.8761		0.02369	0.01558	0.7065	0.1995	0.6912	0.1952	0.01813	0.8142	0.5386	0.01301	0.6037	0.1718		0.01734	0.01549	0.9047	0.3171	0.9234	0.4329		0.02017	0.01622	0.8002	0.1408	0.8456	0.3035	0.01595	0.7714	0.1743	0.7891	0.2577	0.01743	0.8543	0.3777
	17:45719512	T	G	0.0084	0.008475	0.9943	0.9826		0.007392	0.008915	1.195	0.3525	1.207	0.3283		0.01033	0.01416	1.433	0.2846	1.224	0.5626	0.009063	0.8559	0.747	0.01734	1.823	0.1193		0.008124	0.009281	1.139	0.3512	1.195	0.2084		0.009066	0.008639	0.9411	0.7787	1.025	0.9141	0.007782	0.841	0.5322	0.9725	0.9261	0.006494	0.7278	0.2599
	17:45719816	A	G	0.489	0.475	0.9399	0.196		0.494	0.4868	0.9734	0.4207	0.9754	0.4584		0.4951	0.4802	0.9074	0.1816	0.9188	0.2669	0.4879	0.9298	0.4331	0.4754	0.8959	0.2276		0.4943	0.4823	0.9538	0.06376	0.9555	0.07781		0.4946	0.4766	0.9307	0.07632	0.9393	0.1481	0.4802	0.9385	0.2041	0.9523	0.3664	0.4682	0.8988	0.02722
	17:45720578	A	G	0.06428	0.06638	1.011	0.9087		0.06107	0.06664	1.102	0.1622	1.102	0.1625		0.05589	0.06374	1.144	0.3895	1.086	0.6132	0.04683	0.8205	0.3584	0.07803	1.458	0.04011		0.06113	0.06612	1.088	0.1072	1.079	0.1527		0.0612	0.06365	1.033	0.6928	0.9662	0.6979	0.0642	1.028	0.7841	0.9874	0.9083	0.06391	1.032	0.7472
	17:45720651	G	A	0.01169	0.01372	1.138	0.5437		0.01302	0.01142	0.8752	0.3811	0.896	0.4716		0.01458	0.009207	0.6229	0.1775	0.6295	0.2064	0.01208	0.8138	0.6214	0.007225	0.4757	0.1364		0.01298	0.01197	0.9208	0.4705	0.9282	0.5192		0.01292	0.0134	1.032	0.8578	1.108	0.5849	0.01167	0.914	0.6915	1.053	0.8304	0.0123	0.9477	0.8019
	17:45720849	C	T	0.489	0.475	0.9399	0.196		0.494	0.4868	0.9734	0.4207	0.9754	0.4584		0.4951	0.4795	0.9047	0.1689	0.9168	0.2547	0.4879	0.9298	0.4331	0.474	0.8906	0.204		0.4943	0.4823	0.9536	0.06235	0.9551	0.07552		0.4946	0.4766	0.9307	0.07632	0.9393	0.1481	0.4802	0.9385	0.2041	0.9523	0.3664	0.4682	0.8988	0.02722
	17:45721010	C	T	0.06428	0.06638	1.011	0.9087		0.06107	0.06664	1.102	0.1622	1.102	0.1625		0.05589	0.06374	1.144	0.3895	1.086	0.6132	0.04683	0.8205	0.3584	0.07803	1.458	0.04011		0.06113	0.06612	1.088	0.1072	1.079	0.1527		0.0612	0.06365	1.033	0.6928	0.9662	0.6979	0.0642	1.028	0.7841	0.9874	0.9083	0.06391	1.032	0.7472
	17:45721653	T	C	0.4708	0.4588	0.951	0.2965		0.4789	0.4715	0.9711	0.3822	0.9736	0.4272		0.4812	0.4646	0.9305	0.325	0.9438	0.4504	0.4698	0.9449	0.5435	0.4624	0.9274	0.4113		0.4768	0.4668	0.9599	0.1091	0.9604	0.1185		0.4742	0.4603	0.946	0.1726	0.9515	0.253	0.4642	0.9567	0.3771	0.9699	0.5735	0.4508	0.909	0.04992
	17:45721777	A	T	0.0003652	0.0004036	1.289	0.8368		0.000352	0.0002174	0.6441	0.6603	0.6667	0.6862		0.0006075	0.0007082	1.223	0.8872	1.816	0.6744	0.001511	2.702	0.4841	0	NA	NA		0.0003963	0.00032	0.8519	0.8113	0.7638	0.6973		0.0004533	0.0005289	1.328	0.7566	1.373	0.7552	0.0003891	0.8521	0.8963	0.6549	0.752	0.0006835	1.513	0.6799
	17:45721795	A	G	0.4708	0.4588	0.951	0.2965		0.4789	0.4715	0.9711	0.3822	0.9736	0.4272		0.4812	0.4639	0.928	0.3075	0.9404	0.4228	0.4683	0.9393	0.5028	0.4624	0.9274	0.4113		0.4768	0.4667	0.9596	0.1069	0.96	0.1153		0.4742	0.4602	0.9453	0.167	0.9502	0.2407	0.4642	0.9567	0.3771	0.9699	0.5735	0.4508	0.909	0.04992
	17:45721831	G	C	0.03616	0.04298	1.205	0.137		0.03977	0.03947	0.9846	0.8572	0.9707	0.7313		0.03888	0.03824	0.9876	0.9479	0.972	0.8877	0.0423	1.118	0.6392	0.03468	0.8962	0.6571		0.03864	0.04045	1.042	0.5363	1.034	0.6181		0.03717	0.04284	1.166	0.1438	1.162	0.1818	0.04319	1.173	0.2106	1.089	0.5447	0.04375	1.204	0.1308
	17:45721938	G	C	0.006209	0.009282	1.415	0.2173		0.007568	0.006958	0.9032	0.6018	0.9351	0.7319		0.01154	0.005666	0.4695	0.07744	0.488	0.1075	0.01057	0.9053	0.8257	0.00289	0.2288	0.04899		0.007926	0.007616	0.9524	0.7352	0.9816	0.8986		0.008386	0.009344	1.106	0.6406	1.331	0.2161	0.008949	1.084	0.7633	1.478	0.1732	0.009228	1.089	0.7403
	17:45722882	A	T	0.0179	0.01594	0.8396	0.3442		0.01461	0.015	1.051	0.7221	1.043	0.7623		0.02369	0.01487	0.6747	0.1522	0.6659	0.1596	0.01813	0.8142	0.5386	0.01156	0.5391	0.111		0.01704	0.01523	0.9055	0.3252	0.9226	0.4312		0.02017	0.01604	0.7906	0.1215	0.8347	0.2688	0.01595	0.7714	0.1743	0.7891	0.2577	0.01709	0.8357	0.3176
	17:45723022	C	A	0.06428	0.06638	1.011	0.9087		0.06107	0.06664	1.102	0.1622	1.102	0.1625		0.05589	0.06374	1.144	0.3895	1.086	0.6132	0.04683	0.8205	0.3584	0.07803	1.458	0.04011		0.06113	0.06612	1.088	0.1072	1.079	0.1527		0.0612	0.06365	1.033	0.6928	0.9662	0.6979	0.0642	1.028	0.7841	0.9874	0.9083	0.06391	1.032	0.7472
	17:45723984	G	A	0.0179	0.01614	0.8516	0.3837		0.01496	0.01522	1.042	0.7643	1.035	0.8059		0.02369	0.01487	0.6747	0.1522	0.6659	0.1596	0.01813	0.8142	0.5386	0.01156	0.5391	0.111		0.01724	0.01542	0.9065	0.3281	0.9241	0.4387		0.02017	0.01622	0.8002	0.1408	0.8456	0.3035	0.01595	0.7714	0.1743	0.7891	0.2577	0.01743	0.8543	0.3777
	17:45724996	A	G	0.4708	0.4586	0.9502	0.289		0.4787	0.4714	0.9713	0.3856	0.9738	0.4299		0.4806	0.4639	0.9304	0.3242	0.9427	0.4417	0.4683	0.9417	0.5204	0.4624	0.9299	0.4277		0.4766	0.4666	0.9599	0.1091	0.9602	0.1167		0.4739	0.46	0.9456	0.169	0.9499	0.2378	0.4642	0.9576	0.3872	0.9704	0.5795	0.4504	0.9086	0.04884
	17:45725931	T	A	0.473	0.4633	0.9605	0.4031		0.4843	0.4771	0.971	0.3803	0.9728	0.4132		0.4812	0.4681	0.9462	0.4485	0.9602	0.5948	0.4728	0.9595	0.6569	0.4668	0.9461	0.5431		0.4805	0.4718	0.9653	0.1675	0.9648	0.1666		0.4755	0.4647	0.9588	0.3012	0.9613	0.365	0.4693	0.9721	0.5732	0.9845	0.7744	0.4539	0.9169	0.07422
	17:45726150	A	G	0.06428	0.06638	1.011	0.9087		0.06107	0.06664	1.102	0.1622	1.102	0.1625		0.05589	0.06374	1.144	0.3895	1.086	0.6132	0.04683	0.8205	0.3584	0.07803	1.458	0.04011		0.06113	0.06612	1.088	0.1072	1.079	0.1527		0.0612	0.06365	1.033	0.6928	0.9662	0.6979	0.0642	1.028	0.7841	0.9874	0.9083	0.06391	1.032	0.7472
	17:45726285	C	G	0.003287	0.005448	1.536	0.2471		0.005456	0.00598	1.078	0.7406	1.04	0.8623		0.0006075	0.003541	5.843	0.1084	4.695	0.1637	0.003021	5.184	0.1824	0.004335	7.147	0.09137		0.004161	0.005632	1.347	0.1139	1.281	0.1936		0.002493	0.005289	2.104	0.03563	1.699	0.1499	0.005837	2.39	0.02928	2.434	0.03642	0.004443	1.859	0.1324
	17:45726958	G	C	0.002922	0.006053	1.994	0.0848		0.003344	0.003588	1.071	0.8127	1.069	0.8178		0.006075	0.002833	0.495	0.2397	0.5352	0.3158	0.001511	0.2616	0.2029	0.004335	0.7453	0.6592		0.003666	0.004288	1.169	0.447	1.196	0.3913		0.00408	0.005465	1.325	0.3458	1.426	0.2656	0.005447	1.34	0.4155	1.613	0.2134	0.006152	1.511	0.2192
	17:45727045	G	T	0.06428	0.06638	1.011	0.9087		0.06107	0.06664	1.102	0.1622	1.102	0.1625		0.05589	0.06374	1.144	0.3895	1.086	0.6132	0.04683	0.8205	0.3584	0.07803	1.458	0.04011		0.06113	0.06612	1.088	0.1072	1.079	0.1527		0.0612	0.06365	1.033	0.6928	0.9662	0.6979	0.0642	1.028	0.7841	0.9874	0.9083	0.06391	1.032	0.7472
	17:45728116	G	A	0.0003652	0.0008071	2.188	0.4846		0.000528	0.0003262	0.586	0.5134	0.5813	0.5088		0.001823	0.001416	0.7459	0.7495	0.9009	0.91	0.001511	0.8568	0.8942	0.001445	0.6688	0.7292		0.0006935	0.000576	0.8129	0.6814	0.8991	0.8366		0.0009066	0.0008815	0.9729	0.9675	1.337	0.6908	0.001556	1.72	0.4444	2.468	0.2422	0.001025	1.132	0.8713
	17:45728962	A	G	0.006574	0.007264	1.122	0.6897		0.00704	0.007284	1.02	0.9202	1.021	0.9168		0.00486	0.004958	1.042	0.9382	0.9035	0.8584	0.004532	1.03	0.9656	0.004335	0.8629	0.8293		0.006539	0.00704	1.065	0.6824	1.046	0.7719		0.005893	0.006876	1.154	0.5708	1.071	0.7981	0.005837	0.9788	0.9481	0.9604	0.9124	0.007177	1.167	0.5965
	17:45729463	A	G	0.1227	0.1102	0.89	0.1212		0.1221	0.1211	0.989	0.8321	0.9939	0.9069		0.1233	0.1133	0.8982	0.3423	0.8628	0.2138	0.1133	0.8995	0.4664	0.1185	0.9589	0.763		0.1223	0.117	0.9493	0.1893	0.948	0.1835		0.1224	0.1109	0.8936	0.0764	0.8839	0.07025	0.1144	0.9242	0.3132	0.8913	0.1761	0.1083	0.8693	0.06678
	17:45729733	C	A	0.004018	0.006255	1.665	0.1511		0.005808	0.005545	0.9396	0.7795	0.9526	0.8274		0.005468	0.004958	0.8875	0.8145	0.6369	0.3962	0.001511	0.2659	0.2106	0.007225	1.257	0.6853		0.005251	0.005696	1.081	0.6529	1.079	0.6637		0.004533	0.005642	1.27	0.4058	1.24	0.4813	0.005447	1.242	0.5389	1.236	0.5787	0.005468	1.232	0.5382
	17:45729965	T	C	0.004383	0.007062	1.603	0.1616		0.006512	0.005653	0.8678	0.5132	0.8822	0.564		0.004253	0.00779	1.956	0.1706	1.622	0.3596	0.003021	0.7189	0.6826	0.01301	3.262	0.021		0.005548	0.006272	1.132	0.4625	1.145	0.4281		0.004306	0.006523	1.516	0.1429	1.438	0.2265	0.006226	1.464	0.2653	1.479	0.2972	0.006152	1.425	0.2859
	17:45730168	G	C	0.01315	0.009887	0.7104	0.1215		0.009856	0.007937	0.8023	0.22	0.7936	0.1994		0.01337	0.01275	0.9175	0.7903	0.9084	0.7773	0.01511	1.133	0.7488	0.01012	0.7492	0.5117		0.01129	0.008961	0.7882	0.0613	0.8062	0.09563		0.01315	0.0104	0.7708	0.1622	0.8012	0.2673	0.01128	0.8115	0.3612	0.7753	0.3001	0.01059	0.7774	0.2659
	17:45730265	T	G	0.0003652	0.0002018	0.5126	0.6381		0.000352	0.0003262	1.128	0.8956	1.07	0.9414		0.0006075	0.0007082	1.792	0.6877	2.063	0.6211	0	NA	NA	0.001445	3.353	0.4096		0.0003963	0.00032	0.8832	0.8542	1.018	0.9796		0.0004533	0.0001763	0.3643	0.4114	0.4486	0.5317	0.0003891	0.7569	0.8211	0.9914	0.9946	0	NA	NA
	17:45730336	C	T	0.006209	0.00222	0.4304	0.02738		0.003696	0.002935	0.7879	0.4149	0.7857	0.4105		0.001215	0.002833	2.755	0.2533	2.411	0.3356	0.004532	4.771	0.1015	0.001445	1.232	0.8673		0.003963	0.002752	0.7051	0.1137	0.6958	0.1047		0.004306	0.002645	0.6013	0.1447	0.5753	0.1286	0.003113	0.7687	0.5375	0.7794	0.5855	0.002734	0.6123	0.248
	17:45730899	T	C	0.4708	0.4588	0.951	0.297		0.4791	0.4713	0.9696	0.3579	0.9721	0.4009		0.4806	0.4646	0.933	0.3428	0.9476	0.4822	0.4698	0.9479	0.5664	0.4624	0.9295	0.425		0.4768	0.4667	0.9594	0.105	0.9599	0.1143		0.4739	0.4603	0.947	0.1808	0.9523	0.2613	0.4646	0.9593	0.4065	0.9717	0.597	0.4504	0.9086	0.04879
	17:45731744	T	C	0.0179	0.01614	0.8516	0.3837		0.01496	0.01522	1.042	0.7643	1.035	0.8059		0.02369	0.01487	0.6747	0.1522	0.6659	0.1596	0.01813	0.8142	0.5386	0.01156	0.5391	0.111		0.01724	0.01542	0.9065	0.3281	0.9241	0.4387		0.02017	0.01622	0.8002	0.1408	0.8456	0.3035	0.01595	0.7714	0.1743	0.7891	0.2577	0.01743	0.8543	0.3777
	17:45731982	C	T	0.009861	0.008676	0.8473	0.507		0.009152	0.009459	1.084	0.6461	1.081	0.6578		0.01458	0.00779	0.5839	0.1434	0.5568	0.133	0.01057	0.7964	0.5997	0.004335	0.3258	0.06697		0.0102	0.009025	0.9059	0.447	0.9194	0.5246		0.01156	0.008815	0.7378	0.1306	0.8042	0.3186	0.007782	0.6396	0.09259	0.6775	0.1849	0.009911	0.8283	0.4216
	17:45732605	G	A	0.4708	0.4588	0.951	0.297		0.4792	0.4713	0.9689	0.347	0.9714	0.3892		0.4812	0.4646	0.9326	0.3398	0.9475	0.4814	0.4698	0.9475	0.5632	0.4624	0.9291	0.4226		0.477	0.4667	0.9589	0.1006	0.9594	0.1093		0.4742	0.4603	0.947	0.1805	0.9522	0.2607	0.4646	0.9592	0.4059	0.9717	0.5966	0.4504	0.9086	0.04879
	17:45732774	C	A	0.4887	0.475	0.9413	0.2073		0.4942	0.4865	0.9714	0.3871	0.9735	0.4243		0.4951	0.4795	0.9067	0.1782	0.9204	0.2764	0.4879	0.9324	0.4505	0.474	0.8923	0.2111		0.4943	0.4821	0.9531	0.05967	0.9548	0.07334		0.4943	0.4766	0.9325	0.08455	0.9415	0.164	0.4805	0.9418	0.2303	0.956	0.4063	0.4679	0.8993	0.02792
	17:45733120	A	G	0.02118	0.01917	0.8747	0.424		0.022	0.02631	1.215	0.08255	1.215	0.08242		0.0158	0.02479	1.569	0.09058	1.673	0.06816	0.01813	1.141	0.7122	0.03035	1.981	0.02465		0.02071	0.02381	1.152	0.105	1.154	0.1058		0.01904	0.01886	0.9641	0.8033	0.9231	0.6084	0.01868	0.9488	0.7717	0.902	0.596	0.01811	0.9277	0.6716
	17:45734806	A	G	0.002557	0.002825	1.06	0.8997		0.003168	0.002827	0.9097	0.7587	0.9119	0.765		0.00243	0.002833	1.155	0.8402	1.012	0.987	0.001511	0.5761	0.6231	0.00289	1.233	0.8109		0.002873	0.002816	0.9755	0.9176	0.9537	0.8452		0.002493	0.002645	1.045	0.9126	0.9369	0.8772	0.001556	0.5875	0.3645	0.446	0.1975	0.002051	0.8072	0.675
	17:45735706	T	C	0.489	0.479	0.9614	0.4121		0.4954	0.4855	0.9613	0.2397	0.9635	0.2692		0.4945	0.4752	0.9233	0.2748	0.9373	0.3975	0.4804	0.9392	0.5017	0.474	0.9211	0.3691		0.4933	0.4825	0.9576	0.09	0.9568	0.0881		0.4905	0.4795	0.9588	0.3001	0.9603	0.3509	0.4829	0.9679	0.5151	0.9794	0.7007	0.472	0.9297	0.1333
	17:45735975	A	G	0.0179	0.01594	0.8396	0.3442		0.01461	0.015	1.051	0.7221	1.043	0.7623		0.02369	0.01487	0.6747	0.1522	0.6659	0.1596	0.01813	0.8142	0.5386	0.01156	0.5391	0.111		0.01704	0.01523	0.9055	0.3252	0.9226	0.4312		0.02017	0.01604	0.7906	0.1215	0.8347	0.2688	0.01595	0.7714	0.1743	0.7891	0.2577	0.01709	0.8357	0.3176
	17:45736382	T	C	0.002557	0.002825	1.072	0.8813		0.002112	0.002066	0.9522	0.8947	1.006	0.9873		0.00243	0.002125	0.902	0.8932	0.7172	0.6773	0.004532	1.845	0.4276	0	NA	NA		0.002279	0.002304	0.9894	0.9684	1.01	0.9705		0.002493	0.002997	1.161	0.7014	1.303	0.5229	0.003113	1.241	0.6438	1.335	0.5682	0.003076	1.272	0.5953
	17:45736574	T	G	0.176	0.1757	1.006	0.9203		0.1725	0.1763	1.028	0.5416	1.024	0.6009		0.1646	0.1678	1.024	0.8069	0.9934	0.948	0.1677	1.037	0.7631	0.1662	0.9985	0.9905		0.1721	0.1754	1.025	0.4726	1.023	0.505		0.1716	0.1747	1.023	0.6706	1.015	0.7976	0.1751	1.034	0.6066	1.045	0.5314	0.176	1.035	0.5888
	17:45737070	A	G	0.001096	0.001412	1.214	0.779		0.002288	0.0009785	0.4362	0.05655	0.4328	0.05507		0.003038	0.002833	0.8859	0.8577	0.9022	0.882	0.001511	0.4528	0.4716	0.004335	1.389	0.6561		0.00208	0.00128	0.6139	0.1194	0.6136	0.126		0.001813	0.00141	0.7463	0.5597	0.7971	0.6808	0.001556	0.8123	0.7351	0.8665	0.8369	0.001025	0.5488	0.3771
	17:45737275	A	T	0.4708	0.4592	0.9522	0.3095		0.4789	0.4711	0.9693	0.3538	0.9719	0.3965		0.4824	0.4653	0.9303	0.3231	0.9458	0.467	0.4713	0.9475	0.5636	0.4624	0.925	0.3953		0.477	0.4667	0.959	0.1018	0.9598	0.1135		0.4746	0.4609	0.9468	0.1793	0.9535	0.2744	0.4654	0.96	0.4157	0.9734	0.6196	0.4515	0.9103	0.05373
	17:45737701	A	G	0.4887	0.475	0.9413	0.2073		0.4942	0.4865	0.9714	0.3871	0.9735	0.4243		0.4951	0.4795	0.9067	0.1782	0.9204	0.2764	0.4879	0.9324	0.4505	0.474	0.8923	0.2111		0.4943	0.4821	0.9531	0.05967	0.9548	0.07334		0.4943	0.4766	0.9325	0.08455	0.9415	0.164	0.4805	0.9418	0.2303	0.956	0.4063	0.4679	0.8993	0.02792
	17:45738008	C	G	0.06428	0.06638	1.011	0.9087		0.06107	0.06675	1.104	0.1548	1.104	0.155		0.05589	0.06303	1.13	0.4355	1.078	0.646	0.04532	0.7927	0.2865	0.07803	1.458	0.04011		0.06113	0.06612	1.088	0.1073	1.079	0.1553		0.0612	0.06347	1.03	0.7202	0.9608	0.6515	0.06381	1.021	0.8353	0.9774	0.8356	0.06391	1.032	0.7472
	17:45738073	G	A	0.004383	0.007062	1.603	0.1616		0.006512	0.005653	0.8678	0.5132	0.8822	0.564		0.004253	0.00779	1.956	0.1706	1.622	0.3596	0.003021	0.7189	0.6826	0.01301	3.262	0.021		0.005548	0.006272	1.132	0.4625	1.145	0.4281		0.004306	0.006523	1.516	0.1429	1.438	0.2265	0.006226	1.464	0.2653	1.479	0.2972	0.006152	1.425	0.2859
	17:45738861	A	G	0.4708	0.4588	0.951	0.297		0.4791	0.4713	0.9696	0.3579	0.9721	0.4009		0.4806	0.4646	0.933	0.3428	0.9476	0.4822	0.4698	0.9479	0.5664	0.4624	0.9295	0.425		0.4768	0.4667	0.9594	0.105	0.9599	0.1143		0.4739	0.4603	0.947	0.1808	0.9523	0.2613	0.4646	0.9593	0.4065	0.9717	0.597	0.4504	0.9086	0.04879
[truncated: 4,273 more rows]
[truncated: 7 more columns]

## Sheet: Supplementary Table 2
	Supplementary Table 2. Prostate cancer risk alleles of the HOXB locus
	Pairwise LD					ICPCG HPC																	PLCO											NFPCS					NFPCS HPC
[truncated: 14 more rows]
[truncated: 25 more columns]

## Sheet: Supplementary Table 3
	Supplementary Table 3. HOXB locus sentinel risk effects, modeled under mutual adjustment with additional adjustment for study site.
[truncated: 7 more rows]
